# Supplementary material for: Global Methylomic and Transcriptomic Analyses Reveal the Broad Participation of DNA Methylation in Daily Gene Expression Regulation of Populus trichocarpa
Source: Front Plant Sci. 2019 Feb 28;10:243. doi: 10.3389/fpls.2019.00243 (PMC6403135; doi:10.3389/fpls.2019.00243)
Supplement: Supplementary file 1 [file Data_Sheet_1.zip]

Archive with 9 entries (8 files):
- Data Sheet 1/
- Data Sheet 1/Supplementary Figures.DOCX
- Data Sheet 1/Supplementary Tables.DOCX
- Data Sheet 1/Table S10.XLSX
- Data Sheet 1/Table S11.XLSX
- Data Sheet 1/Table S12.XLSX
- Data Sheet 1/Table S5.XLSX
- Data Sheet 1/Table S7.XLSX
- Data Sheet 1/Table S9.XLS
