# Supplementary material for: Global Methylomic and Transcriptomic Analyses Reveal the Broad Participation of DNA Methylation in Daily Gene Expression Regulation of Populus trichocarpa
Source: Front Plant Sci. 2019 Feb 28;10:243. doi: 10.3389/fpls.2019.00243 (PMC6403135; doi:10.3389/fpls.2019.00243)
Supplement: Supplementary file 1 [file Data_Sheet_1.zip › Data Sheet 1/Table S10.XLSX]

## Sheet: Sheet1
Table S10. The seven DMRs located in the conserved domains( CCT ) in CO, COL and TOC1
G2 vs G1
DMR id	Chrom	DMR start	DMR end	mC sites	length	Group1 methyLevel	Group2 methyLevel	methyLevel ratio	methyLevel difference	Stat	Gene id	Regions	Gene name	InterPro description
DMR_10_12004716	10	12004716	12005428	13	713	0.47568	0.584612	0.813668	-0.108932	hypo	POPTR_0010s11850	exon,intron	POPTRDRAFT_822061	CO/COL/TOC1, conserved site||-
DMR_12_3456406	12	3456406	3456653	52	248	0.0988703	0.206743	0.478228	-0.107873	hypo	POPTR_0012s04220	promoter	POPTRDRAFT_661656	-||CO/COL/TOC1, conserved site
DMR_10_12004000	10	12004000	12004221	3	222	0.431016	0.324538	1.32809	0.106478	hyper	POPTR_0010s11850	exon,intron	POPTRDRAFT_822061	CO/COL/TOC1, conserved site||-
G3 vs G2
DMR id	Chrom	DMR start	DMR end	mC sites	length	Group1 methyLevel	Group2 methyLevel	methyLevel ratio	methyLevel difference	Stat	Gene id	Regions	Gene name	InterPro description
DMR_11_2059311	11	2059311	2060157	23	847	0.186578	0.303558	0.614638	-0.11698	hypo	POPTR_0011s02260	promoter	POPTRDRAFT_822828	CO/COL/TOC1, conserved site||-
DMR_8_8707315	8	8707315	8707872	6	558	0.195839	0.0548363	3.57135	0.141003	hyper	POPTR_0008s13290	exon,utr3	POPTRDRAFT_656962	CO/COL/TOC1, conserved site||-
DMR_1_10341542	1	10341542	10342039	20	498	0.467203	0.569521	0.820343	-0.102319	hypo	POPTR_0001s13240	promoter	POPTRDRAFT_548076	-||CO/COL/TOC1, conserved site
G4 vs G3
DMR id	Chrom	DMR start	DMR end	mC sites	length	Group1 methyLevel	Group2 methyLevel	methyLevel ratio	methyLevel difference	Stat	Gene id	Regions	Gene name	InterPro description
DMR_6_1581959	6	1581959	1582132	9	174	0.114573	0.0106237	10.7847	0.103949	hyper	POPTR_0006s02410	promoter	POPTRDRAFT_560260	CO/COL/TOC1, conserved site||-
DMR_10_12005954	10	12005954	12006106	5	153	0.392588	0.274115	1.4322	0.118473	hyper	POPTR_0010s11850	exon,utr3	POPTRDRAFT_822061	CO/COL/TOC1, conserved site||-
G5 vs G4
DMR id	Chrom	DMR start	DMR end	mC sites	length	Group1 methyLevel	Group2 methyLevel	methyLevel ratio	methyLevel difference	Stat	Gene id	Regions	Gene name	InterPro description
DMR_3_15930866	3	15930866	15930908	3	43	0.364626	0.506493	0.719902	-0.141868	hypo	POPTR_0003s16350	promoter	POPTRDRAFT_712551	CO/COL/TOC1, conserved site||-
DMR_8_8709213	8	8709213	8709478	3	266	0.236417	0.0771008	3.06634	0.159316	hyper	POPTR_0008s13290	exon,intron	POPTRDRAFT_656962	CO/COL/TOC1, conserved site||-
