# Supplementary material for: Global Methylomic and Transcriptomic Analyses Reveal the Broad Participation of DNA Methylation in Daily Gene Expression Regulation of Populus trichocarpa
Source: Front Plant Sci. 2019 Feb 28;10:243. doi: 10.3389/fpls.2019.00243 (PMC6403135; doi:10.3389/fpls.2019.00243)
Supplement: Supplementary file 1 [file Data_Sheet_1.zip › Data Sheet 1/Table S11.XLSX]

## Sheet: Sheet1
Table S11. Circadian clock related GO terms of the DMRs overlapped genes in comparisons of G1 vs G2, G3 vs G2, G4 vs G3 and G5 vs G4
G2 vs G1
GO_accession	Description	Term_type	Over_represented_pValue	Corrected_pValue	DMR_item	DMR_list	Bg_item	Bg_list	DMR genes
GO:0043153	entrainment of circadian clock by photoperiod	biological_process	0.081405	1	2	3489	4	27370	POPTR_0014s13680,POPTR_0006s18000
GO:0009649	entrainment of circadian clock	biological_process	0.019383	0.76421	4	3489	9	27370	POPTR_0007s04700,POPTR_0006s18000,POPTR_0008s10470,POPTR_0014s13680
GO:0010617	circadian regulation of calcium ion oscillation	biological_process	0.49358	1	1	3489	5	27370	POPTR_0008s10470
GO:0032922	circadian regulation of gene expression	biological_process	0.49358	1	1	3489	5	27370	POPTR_0004s04040
GO:0007623	circadian rhythm	biological_process	0.15857	1	11	3489	62	27370	POPTR_0006s02150,POPTR_0008s10470,POPTR_0007s04700,POPTR_0030s00490,POPTR_0004s04040,POPTR_0003s11510,POPTR_0008s15060,POPTR_0006s18000,POPTR_0014s13680,POPTR_0006s03950,POPTR_0010s10000
GO:0042752	regulation of circadian rhythm	biological_process	0.066942	1	7	3489	29	27370	POPTR_0010s10000,POPTR_0014s13680,POPTR_0006s18000,POPTR_0008s15060,POPTR_0007s04700,POPTR_0003s11510,POPTR_0008s10470
G3 vs G2
GO_accession	Description	Term_type	Over_represented_pValue	Corrected_pValue	DMR_item	DMR_list	Bg_item	Bg_list	DMR genes
GO:0032922	circadian regulation of gene expression	biological_process	0.20768	0.99334	2	4737	5	27370	POPTR_0004s04040,POPTR_0005s08710
GO:0042753	positive regulation of circadian rhythm	biological_process	0.31535	1	1	4737	2	27370	POPTR_0006s02140
GO:0007623	circadian rhythm	biological_process	0.38084	1	12	4737	62	27370	POPTR_0008s15060,POPTR_0012s09300,POPTR_0006s03950,POPTR_0004s04040,POPTR_0013s00760,POPTR_0008s13460,POPTR_0005s08710,POPTR_0008s19730,POPTR_0016s03750,POPTR_0003s11510,POPTR_0006s02140,POPTR_0010s02450
GO:0042752	regulation of circadian rhythm	biological_process	0.38433	1	6	4737	29	27370	POPTR_0008s15060,POPTR_0008s19730,POPTR_0008s13460,POPTR_0003s11510,POPTR_0010s02450,POPTR_0006s02140
G4 vs G3
GO_accession	Description	Term_type	Over_represented_pValue	Corrected_pValue	DMR_item	DMR_list	Bg_item	Bg_list	DMR genes
GO:0010617	circadian regulation of calcium ion oscillation	biological_process	0.057937	0.8925	3	5483	5	27370	POPTR_0010s15600,POPTR_0002s09730,POPTR_0010s08200
GO:0010378	temperature compensation of the circadian clock	biological_process	0.20004	1	1	5483	1	27370	POPTR_0005s21870
GO:0007623	circadian rhythm	biological_process	0.24698	1	15	5483	62	27370	POPTR_0006s02140,POPTR_0006s26130,POPTR_0008s11560,POPTR_0008s19730,POPTR_0007s04700,POPTR_0010s04740,POPTR_0010s08200,POPTR_0002s09730,POPTR_0005s21870,POPTR_0013s00760,POPTR_0010s15600,POPTR_0016s03750,POPTR_0004s04040,POPTR_0008s13460,POPTR_0006s02150
GO:0042752	regulation of circadian rhythm	biological_process	0.35732	1	7	5483	29	27370	POPTR_0005s21870,POPTR_0008s13460,POPTR_0010s15600,POPTR_0006s02140,POPTR_0008s19730,POPTR_0007s04700,POPTR_0010s04740
GO:0042753	positive regulation of circadian rhythm	biological_process	0.36007	1	1	5483	2	27370	POPTR_0006s02140
GO:0009533	chloroplast stromal thylakoid	cellular_component	0.56395	1	2	5483	9	27370	POPTR_0001s13480,POPTR_0003s16610
GO:0032922	circadian regulation of gene expression	biological_process	0.67244	1	1	5483	5	27370	POPTR_0004s04040
G5 vs G4
GO_accession	Description	Term_type	Over_represented_pValue	Corrected_pValue	DMR_item	DMR_list	Bg_item	Bg_list	DMR genes
GO:0042752	regulation of circadian rhythm	biological_process	0.021738	0.86688	9	4097	29	27370	POPTR_0007s04700,POPTR_0008s13460,POPTR_0010s02450,POPTR_0010s10000,POPTR_0008s10470,POPTR_0010s04740,POPTR_0002s18170,POPTR_0003s11510,POPTR_0008s22590
GO:0007623	circadian rhythm	biological_process	0.03682	1	15	4097	62	27370	POPTR_0008s13460,POPTR_0007s04700,POPTR_0012s09300,POPTR_0010s02450,POPTR_0010s10000,POPTR_0005s08710,POPTR_0006s02150,POPTR_0030s00490,POPTR_0004s04040,POPTR_0003s11510,POPTR_0002s18170,POPTR_0008s10470,POPTR_0010s04740,POPTR_0013s00760,POPTR_0008s22590
GO:0032922	circadian regulation of gene expression	biological_process	0.16365	1	2	4097	5	27370	POPTR_0004s04040,POPTR_0005s08710
GO:0042754	negative regulation of circadian rhythm	biological_process	0.27646	1	1	4097	2	27370	POPTR_0002s18170
GO:0009649	entrainment of circadian clock	biological_process	0.39841	1	2	4097	9	27370	POPTR_0008s10470,POPTR_0007s04700
GO:0010617	circadian regulation of calcium ion oscillation	biological_process	0.55472	1	1	4097	5	27370	POPTR_0008s10470
