# Supplementary material for: Global Methylomic and Transcriptomic Analyses Reveal the Broad Participation of DNA Methylation in Daily Gene Expression Regulation of Populus trichocarpa
Source: Front Plant Sci. 2019 Feb 28;10:243. doi: 10.3389/fpls.2019.00243 (PMC6403135; doi:10.3389/fpls.2019.00243)
Supplement: Supplementary file 1 [file Data_Sheet_1.zip › Data Sheet 1/Table S12.XLSX]

## Sheet: Sheet1
Table S12. Circadian clock related pathways of the DMRs overlapped genes in comparisons of G1 vs G2, G3 vs G2, G4 vs G3 and G5 vs G4
G2 vs G1
#Term	Database	ID	Input number	Background number	P-Value	Corrected P-Value	Input	Hyperlink
Circadian rhythm - plant	KEGG PATHWAY	pop04712	8	57	0.488877	0.920323	POPTR_0003s03250|POPTR_0006s18000|POPTR_0018s01530|POPTR_0002s12090|POPTR_0012s00600|POPTR_0006s26800|POPTR_0015s00440|POPTR_0008s10470	pop:POPTR_0003s03250g|pop:POPTR_0006s18000g|pop:POPTR_0018s01530g|pop:POPTR_0002s12090g|pop:POPTR_0012s00600g|pop:POPTR_0006s26800g|pop:POPTR_0015s00440g|pop:POPTR_0008s10470g|	18096766|18100482|7459020|18096280|7485182|7471583|7464491|7485902|	http://www.genome.jp/kegg-bin/show_pathway?pop04712/pop:POPTR_0006s18000g%09red/pop:POPTR_0006s26800g%09red/pop:POPTR_0012s00600g%09red/pop:POPTR_0002s12090g%09red/pop:POPTR_0008s10470g%09red/pop:POPTR_0003s03250g%09red/pop:POPTR_0015s00440g%09red/pop:POPTR_0018s01530g%09red
G3 vs G2
#Term	Database	ID	Input number	Background number	P-Value	Corrected P-Value	Input	Hyperlink
Circadian rhythm - plant	KEGG PATHWAY	pop04712	7	57	0.887947	0.970155	POPTR_0007s09950|POPTR_0008s13460|POPTR_0002s12090|POPTR_0006s25010|POPTR_0005s18950|POPTR_0007s09940|POPTR_0015s00440	pop:POPTR_0007s09950g|pop:POPTR_0008s13460g|pop:POPTR_0002s12090g|pop:POPTR_0006s25030g|pop:POPTR_0007s10100g|pop:POPTR_0007s09950g|pop:POPTR_0015s00440g|	18101120|7482913|18096280|7470724|18101134|18101120|7464491|	http://www.genome.jp/kegg-bin/show_pathway?pop04712/pop:POPTR_0007s10100g%09red/pop:POPTR_0006s25030g%09red/pop:POPTR_0002s12090g%09red/pop:POPTR_0008s13460g%09red/pop:POPTR_0015s00440g%09red/pop:POPTR_0007s09950g%09red
G4 vs G3
#Term	Database	ID	Input number	Background number	P-Value	Corrected P-Value	Input	Hyperlink
Circadian rhythm - plant	KEGG PATHWAY	pop04712	11	57	0.653568	0.990047	POPTR_0010s15600|POPTR_0008s13460|POPTR_0001s10330|POPTR_0003s04040|POPTR_0005s21870|POPTR_0002s12090|POPTR_0008s04610|POPTR_0002s09730|POPTR_0005s18950|POPTR_0003s17550|POPTR_0015s00440	pop:POPTR_0010s15600g|pop:POPTR_0008s13460g|pop:POPTR_0001s10330g|pop:POPTR_0003s04040g|pop:POPTR_0005s21870g|pop:POPTR_0002s12090g|pop:POPTR_0008s04610g|pop:POPTR_0002s09730g|pop:POPTR_0007s10100g|pop:POPTR_0003s17550g|pop:POPTR_0015s00440g|	7485825|7482913|7479329|7478180|7492485|18096280|7469780|7495156|18101134|7493199|7464491|	http://www.genome.jp/kegg-bin/show_pathway?pop04712/pop:POPTR_0007s10100g%09red/pop:POPTR_0005s21870g%09red/pop:POPTR_0003s04040g%09red/pop:POPTR_0002s09730g%09red/pop:POPTR_0001s10330g%09red/pop:POPTR_0002s12090g%09red/pop:POPTR_0008s13460g%09red/pop:POPTR_0008s04610g%09red/pop:POPTR_0010s15600g%09red/pop:POPTR_0015s00440g%09red/pop:POPTR_0003s17550g%09red
G5 vs G4
#Term	Database	ID	Input number	Background number	P-Value	Corrected P-Value	Input	Hyperlink
Circadian rhythm - plant	KEGG PATHWAY	pop04712	14	57	0.113227	0.991854	POPTR_0003s17540|POPTR_0018s01530|POPTR_0008s13460|POPTR_0014s10700|POPTR_0014s14200|POPTR_0014s09100|POPTR_0002s18170|POPTR_0002s18050|POPTR_0005s18960|POPTR_0002s12090|POPTR_0012s00600|POPTR_0006s26800|POPTR_0015s00440|POPTR_0008s10470	pop:POPTR_0003s17540g|pop:POPTR_0018s01530g|pop:POPTR_0008s13460g|pop:POPTR_0014s10700g|pop:POPTR_0014s14200g|pop:POPTR_0014s09100g|pop:POPTR_0002s18190g|pop:POPTR_0002s18050g|pop:POPTR_0005s18960g|pop:POPTR_0002s12090g|pop:POPTR_0012s00600g|pop:POPTR_0006s26800g|pop:POPTR_0015s00440g|pop:POPTR_0008s10470g|	7493198|7459020|7482913|7486837|7466313|7492759|7478808|7487745|7489764|18096280|7485182|7471583|7464491|7485902|	http://www.genome.jp/kegg-bin/show_pathway?pop04712/pop:POPTR_0014s14200g%09red/pop:POPTR_0014s10700g%09red/pop:POPTR_0006s26800g%09red/pop:POPTR_0012s00600g%09red/pop:POPTR_0002s12090g%09red/pop:POPTR_0002s18190g%09red/pop:POPTR_0008s10470g%09red/pop:POPTR_0005s18960g%09red/pop:POPTR_0003s17540g%09red/pop:POPTR_0002s18050g%09red/pop:POPTR_0008s13460g%09red/pop:POPTR_0018s01530g%09red/pop:POPTR_0…
