# Supplementary material for: Global Methylomic and Transcriptomic Analyses Reveal the Broad Participation of DNA Methylation in Daily Gene Expression Regulation of Populus trichocarpa
Source: Front Plant Sci. 2019 Feb 28;10:243. doi: 10.3389/fpls.2019.00243 (PMC6403135; doi:10.3389/fpls.2019.00243)
Supplement: Supplementary file 1 [file Data_Sheet_1.zip › Data Sheet 1/Table S5.XLSX]

## Sheet: Sheet1
Table S5. Common and specific significantly enriched GO terms of the DMR overlapped genes in the four comparisons.
GO terms	Ontology	G2 vs G1	G3 vs G2	G4 vs G3	G5 vs G4	Description
GO:0000166	F	√	√	√	√	nucleotide binding
GO:0001882	F	√	√	√	√	nucleoside binding
GO:0001883	F	√	√	√	√	purine nucleoside binding
GO:0003824	F	√	√	√	√	catalytic activity
GO:0005488	F	√	√	√	√	binding
GO:0005524	F	√	√	√	√	ATP binding
GO:0008152	P	√	√	√	√	metabolic process
GO:0016740	F	√	√	√	√	transferase activity
GO:0030554	F	√	√	√	√	adenyl nucleotide binding
GO:0032553	F	√	√	√	√	ribonucleotide binding
GO:0032555	F	√	√	√	√	purine ribonucleotide binding
GO:0032559	F	√	√	√	√	adenyl ribonucleotide binding
GO:0004672	F	√		√	√	protein kinase activity
GO:0004713	F	√		√	√	protein tyrosine kinase activity
GO:0016772	F	√		√	√	transferase activity, transferring phosphorus-containing groups
GO:0016773	F	√		√	√	phosphotransferase activity, alcohol group as acceptor
GO:0017076	F		√	√	√	purine nucleotide binding
GO:0019538	P		√	√	√	protein metabolic process
GO:0044238	P		√	√	√	primary metabolic process
GO:0009987	P		√	√	√	cellular process
GO:0016462	F		√	√		pyrophosphatase activity
GO:0016817	F		√	√		hydrolase activity, acting on acid anhydrides
GO:0016818	F		√	√		hydrolase activity, acting on acid anhydrides, in phosphorus-containing anhydrides
GO:0017111	F		√	√		nucleoside-triphosphatase activity
GO:0044237	P			√	√	cellular metabolic process
GO:0016787	F		√		√	hydrolase activity
GO:0044267	P		√	√		cellular protein metabolic process
GO:0005515	F	√				protein binding
GO:0017076	F	√				purine nucleotide binding
GO:0005529	F			√		sugar binding
GO:0006464	P			√		protein modification process
GO:0006468	P			√		protein amino acid phosphorylation
GO:0006793	P			√		phosphorus metabolic process
GO:0006796	P			√		phosphate metabolic process
GO:0016301	F			√		kinase activity
GO:0016310	P			√		phosphorylation
GO:0030246	F			√		carbohydrate binding
GO:0043170	P			√		macromolecule metabolic process
GO:0043412	P			√		macromolecule modification
GO:0043687	P			√		post-translational protein modification
GO:0044260	P			√		cellular macromolecule metabolic process
GO:0004871	F				√	signal transducer activity
GO:0004872	F				√	receptor activity
GO:0004888	F				√	transmembrane receptor activity
GO:0002376	P				√	immune system process
GO:0006915	P				√	apoptosis
GO:0006952	P				√	defense response
GO:0006955	P				√	immune response
GO:0008219	P				√	cell death
GO:0012501	P				√	programmed cell death
GO:0016265	P				√	death
GO:0045087	P				√	innate immune response
GO:0060089	F				√	molecular transducer activity
