# Supplementary material for: Global Methylomic and Transcriptomic Analyses Reveal the Broad Participation of DNA Methylation in Daily Gene Expression Regulation of Populus trichocarpa
Source: Front Plant Sci. 2019 Feb 28;10:243. doi: 10.3389/fpls.2019.00243 (PMC6403135; doi:10.3389/fpls.2019.00243)
Supplement: Supplementary file 1 [file Data_Sheet_1.zip › Data Sheet 1/Table S7.XLSX]

## Sheet: Sheet1
Table S7.The 4937 circadian-regulated genes identified by the LSPR algorithm in P.trichocarpa
Probes	filter type	method	number of oscillations	period	amplitude	phase	R square	pvalue	qvalue	FDR-BH
POPTR_0005s15800	-1	LSPR	1	21.9	4.97262	18.9285	0.999999	6.41014e-07	0.0145733	0.0220926
POPTR_0019s11060	-1	LSPR	1	21.85	0.569555	18.846	0.999988	1.17303e-05	0.0790247	0.119799
POPTR_0011s11260	-1	Default	1	24	6.18114	10.0159	0.999986	1.44528e-05	0.0790247	0.119799
POPTR_0008s20320	-1	LSPR	1	21.9	1.15027	18.8733	0.99998	1.99317e-05	0.0790247	0.119799
POPTR_0010s18400	-1	LSPR	1	21.9	6.9088	18.9454	0.999974	2.57944e-05	0.0790247	0.119799
POPTR_0003s11280	-1	Default	1	24	0.286401	9.99677	0.999974	2.60912e-05	0.0790247	0.119799
POPTR_0640s00200	-1	Default	1	24	6.21091	21.9745	0.99997	3.04836e-05	0.0790247	0.119799
POPTR_0001s39200	-1	LSPR	1	21.95	8.51761	7.97912	0.999963	3.72047e-05	0.0790247	0.119799
POPTR_0016s02570	-1	LSPR	1	22.05	159.273	8.16599	0.999962	3.79258e-05	0.0790247	0.119799
POPTR_0007s07830	-1	Default	1	24	7.45921	21.9501	0.999959	4.05449e-05	0.0790247	0.119799
POPTR_0014s15490	-1	LSPR	1	20	1.61322	15.0751	0.999952	4.75926e-05	0.0790247	0.119799
POPTR_0008s01200	-1	LSPR	1	22.05	40.0617	8.14327	0.999947	5.25139e-05	0.0790247	0.119799
POPTR_0018s00430	-1	LSPR	1	21.9	3.13312	18.9043	0.999941	5.8874e-05	0.0790247	0.119799
POPTR_0006s25270	-1	Default	1	24	2.26158	21.9845	0.999931	6.8538e-05	0.0790247	0.119799
POPTR_0010s07720	-1	LSPR	1	21.8	1.01883	18.7566	0.999928	7.16204e-05	0.0790247	0.119799
POPTR_0014s14510	-1	LSPR	1	20.05	16.8256	15.136	0.999926	7.41118e-05	0.0790247	0.119799
POPTR_0008s07140	-1	LSPR	1	21.65	5.2313	18.4569	0.99991	9.03807e-05	0.0790247	0.119799
POPTR_0001s23680	-1	LSPR	1	21.65	5.6355	18.4874	0.999907	9.34788e-05	0.0790247	0.119799
Novel00501	-1	LSPR	1	21.65	2.11854	18.5068	0.999901	9.88927e-05	0.0790247	0.119799
POPTR_0018s01380	-1	LSPR	1	21.9	0.240489	18.911	0.999882	0.000117869	0.0790247	0.119799
POPTR_0584s00210	-1	Default	1	24	3.76442	22.0418	0.999868	0.00013232	0.0790247	0.119799
POPTR_0013s15750	-1	LSPR	1	22.1	9.07747	19.2067	0.999864	0.000136468	0.0790247	0.119799
POPTR_0008s00480	-1	LSPR	1	22.15	0.8423	19.2891	0.999863	0.000136674	0.0790247	0.119799
POPTR_0011s09210	-1	Default	1	24	1.47263	21.9788	0.99986	0.000140363	0.0790247	0.119799
POPTR_0017s07260	-1	Default	1	24	1.21457	22.0572	0.999858	0.000142027	0.0790247	0.119799
POPTR_0003s07820	-1	LSPR	1	22.15	0.810267	19.3206	0.999855	0.000145127	0.0790247	0.119799
POPTR_0015s01150	-1	LSPR	1	21.5	0.941001	18.1965	0.999852	0.000148331	0.0790247	0.119799
POPTR_0013s08200	-1	LSPR	1	20.05	2.05967	15.1673	0.999844	0.000156298	0.0790247	0.119799
POPTR_0009s07100	-1	LSPR	1	22	0.0886067	8.06925	0.99984	0.000160295	0.0790247	0.119799
POPTR_0001s21820	-1	LSPR	1	21.9	1.82538	18.8803	0.999839	0.000160761	0.0790247	0.119799
POPTR_0002s14430	-1	LSPR	1	21.95	6.32528	19.0305	0.999832	0.000167516	0.0790247	0.119799
POPTR_0001s14780	-1	Default	1	24	2.19423	9.93327	0.999832	0.000168196	0.0790247	0.119799
POPTR_0009s08120	-1	LSPR	1	22.25	1.65019	19.4631	0.999824	0.000175565	0.0790247	0.119799
POPTR_0006s12050	-1	Default	1	24	3.30662	22.0241	0.999824	0.000175606	0.0790247	0.119799
POPTR_0006s28180	-1	LSPR	1	21.55	0.179752	18.3242	0.999819	0.000180905	0.0790247	0.119799
POPTR_0008s12940	-1	LSPR	1	21.5	0.358005	18.2161	0.999819	0.000180976	0.0790247	0.119799
POPTR_0014s11520	-1	LSPR	1	22	3.9076	19.0831	0.999812	0.000188286	0.0790247	0.119799
POPTR_0012s07590	-1	LSPR	1	21.65	4.83442	18.5147	0.999811	0.000188528	0.0790247	0.119799
POPTR_0018s08280	-1	LSPR	1	22.25	0.450961	19.4623	0.999801	0.000198583	0.0790247	0.119799
POPTR_0004s17500	-1	LSPR	1	22.25	14.6071	19.4515	0.999795	0.000204633	0.0790247	0.119799
POPTR_0007s13070	-1	LSPR	1	20.15	0.0990718	15.3871	0.999793	0.000207448	0.0790247	0.119799
POPTR_0010s05510	-1	Default	1	24	2.68642	10.1115	0.999791	0.000208641	0.0790247	0.119799
POPTR_0007s00420	-1	LSPR	1	21.8	3.25076	18.7449	0.999791	0.000209106	0.0790247	0.119799
POPTR_0016s04670	-1	LSPR	1	20.1	2.12099	15.2871	0.99979	0.000209684	0.0790247	0.119799
POPTR_0005s11860	-1	LSPR	1	21.8	151.472	18.6916	0.999789	0.000210789	0.0790247	0.119799
POPTR_0002s24060	-1	LSPR	1	20.1	0.548032	15.3154	0.999786	0.000214023	0.0790247	0.119799
POPTR_0005s08480	-1	LSPR	1	20.15	11.0807	5.31322	0.999785	0.000215421	0.0790247	0.119799
POPTR_0013s11570	-1	LSPR	1	20.15	1.9254	15.3956	0.99978	0.000220013	0.0790247	0.119799
POPTR_0001s11470	-1	LSPR	1	20	0.18329	5.02846	0.99978	0.000220303	0.0790247	0.119799
POPTR_0001s10890	-1	LSPR	1	20.15	1.08002	15.3988	0.999776	0.000224196	0.0790247	0.119799
POPTR_0016s06240	-1	Default	1	24	13.1794	22.0888	0.999769	0.000230878	0.0790247	0.119799
POPTR_0018s07160	-1	LSPR	1	22.3	155.72	8.40175	0.999764	0.000236444	0.0790247	0.119799
POPTR_0997s00210	-1	LSPR	1	22.2	1.25196	19.3706	0.999759	0.000241467	0.0790247	0.119799
POPTR_0013s00240	-1	LSPR	1	21.4	3.25471	7.32476	0.999755	0.000245053	0.0790247	0.119799
POPTR_0018s05810	-1	LSPR	1	20.15	11.1021	15.3782	0.999754	0.000246361	0.0790247	0.119799
POPTR_0003s02550	-1	LSPR	1	21.6	0.963778	18.4113	0.999753	0.000246835	0.0790247	0.119799
POPTR_0001s44910	-1	LSPR	1	21.5	1.01337	18.2288	0.999753	0.00024688	0.0790247	0.119799
POPTR_0007s11410	-1	LSPR	1	22	3.61315	19.0961	0.999749	0.000250747	0.0790247	0.119799
POPTR_0008s12570	-1	Default	1	24	15.2993	22.1266	0.999745	0.000254632	0.0790247	0.119799
POPTR_0013s04070	-1	LSPR	1	21.35	1.16338	17.9144	0.999741	0.000259095	0.0790247	0.119799
POPTR_0011s12240	-1	LSPR	1	21.5	0.836764	18.1682	0.999741	0.00025944	0.0790247	0.119799
POPTR_0007s06480	-1	LSPR	1	20.05	0.476407	15.1707	0.999739	0.000261144	0.0790247	0.119799
POPTR_0008s00440	-1	LSPR	1	20	9.65052	15.0253	0.999738	0.000261723	0.0790247	0.119799
POPTR_0001s23240	-1	LSPR	1	21.65	1.38331	7.65229	0.999735	0.000265319	0.0790247	0.119799
POPTR_0001s29560	-1	LSPR	1	22.25	2.61037	8.30734	0.999725	0.000275184	0.0790247	0.119799
POPTR_0002s05690	-1	LSPR	1	21.7	2.52224	18.5889	0.999725	0.000275459	0.0790247	0.119799
POPTR_0001s37940	-1	LSPR	1	21.65	7.44527	7.68572	0.999724	0.000275554	0.0790247	0.119799
POPTR_0004s11540	-1	Default	1	24	1.49997	21.8713	0.999722	0.000277617	0.0790247	0.119799
POPTR_0278s00200	-1	LSPR	1	21.35	1.12923	7.22813	0.99972	0.000279514	0.0790247	0.119799
POPTR_0008s15930	-1	LSPR	1	22.25	6.61	19.4775	0.99972	0.000280359	0.0790247	0.119799
POPTR_0006s06440	-1	LSPR	1	22.3	1.24363	8.36515	0.999717	0.000282888	0.0790247	0.119799
POPTR_0018s13620	-1	LSPR	1	22.25	0.835916	19.4549	0.999713	0.000286519	0.0790247	0.119799
POPTR_0017s04700	-1	LSPR	1	21.35	0.345386	17.9232	0.999707	0.000293055	0.0790247	0.119799
POPTR_0001s06160	-1	LSPR	1	22.3	8.77723	19.5233	0.999704	0.000295954	0.0790247	0.119799
POPTR_0017s04640	-1	Default	1	24	1.02821	22.125	0.9997	0.000299752	0.0790247	0.119799
POPTR_0019s11300	-1	LSPR	1	21.4	5.40757	18.0446	0.999697	0.000302782	0.0790247	0.119799
POPTR_0004s14710	-1	Default	1	24	15.152	22.1117	0.999685	0.00031542	0.0790247	0.119799
POPTR_0005s17880	-1	LSPR	1	21.75	0.777295	18.6383	0.999683	0.000316924	0.0790247	0.119799
POPTR_0003s03190	-1	LSPR	1	21.4	1.06842	18.0478	0.999683	0.00031697	0.0790247	0.119799
POPTR_0017s02110	-1	LSPR	1	22.35	3.20156	19.5976	0.999681	0.000318767	0.0790247	0.119799
POPTR_0005s09980	-1	LSPR	1	21.75	9.13104	18.7018	0.999677	0.000322889	0.0790247	0.119799
POPTR_0019s13990	-1	LSPR	1	21.4	2.74986	7.32446	0.999675	0.000325373	0.0790247	0.119799
POPTR_0006s12180	-1	Default	1	24	3.49191	21.8979	0.999671	0.000329029	0.0790247	0.119799
POPTR_0019s08090	-1	LSPR	1	21.55	26.7011	7.60013	0.999662	0.000337717	0.0790247	0.119799
POPTR_0017s03990	-1	LSPR	1	21.85	1.77807	18.7563	0.999656	0.000343904	0.0790247	0.119799
POPTR_0190s00210	-1	LSPR	1	21.3	0.628302	7.18358	0.99965	0.000350452	0.0790247	0.119799
POPTR_0014s06150	-1	LSPR	1	20.15	0.136791	15.3976	0.999648	0.00035217	0.0790247	0.119799
POPTR_0015s11030	-1	LSPR	1	21.75	17.4092	18.6502	0.999643	0.000356791	0.0790247	0.119799
POPTR_0008s18280	-1	LSPR	1	22.3	0.932926	19.4929	0.999643	0.000357097	0.0790247	0.119799
POPTR_0001s30490	-1	LSPR	1	21.4	0.429265	17.9981	0.999635	0.000365069	0.0790247	0.119799
POPTR_0019s12670	-1	LSPR	1	20.25	0.0925491	15.5927	0.999633	0.000366741	0.0790247	0.119799
POPTR_0002s22870	-1	LSPR	1	22.15	3.56578	19.2711	0.999632	0.000367961	0.0790247	0.119799
POPTR_0013s08550	-1	LSPR	1	21.75	3.32767	18.6928	0.999627	0.000373184	0.0790247	0.119799
POPTR_0005s21190	-1	LSPR	1	22	1.77188	19.0527	0.999621	0.000379355	0.0790247	0.119799
POPTR_0015s15390	-1	LSPR	1	20.25	4.36108	15.5832	0.999611	0.000388978	0.0790247	0.119799
POPTR_0004s10120	-1	Default	1	24	22.1807	22.1209	0.99961	0.000390197	0.0790247	0.119799
POPTR_0019s05060	-1	LSPR	1	20.1	2.82232	15.3229	0.999609	0.000390876	0.0790247	0.119799
POPTR_0001s24100	-1	LSPR	1	21.4	1.90908	18.0222	0.999609	0.000391354	0.0790247	0.119799
POPTR_0008s03250	-1	LSPR	1	21.8	3.53326	18.7077	0.999602	0.000398397	0.0790247	0.119799
POPTR_0014s18910	-1	LSPR	1	21.35	1.84244	17.8784	0.999601	0.000399328	0.0790247	0.119799
POPTR_0002s17390	-1	LSPR	1	21.5	4.54239	18.1383	0.999597	0.000402638	0.0790247	0.119799
POPTR_0006s03880	-1	Default	1	24	1.00745	9.84932	0.99959	0.000409771	0.0790247	0.119799
POPTR_0005s25370	-1	LSPR	1	21.3	7.20324	17.8588	0.999589	0.000411428	0.0790247	0.119799
POPTR_0013s03310	-1	LSPR	1	20.2	0.160917	15.5475	0.999586	0.000414055	0.0790247	0.119799
POPTR_1578s00200	-1	LSPR	1	21.95	0.586698	18.9346	0.999585	0.000415223	0.0790247	0.119799
POPTR_0006s06760	-1	LSPR	1	20.1	2.85683	15.2648	0.999582	0.000417694	0.0790247	0.119799
POPTR_0012s02870	-1	LSPR	1	22.2	3.2053	19.3487	0.999573	0.00042692	0.0790247	0.119799
POPTR_0002s09810	-1	LSPR	1	21.8	0.329018	18.7138	0.999573	0.000427044	0.0790247	0.119799
POPTR_0003s08770	-1	LSPR	1	20	1.29853	15.097	0.999563	0.000437233	0.0790247	0.119799
POPTR_0016s12240	-1	LSPR	1	20	0.864979	15.0573	0.999555	0.000445304	0.0790247	0.119799
Novel00678	-1	LSPR	1	22.05	1.46094	8.14645	0.999549	0.000451134	0.0790247	0.119799
POPTR_0009s03470	-1	LSPR	1	20.25	1.32712	15.6073	0.999548	0.000452207	0.0790247	0.119799
POPTR_0010s03070	-1	LSPR	1	22.35	7.42731	19.5561	0.999547	0.000452853	0.0790247	0.119799
POPTR_0008s06190	-1	LSPR	1	21.5	0.721621	7.44908	0.999547	0.000453452	0.0790247	0.119799
POPTR_0004s05960	-1	LSPR	1	20.3	23.1309	5.57761	0.999544	0.000455734	0.0790247	0.119799
POPTR_0006s02810	-1	LSPR	1	22.4	355.533	8.48582	0.99954	0.000460405	0.0790247	0.119799
POPTR_0001s44670	-1	LSPR	1	21.25	3.23556	17.7626	0.999535	0.000465017	0.0790247	0.119799
POPTR_0006s14150	-1	LSPR	1	21.45	8.85037	18.193	0.999533	0.00046695	0.0790247	0.119799
POPTR_0002s11180	-1	LSPR	1	22.25	0.424032	8.28335	0.999532	0.000468207	0.0790247	0.119799
POPTR_0008s00270	-1	Default	1	24	3.48254	22.1528	0.999529	0.000471266	0.0790247	0.119799
POPTR_0007s12460	-1	Default	1	24	6.31969	21.9639	0.999525	0.000474509	0.0790247	0.119799
POPTR_0017s13740	-1	Default	1	24	1.48128	22.1613	0.999521	0.000478887	0.0790247	0.119799
POPTR_0014s09750	-1	LSPR	1	21.1	1.04805	17.4154	0.999512	0.00048786	0.0790247	0.119799
POPTR_0012s10600	-1	LSPR	1	21.9	9.3356	18.976	0.999509	0.000490522	0.0790247	0.119799
POPTR_0007s05520	-1	LSPR	1	22.4	1.65634	19.6405	0.999506	0.000493947	0.0790247	0.119799
POPTR_0006s10940	-1	Default	1	24	3.64033	10.0509	0.999504	0.000496131	0.0790247	0.119799
POPTR_0007s07330	-1	LSPR	1	21.35	0.0904406	7.27098	0.999503	0.000496771	0.0790247	0.119799
POPTR_0009s05800	-1	LSPR	1	22.45	2.0225	19.7699	0.999495	0.000505461	0.0790247	0.119799
POPTR_0010s17460	-1	LSPR	1	21.2	5.00696	17.5838	0.999491	0.000509311	0.0790247	0.119799
POPTR_0007s01010	-1	Default	1	24	7.07209	10.0275	0.99949	0.00050978	0.0790247	0.119799
POPTR_0002s05540	-1	LSPR	1	20.5	6.81058	16.1233	0.999487	0.000513174	0.0790247	0.119799
POPTR_0010s01910	-1	LSPR	1	22.5	43.7372	8.56032	0.999477	0.000522925	0.0790247	0.119799
POPTR_0004s24090	-1	LSPR	1	20.15	15.2286	15.4247	0.999471	0.000528542	0.0790247	0.119799
POPTR_0003s06400	-1	LSPR	1	20.4	2.12203	15.9345	0.99947	0.000530162	0.0790247	0.119799
POPTR_0002s02460	-1	LSPR	1	20.4	6.86811	15.9429	0.999464	0.000536387	0.0790247	0.119799
POPTR_0002s04180	-1	LSPR	1	21.2	1.2748	17.6538	0.999463	0.000537493	0.0790247	0.119799
POPTR_0005s27880	-1	Default	1	24	4.40872	22.0185	0.999461	0.000538832	0.0790247	0.119799
POPTR_0013s15720	-1	Default	1	24	1.67931	22.1686	0.999458	0.000541698	0.0790247	0.119799
POPTR_0002s15070	-1	LSPR	1	21	1.07205	17.1922	0.999456	0.000544332	0.0790247	0.119799
POPTR_0008s20660	-1	LSPR	1	21.55	1.59193	7.5132	0.999453	0.000546827	0.0790247	0.119799
POPTR_0001s08370	-1	LSPR	1	20.15	0.796219	15.4024	0.999446	0.000553667	0.0790247	0.119799
POPTR_0017s04830	-1	LSPR	1	22.4	0.662566	8.42038	0.999438	0.000561747	0.0790247	0.119799
POPTR_0004s02410	-1	LSPR	1	21.1	0.399128	17.4437	0.999433	0.000567495	0.0790247	0.119799
POPTR_0006s04540	-1	LSPR	1	21.65	3.19494	18.4279	0.999429	0.000571381	0.0790247	0.119799
POPTR_0006s19390	-1	LSPR	1	21.7	32.4727	18.6516	0.999426	0.000574185	0.0790247	0.119799
POPTR_0005s21280	-1	LSPR	1	20.55	1.70805	5.97091	0.999422	0.00057756	0.0790247	0.119799
POPTR_0014s03200	-1	Default	1	24	5.231	10.1324	0.999418	0.000582222	0.0790247	0.119799
POPTR_0001s47420	-1	LSPR	1	21.7	5.78985	18.557	0.999411	0.000588729	0.0790247	0.119799
POPTR_0011s01910	-1	LSPR	1	20.75	0.18472	16.664	0.999404	0.00059639	0.0790247	0.119799
POPTR_0014s16750	-1	Default	1	24	0.963029	10.1944	0.999401	0.000598837	0.0790247	0.119799
Novel00641	-1	LSPR	1	20.35	0.258223	15.8319	0.999401	0.000599001	0.0790247	0.119799
POPTR_0002s09530	-1	LSPR	1	21.6	0.210091	18.3532	0.999396	0.000603682	0.0790247	0.119799
POPTR_0006s01720	-1	LSPR	1	22	1.84458	19.1555	0.999392	0.000608073	0.0790247	0.119799
POPTR_0001s43160	-1	LSPR	1	20.95	0.44115	17.1189	0.999389	0.000610812	0.0790247	0.119799
POPTR_0010s17140	-1	LSPR	1	21.6	1.45283	7.64464	0.999385	0.000615066	0.0790247	0.119799
POPTR_0025s00420	-1	LSPR	1	21.3	7.1451	7.24542	0.999384	0.000616453	0.0790247	0.119799
POPTR_0002s25870	-1	LSPR	1	22.35	20.6939	19.5357	0.99938	0.000619984	0.0790247	0.119799
POPTR_0003s21740	-1	LSPR	1	20.3	1.40278	15.7729	0.999373	0.000627441	0.0790247	0.119799
POPTR_0003s11040	-1	LSPR	1	21.1	0.489673	17.4453	0.99937	0.000630065	0.0790247	0.119799
POPTR_0017s12340	-1	LSPR	1	21.65	6.22069	18.5271	0.999369	0.000631146	0.0790247	0.119799
POPTR_0012s01300	-1	LSPR	1	20.05	0.0596141	15.1428	0.999368	0.000632432	0.0790247	0.119799
Novel00258	-1	LSPR	1	20.1	1.30838	15.2628	0.999368	0.000632497	0.0790247	0.119799
POPTR_0005s06640	-1	Default	1	24	1.30403	10.141	0.999365	0.000635357	0.0790247	0.119799
POPTR_0006s12160	-1	LSPR	1	20.55	7.5719	16.2642	0.99936	0.000639712	0.0790247	0.119799
Novel00470	-1	LSPR	1	20.25	1.35505	15.6695	0.999357	0.000642536	0.0790247	0.119799
POPTR_0006s03550	-1	LSPR	1	20.7	1.80591	16.5695	0.999356	0.000643989	0.0790247	0.119799
POPTR_0005s04020	-1	LSPR	1	21.25	0.911645	17.7216	0.999355	0.00064459	0.0790247	0.119799
POPTR_1567s00210	-1	LSPR	1	20.6	3.03582	16.3682	0.999355	0.000645249	0.0790247	0.119799
POPTR_0010s25960	-1	LSPR	1	21.05	1.11406	17.3524	0.999354	0.00064614	0.0790247	0.119799
POPTR_0002s17140	-1	LSPR	1	20.15	0.924456	5.30343	0.999353	0.000647486	0.0790247	0.119799
POPTR_0005s07580	-1	LSPR	1	20.1	0.877182	15.3063	0.999352	0.000647938	0.0790247	0.119799
POPTR_0010s07310	-1	LSPR	1	21.3	3.73877	7.11058	0.999352	0.000648219	0.0790247	0.119799
POPTR_0006s20020	-1	LSPR	1	20.3	0.039873	15.7308	0.99935	0.000650416	0.0790247	0.119799
POPTR_0009s06660	-1	LSPR	1	21.75	0.676953	7.69711	0.999348	0.000652167	0.0790247	0.119799
POPTR_0012s10990	-1	Default	1	24	1.01732	22.1725	0.999347	0.000652542	0.0790247	0.119799
POPTR_0010s10900	-1	LSPR	1	21.65	13.0402	7.75144	0.999346	0.000654268	0.0790247	0.119799
POPTR_0005s24240	-1	LSPR	1	22.35	4.73099	19.5314	0.999341	0.000659475	0.0790247	0.119799
POPTR_0006s06400	-1	LSPR	1	20.3	1.51524	5.61066	0.99934	0.000659562	0.0790247	0.119799
POPTR_0518s00200	-1	LSPR	1	20.5	0.358975	16.1173	0.99934	0.000660107	0.0790247	0.119799
POPTR_0005s10570	-1	LSPR	1	22.3	13.2795	19.4802	0.999333	0.000666509	0.0790247	0.119799
POPTR_0015s07730	-1	LSPR	1	20.75	1.1272	16.681	0.999331	0.000668953	0.0790247	0.119799
POPTR_0060s00280	-1	LSPR	1	21.75	1.60243	18.7594	0.999331	0.000669409	0.0790247	0.119799
POPTR_0278s00210	-1	Default	1	24	3.5994	22.1169	0.999325	0.000675171	0.0790247	0.119799
POPTR_0002s11580	-1	Default	1	24	1.51434	21.8708	0.999324	0.000675587	0.0790247	0.119799
POPTR_0015s00430	-1	LSPR	1	21.5	169.605	7.56627	0.999321	0.000679454	0.0790247	0.119799
POPTR_0004s00280	-1	LSPR	1	21.25	2.24408	17.7771	0.99932	0.000680237	0.0790247	0.119799
Novel00209	-1	LSPR	1	22.45	0.1058	19.6951	0.999307	0.0006932	0.0790247	0.119799
POPTR_0010s21780	-1	LSPR	1	21.9	1.399	18.8155	0.999304	0.000695576	0.0790247	0.119799
POPTR_0004s19630	-1	LSPR	1	20.5	0.454207	16.1585	0.999302	0.000698216	0.0790247	0.119799
POPTR_0005s00210	-1	LSPR	1	20.5	0.0709157	16.1585	0.999302	0.000698216	0.0790247	0.119799
POPTR_0010s04920	-1	LSPR	1	22.45	3.67381	19.7785	0.999301	0.000699232	0.0790247	0.119799
POPTR_0010s23770	-1	LSPR	1	20.85	3.23188	16.9117	0.9993	0.000700201	0.0790247	0.119799
POPTR_0008s23040	-1	LSPR	1	21.2	3.28954	17.6568	0.9993	0.000700211	0.0790247	0.119799
POPTR_0007s11530	-1	Default	1	24	0.193839	21.9404	0.999296	0.000703803	0.0790247	0.119799
POPTR_0016s14310	-1	LSPR	1	21.45	111.595	7.46689	0.999296	0.000703973	0.0790247	0.119799
POPTR_0005s26080	-1	LSPR	1	22.3	43.0343	8.41278	0.999294	0.000705849	0.0790247	0.119799
POPTR_0003s06650	-1	LSPR	1	22.5	0.684308	19.8298	0.999291	0.000708835	0.0790247	0.119799
POPTR_0011s09860	-1	Default	1	24	9.49733	9.83276	0.999287	0.000712606	0.0790247	0.119799
POPTR_0005s17720	-1	LSPR	1	21.3	1.45333	17.9142	0.999284	0.000715795	0.0790247	0.119799
POPTR_0019s08330	-1	LSPR	1	20.4	3.76775	15.9531	0.999284	0.000716025	0.0790247	0.119799
POPTR_0007s00300	-1	LSPR	1	22.35	29.4266	19.5569	0.999283	0.000717088	0.0790247	0.119799
POPTR_0010s26180	-1	LSPR	1	20.3	5.26103	15.7531	0.99928	0.000719807	0.0790247	0.119799
POPTR_0013s11880	-1	LSPR	1	20.45	4.08776	16.0878	0.999278	0.00072161	0.0790247	0.119799
POPTR_0001s07560	-1	Default	1	24	0.0607135	10.1748	0.999269	0.000731331	0.0790247	0.119799
POPTR_0019s11400	-1	Default	1	24	0.109353	10.1748	0.999269	0.000731331	0.0790247	0.119799
POPTR_0001s18270	-1	Default	1	24	0.062672	10.1748	0.999269	0.000731331	0.0790247	0.119799
POPTR_0003s01010	-1	Default	1	24	0.168942	10.1748	0.999269	0.000731331	0.0790247	0.119799
Novel00495	-1	LSPR	1	22.55	0.748672	8.58566	0.999268	0.000731777	0.0790247	0.119799
POPTR_0004s24360	-1	Default	1	24	0.691935	21.9921	0.999257	0.000743462	0.0790247	0.119799
POPTR_0002s00620	-1	Default	1	24	0.967209	21.9272	0.999255	0.000745023	0.0790247	0.119799
POPTR_0010s23970	-1	LSPR	1	21.7	0.75216	18.5121	0.999255	0.000745335	0.0790247	0.119799
POPTR_0010s02540	-1	LSPR	1	22.15	1.62996	8.19398	0.999254	0.000745755	0.0790247	0.119799
Novel00671	-1	LSPR	1	21.75	0.181055	18.7514	0.999253	0.000747088	0.0790247	0.119799
POPTR_0019s02130	-1	LSPR	1	20.9	0.477398	16.9962	0.999246	0.000753525	0.0790247	0.119799
POPTR_0010s05860	-1	LSPR	1	20.45	4.20059	16.041	0.999246	0.000754445	0.0790247	0.119799
POPTR_0003s09270	-1	LSPR	1	21.5	0.974019	18.2819	0.999242	0.000757794	0.0790247	0.119799
POPTR_0004s10410	-1	LSPR	1	20.45	0.660936	15.9835	0.999235	0.000764738	0.0790247	0.119799
POPTR_0006s04370	-1	LSPR	1	20.25	2.97048	15.573	0.999234	0.000765741	0.0790247	0.119799
POPTR_0002s03460	-1	LSPR	1	20.45	1.10352	16.075	0.999221	0.000779188	0.0790247	0.119799
POPTR_0001s15610	-1	LSPR	1	20.55	0.29434	16.2991	0.999215	0.000785204	0.0790247	0.119799
POPTR_0016s06920	-1	LSPR	1	20.1	0.503685	15.2674	0.999207	0.000793238	0.0790247	0.119799
POPTR_0001s08990	-1	Default	1	24	19.8858	22.0528	0.999203	0.000797498	0.0790247	0.119799
POPTR_0011s17040	-1	LSPR	1	21.25	0.338582	17.7931	0.999202	0.000798281	0.0790247	0.119799
POPTR_0001s04280	-1	LSPR	1	21.25	0.0960419	17.7931	0.999202	0.000798281	0.0790247	0.119799
POPTR_0017s09250	-1	LSPR	1	20.5	0.504554	16.1589	0.999201	0.000798906	0.0790247	0.119799
POPTR_0002s09780	-1	LSPR	1	20.85	10.4973	16.9465	0.999198	0.000802358	0.0790247	0.119799
POPTR_0001s37200	-1	LSPR	1	20.7	10.0961	16.5927	0.999193	0.000807491	0.0790247	0.119799
POPTR_0010s19150	-1	LSPR	1	20.55	2.02074	16.3044	0.999189	0.000811351	0.0790247	0.119799
Novel00253	-1	LSPR	1	21.2	0.464326	17.6036	0.999187	0.000812596	0.0790247	0.119799
POPTR_0010s10310	-1	LSPR	1	22.35	1.47475	19.6169	0.999181	0.000819163	0.0790247	0.119799
POPTR_0012s12060	-1	LSPR	1	21.15	0.928387	17.4679	0.999175	0.000824912	0.0790247	0.119799
POPTR_0011s14510	-1	LSPR	1	20.85	0.081966	6.51599	0.999175	0.000825048	0.0790247	0.119799
POPTR_0008s08530	-1	LSPR	1	20.8	1.01864	16.8419	0.999174	0.000825762	0.0790247	0.119799
POPTR_0004s19760	-1	LSPR	1	20.65	1.21297	16.4654	0.999171	0.000829096	0.0790247	0.119799
POPTR_0524s00210	-1	Default	1	24	5.37859	21.7748	0.999168	0.000831503	0.0790247	0.119799
POPTR_0010s20890	-1	Default	1	24	3.44959	22.2301	0.999168	0.000831619	0.0790247	0.119799
POPTR_0003s12700	-1	LSPR	1	21.3	2.25789	7.23053	0.999166	0.000834223	0.0790247	0.119799
POPTR_0011s10120	-1	LSPR	1	20.7	35.9219	16.5797	0.999164	0.00083642	0.0790247	0.119799
POPTR_0011s13050	-1	LSPR	1	20.45	0.247701	5.78416	0.999163	0.000837003	0.0790247	0.119799
POPTR_0001s25170	-1	LSPR	1	20.45	2.32288	15.9961	0.999162	0.000838293	0.0790247	0.119799
POPTR_0006s10800	-1	LSPR	1	21.7	0.239999	18.6366	0.999157	0.000843054	0.0790247	0.119799
POPTR_0008s12160	-1	LSPR	1	21.05	1.24344	6.77629	0.999151	0.00084938	0.0790247	0.119799
POPTR_0012s01750	-1	LSPR	1	20.9	0.555082	17.0669	0.99915	0.000849748	0.0790247	0.119799
POPTR_0003s18600	-1	LSPR	1	20.45	1.98135	16.0201	0.99915	0.000849889	0.0790247	0.119799
Novel00384	-1	LSPR	1	20.05	1.84782	15.1893	0.999147	0.000853435	0.0790247	0.119799
POPTR_0001s01290	-1	LSPR	1	21.2	0.480414	7.11867	0.999145	0.000855084	0.0790247	0.119799
POPTR_0019s12860	-1	LSPR	1	20.75	2.12491	16.7028	0.999136	0.000863565	0.0790407	0.119823
Novel00012	-1	LSPR	1	21.05	1.32405	17.3917	0.999135	0.000864659	0.0790407	0.119823
POPTR_0019s05380	-1	LSPR	1	20.6	2.06622	16.4133	0.999129	0.000871437	0.0790407	0.119823
POPTR_0019s12510	-1	LSPR	1	20.3	0.0955537	15.7107	0.999124	0.000876143	0.0790407	0.119823
POPTR_0006s14190	-1	LSPR	1	22.25	0.0219257	19.4129	0.999121	0.000878609	0.0790407	0.119823
POPTR_0009s06550	-1	LSPR	1	22.35	4.19441	19.6619	0.999121	0.00087917	0.0790407	0.119823
POPTR_0016s04900	-1	LSPR	1	21.3	1.66662	17.7555	0.99912	0.000880415	0.0790407	0.119823
POPTR_0009s01190	-1	LSPR	1	21.55	1.38836	18.412	0.999114	0.000885751	0.0790407	0.119823
POPTR_0002s11530	-1	LSPR	1	20.6	5.66618	16.4021	0.999113	0.000887377	0.0790407	0.119823
POPTR_0014s10940	-1	LSPR	1	22.6	10.4652	19.9088	0.999109	0.000890815	0.0790407	0.119823
POPTR_0173s00200	-1	LSPR	1	20.4	1.48219	16.0106	0.999106	0.000893501	0.0790407	0.119823
POPTR_0016s11770	-1	LSPR	1	22.65	0.718866	8.69286	0.9991	0.000900249	0.0791062	0.119922
POPTR_0005s19130	-1	LSPR	1	21.1	1.28189	17.5125	0.999091	0.000908993	0.0791062	0.119922
POPTR_0010s04630	-1	LSPR	1	22.45	10.4947	8.47712	0.99909	0.000909779	0.0791062	0.119922
POPTR_0010s10760	-1	LSPR	1	20.65	0.333151	16.4159	0.99909	0.000910005	0.0791062	0.119922
POPTR_0002s05900	-1	Default	1	24	0.474735	10.141	0.999088	0.000911641	0.0791062	0.119922
POPTR_0001s45010	-1	Default	1	24	0.490433	9.9871	0.999085	0.000915119	0.0791062	0.119922
POPTR_0003s08670	-1	LSPR	1	20.9	1.41487	17.0587	0.999077	0.000923335	0.0795013	0.120521
POPTR_0001s26320	-1	LSPR	1	20.55	1.02123	16.3145	0.999071	0.000928748	0.0795013	0.120521
POPTR_0001s06700	-1	LSPR	1	21.55	1.36186	18.4004	0.99907	0.00093018	0.0795013	0.120521
POPTR_0002s18460	-1	LSPR	1	21	2.0789	17.1505	0.999064	0.000935502	0.0796567	0.120757
POPTR_0011s03840	-1	LSPR	1	20.7	0.310093	16.6366	0.999059	0.000940682	0.0797246	0.12086
POPTR_0015s01970	-1	LSPR	1	22.6	6.12574	19.8996	0.999057	0.000943313	0.0797246	0.12086
POPTR_0017s13870	-1	LSPR	1	21.4	15.9611	7.30854	0.999047	0.000952554	0.0799956	0.121271
Novel00650	-1	LSPR	1	20.25	0.120173	15.6226	0.999043	0.000956701	0.0799956	0.121271
POPTR_0004s11100	-1	LSPR	1	21.25	0.201964	17.6904	0.999043	0.000957075	0.0799956	0.121271
POPTR_0001s19060	-1	Default	1	24	8.49758	22.0088	0.999039	0.000960775	0.0800107	0.121293
POPTR_0010s10580	-1	LSPR	1	21.95	1.70314	8.09943	0.999023	0.000977011	0.0803386	0.121791
POPTR_0010s11920	-1	LSPR	1	20.8	1.27326	16.8107	0.999022	0.000978073	0.0803386	0.121791
Novel00450	-1	LSPR	1	21.25	0.106898	17.8359	0.999016	0.000983798	0.0803386	0.121791
POPTR_0002s06800	-1	LSPR	1	20.85	0.454778	16.9856	0.999015	0.000985459	0.0803386	0.121791
POPTR_0010s14560	-1	LSPR	1	22.15	3.31927	19.3605	0.999008	0.000991904	0.0803386	0.121791
POPTR_0017s09790	-1	LSPR	1	20.55	1.54461	16.3397	0.999007	0.000993393	0.0803386	0.121791
POPTR_0006s07980	-1	LSPR	1	20.55	4.17446	16.2079	0.999	0.00099981	0.0803386	0.121791
POPTR_0005s07380	-1	Default	1	24	5.03866	10.2126	0.998999	0.00100119	0.0803386	0.121791
POPTR_0006s05040	-1	Default	1	24	6.44042	10.2357	0.998998	0.00100156	0.0803386	0.121791
POPTR_0001s41610	-1	LSPR	1	22.7	5.48241	20.0532	0.998997	0.00100323	0.0803386	0.121791
POPTR_0019s10850	-1	LSPR	1	22.6	3.67158	19.8851	0.998996	0.00100358	0.0803386	0.121791
POPTR_0002s15080	-1	LSPR	1	20.75	2.35294	16.7561	0.998991	0.00100944	0.0805239	0.122071
POPTR_0016s02160	-1	LSPR	1	21.1	0.0299352	6.96584	0.998969	0.00103062	0.081081	0.122916
POPTR_0008s18590	-1	LSPR	1	21.1	0.0852122	6.96584	0.998969	0.00103062	0.081081	0.122916
POPTR_0008s05090	-1	LSPR	1	21.05	0.396158	17.373	0.998967	0.00103267	0.081081	0.122916
POPTR_0010s06470	-1	LSPR	1	22.65	1.29335	19.9812	0.998967	0.00103333	0.081081	0.122916
POPTR_0010s07900	-1	LSPR	1	22.4	5.43151	19.6116	0.998962	0.00103814	0.081081	0.122916
POPTR_0006s09230	-1	LSPR	1	20.45	0.580904	16.0199	0.998959	0.00104082	0.081081	0.122916
POPTR_0006s02740	-1	LSPR	1	21.6	1.69236	18.4691	0.998958	0.00104191	0.081081	0.122916
POPTR_0001s30620	-1	LSPR	1	21.9	1.92187	18.9983	0.998955	0.00104496	0.081081	0.122916
POPTR_0018s11390	-1	Default	1	24	6.98912	21.7544	0.998948	0.00105167	0.0813245	0.123285
POPTR_0009s08520	-1	LSPR	1	21.1	37.2942	17.495	0.998937	0.00106251	0.0817124	0.123873
POPTR_0004s22130	-1	LSPR	1	21.3	2.39863	17.799	0.998935	0.00106529	0.0817124	0.123873
POPTR_0016s08400	-1	LSPR	1	22.45	1.46482	19.8074	0.998928	0.00107185	0.0817124	0.123873
POPTR_0017s07220	-1	LSPR	1	22.65	27.5896	19.9588	0.998926	0.00107413	0.0817124	0.123873
POPTR_0009s05540	-1	LSPR	1	20.5	0.911561	16.1808	0.998924	0.00107604	0.0817124	0.123873
POPTR_0009s14640	-1	LSPR	1	20.15	0.373047	5.32562	0.998922	0.00107825	0.0817124	0.123873
POPTR_0010s23740	-1	LSPR	1	22.05	6.02732	19.0977	0.998917	0.00108347	0.0818353	0.124059
POPTR_0001s20510	-1	LSPR	1	21.8	1.72307	18.6851	0.998912	0.00108829	0.0818748	0.124119
POPTR_0014s06610	-1	LSPR	1	20.85	0.358552	16.9995	0.998905	0.00109544	0.0818748	0.124119
POPTR_0014s10050	-1	LSPR	1	20.7	0.215357	16.5794	0.998902	0.00109776	0.0818748	0.124119
POPTR_0002s04010	-1	LSPR	1	20.8	2.15427	6.41985	0.9989	0.00109979	0.0818748	0.124119
Novel00181	-1	LSPR	1	20.95	0.224414	17.1975	0.998898	0.001102	0.0818748	0.124119
POPTR_0013s13420	-1	LSPR	1	21.6	0.245903	18.4939	0.998879	0.00112051	0.0826854	0.125348
POPTR_0010s13840	-1	LSPR	1	20.05	6.45855	15.1923	0.998872	0.00112833	0.0826854	0.125348
POPTR_0006s04560	-1	LSPR	1	21.35	18.5513	17.8338	0.99886	0.00113987	0.0826854	0.125348
POPTR_0016s03720	-1	LSPR	1	22.25	0.0648958	19.4925	0.998857	0.0011434	0.0826854	0.125348
POPTR_0016s09240	-1	LSPR	1	20.45	2.55205	5.78075	0.998855	0.00114502	0.0826854	0.125348
POPTR_0008s16080	-1	LSPR	1	22.65	0.343111	19.9524	0.998853	0.00114713	0.0826854	0.125348
POPTR_0016s11410	-1	LSPR	1	20.45	1.00111	16.0236	0.998851	0.00114878	0.0826854	0.125348
POPTR_0011s04470	-1	LSPR	1	22.35	3.09122	19.6281	0.998843	0.0011571	0.0826854	0.125348
POPTR_0010s16130	-1	Default	1	24	2.37019	22.0848	0.998836	0.00116366	0.0826854	0.125348
POPTR_0017s10100	-1	LSPR	1	20.8	0.318101	16.8768	0.998836	0.00116433	0.0826854	0.125348
POPTR_0006s20860	-1	Default	1	24	2.01601	21.9858	0.998834	0.00116631	0.0826854	0.125348
POPTR_0015s10220	-1	LSPR	1	20.95	1.36329	17.1933	0.99883	0.0011701	0.0826854	0.125348
POPTR_0001s10480	-1	LSPR	1	20.85	3.82262	16.997	0.998827	0.00117252	0.0826854	0.125348
POPTR_0016s12260	-1	LSPR	1	21.85	573.049	7.98426	0.998827	0.00117286	0.0826854	0.125348
POPTR_0001s28430	-1	LSPR	1	22.35	4.65579	19.6487	0.998823	0.00117738	0.0826854	0.125348
POPTR_0010s24110	-1	LSPR	1	20.25	3.25024	5.55603	0.998822	0.0011778	0.0826854	0.125348
POPTR_0010s23100	-1	Default	1	24	6.90725	9.80017	0.99882	0.00117957	0.0826854	0.125348
POPTR_0005s02050	-1	LSPR	1	20.75	1.03203	16.7466	0.998819	0.00118101	0.0826854	0.125348
POPTR_0002s18930	-1	LSPR	1	20.05	1.13873	15.1815	0.998817	0.00118324	0.0826854	0.125348
POPTR_0017s09240	-1	LSPR	1	20.15	3.08511	15.4466	0.998814	0.00118565	0.0826854	0.125348
POPTR_0003s14560	-1	LSPR	1	21.35	2.1014	7.15917	0.998806	0.00119399	0.0830119	0.125843
POPTR_0001s02580	-1	LSPR	1	22.35	6.4581	8.32467	0.9988	0.00120013	0.0831849	0.126105
POPTR_0017s08030	-1	Default	1	24	16.0255	21.996	0.998795	0.00120463	0.0832429	0.126193
POPTR_0003s10740	-1	LSPR	1	22.7	5.56408	20.017	0.998779	0.00122144	0.0839898	0.127326
POPTR_0017s03610	-1	LSPR	1	20.95	4.56663	17.2194	0.998777	0.00122283	0.0839898	0.127326
POPTR_0013s14340	-1	LSPR	1	21.1	0.0421918	17.5369	0.998765	0.00123549	0.084149	0.127567
POPTR_0008s07690	-1	LSPR	1	21.1	0.260358	17.5369	0.998765	0.00123549	0.084149	0.127567
POPTR_0015s10190	-1	LSPR	1	20.6	1.19143	16.4713	0.998764	0.00123625	0.084149	0.127567
POPTR_0003s00750	-1	LSPR	1	22.6	1.7316	19.8847	0.99876	0.00124044	0.0841689	0.127597
POPTR_0007s07860	-1	LSPR	1	20.15	1.3979	15.4412	0.998753	0.00124656	0.0841689	0.127597
POPTR_0001s27100	-1	LSPR	1	21.45	2.04758	18.072	0.998752	0.00124765	0.0841689	0.127597
POPTR_0013s09650	-1	LSPR	1	21.05	1.06563	17.3835	0.998721	0.00127939	0.0854695	0.129569
POPTR_0014s17120	-1	LSPR	1	22.05	0.541765	19.2498	0.998716	0.00128367	0.0854695	0.129569
POPTR_0001s29680	-1	LSPR	1	20.65	2.69067	16.5503	0.998714	0.001286	0.0854695	0.129569
POPTR_0019s04210	-1	LSPR	1	20.05	1.61383	15.2008	0.998713	0.00128708	0.0854695	0.129569
POPTR_0011s14370	-1	LSPR	1	21.85	0.556613	18.7081	0.998701	0.00129883	0.0854695	0.129569
POPTR_0008s07400	-1	LSPR	1	22.6	2.74265	8.65203	0.9987	0.00129993	0.0854695	0.129569
POPTR_0018s11400	-1	LSPR	1	20.85	0.160855	6.44614	0.998697	0.00130295	0.0854695	0.129569
POPTR_0005s17620	-1	LSPR	1	21.5	5.93357	18.099	0.998696	0.00130376	0.0854695	0.129569
POPTR_0308s00210	-1	LSPR	1	21.75	5.36254	18.7406	0.998695	0.00130453	0.0854695	0.129569
POPTR_0007s09650	-1	LSPR	1	22.7	8.16906	8.67313	0.998689	0.00131083	0.0854695	0.129569
POPTR_0005s25020	-1	LSPR	1	22.5	3.28019	19.8371	0.998688	0.00131243	0.0854695	0.129569
POPTR_0003s16770	-1	LSPR	1	21.65	0.958198	18.4316	0.998687	0.00131302	0.0854695	0.129569
POPTR_0014s18950	-1	LSPR	1	21.3	1.19028	17.777	0.998684	0.0013158	0.0854695	0.129569
POPTR_0204s00200	-1	LSPR	1	20.4	0.0811203	16.0152	0.99868	0.00132024	0.0855135	0.129636
POPTR_0010s05340	-1	LSPR	1	22.6	0.114012	8.55706	0.998676	0.00132416	0.0855235	0.129651
Novel00239	-1	LSPR	1	20.95	2.6792	17.0155	0.99867	0.00133011	0.0855743	0.129728
POPTR_0013s01610	-1	LSPR	1	21.1	1.18484	17.5264	0.998668	0.00133247	0.0855743	0.129728
POPTR_0001s38180	-1	LSPR	1	22.4	0.172353	19.7501	0.998652	0.0013479	0.086085	0.130502
POPTR_0019s11340	-1	LSPR	1	22	2.67917	18.9521	0.998648	0.00135158	0.086085	0.130502
POPTR_0014s17330	-1	LSPR	1	20.5	0.390778	16.2366	0.998644	0.00135648	0.086085	0.130502
POPTR_0016s09170	-1	LSPR	1	22.15	0.224405	19.212	0.99864	0.00135976	0.086085	0.130502
POPTR_0013s15530	-1	Default	1	24	0.434275	9.77627	0.998635	0.00136487	0.086085	0.130502
POPTR_0010s10590	-1	Default	1	24	0.650766	9.74056	0.998633	0.00136698	0.086085	0.130502
POPTR_0015s04730	-1	LSPR	1	21.8	2.51052	18.8277	0.998629	0.00137112	0.086085	0.130502
POPTR_0017s11430	-1	Default	1	24	10.4033	10.2319	0.998629	0.00137147	0.086085	0.130502
POPTR_0009s01230	-1	LSPR	1	20.4	1.6698	16.0099	0.998625	0.0013745	0.086085	0.130502
POPTR_0001s42630	-1	LSPR	1	20.15	0.194996	5.35942	0.998621	0.00137861	0.0861052	0.130533
POPTR_0015s07520	-1	LSPR	1	21.55	4.05518	18.3742	0.998607	0.00139326	0.0865828	0.131257
POPTR_0006s08310	-1	LSPR	1	21.5	3.41027	18.3034	0.998606	0.00139388	0.0865828	0.131257
POPTR_0009s01430	-1	LSPR	1	20.75	0.427387	16.7695	0.998586	0.00141449	0.0873293	0.132388
POPTR_0012s01430	-1	LSPR	1	21.1	27.4785	6.78603	0.998577	0.00142301	0.0873293	0.132388
POPTR_0004s07070	-1	Default	1	24	2.8677	9.71164	0.998565	0.00143497	0.0873293	0.132388
POPTR_0002s09070	-1	LSPR	1	21.6	1.47828	18.2787	0.998562	0.00143819	0.0873293	0.132388
Novel00692	-1	LSPR	1	21.15	0.270916	17.4721	0.998556	0.00144363	0.0873293	0.132388
POPTR_0014s05560	-1	Default	1	24	61.3897	22.2763	0.998555	0.0014446	0.0873293	0.132388
POPTR_0003s12740	-1	LSPR	1	21.2	0.382166	17.5227	0.99854	0.00145964	0.0873293	0.132388
POPTR_0017s06410	-1	LSPR	1	22.8	4.10235	20.1458	0.99854	0.0014602	0.0873293	0.132388
POPTR_0013s15580	-1	Default	1	24	12.4179	22.3061	0.998538	0.00146174	0.0873293	0.132388
POPTR_0018s04890	-1	LSPR	1	20.3	4.7424	15.791	0.998536	0.00146408	0.0873293	0.132388
POPTR_0003s07640	-1	LSPR	1	22.6	1.69021	19.8694	0.998535	0.00146497	0.0873293	0.132388
POPTR_0014s04130	-1	LSPR	1	22.9	0.0671167	20.3244	0.998533	0.00146735	0.0873293	0.132388
POPTR_0018s12070	-1	LSPR	1	22.9	0.106492	20.3244	0.998533	0.00146735	0.0873293	0.132388
POPTR_0018s11320	-1	LSPR	1	22.9	0.221858	20.3244	0.998533	0.00146735	0.0873293	0.132388
POPTR_0003s12390	-1	LSPR	1	22.9	0.0380328	20.3244	0.998533	0.00146735	0.0873293	0.132388
POPTR_0034s00270	-1	LSPR	1	22.9	0.0798689	20.3244	0.998533	0.00146735	0.0873293	0.132388
POPTR_0010s01970	-1	LSPR	1	20.9	0.589769	16.9435	0.998513	0.00148669	0.0882491	0.133783
POPTR_0018s01660	-1	LSPR	1	22.8	5.43599	20.1639	0.998493	0.00150738	0.0884623	0.134106
POPTR_0006s10270	-1	LSPR	1	22.55	2.37503	19.8001	0.998492	0.0015083	0.0884623	0.134106
POPTR_0001s18920	-1	LSPR	1	22.3	1.53263	8.27312	0.998491	0.00150919	0.0884623	0.134106
POPTR_0002s13020	-1	Default	1	24	0.40849	22.083	0.998491	0.00150936	0.0884623	0.134106
POPTR_0006s13910	-1	LSPR	1	21.95	5.13067	19.0814	0.99849	0.00150974	0.0884623	0.134106
POPTR_0014s01600	-1	Default	1	24	1.66638	9.90271	0.998481	0.00151948	0.0885818	0.134287
POPTR_0005s18650	-1	LSPR	1	22.85	3.25261	20.2325	0.99848	0.00151957	0.0885818	0.134287
POPTR_0016s13210	-1	LSPR	1	22.6	13.0648	8.67816	0.99847	0.00153011	0.0888677	0.13472
POPTR_0001s17010	-1	LSPR	1	22.15	2.26401	8.31752	0.998468	0.00153229	0.0888677	0.13472
POPTR_0006s22570	-1	Default	1	24	2.54015	10.3077	0.998458	0.00154209	0.0890934	0.135063
Novel00078	-1	LSPR	1	20.95	0.822935	17.0249	0.998456	0.00154402	0.0890934	0.135063
POPTR_0005s25400	-1	LSPR	1	20.65	0.653398	16.598	0.998442	0.00155818	0.0893192	0.135405
POPTR_0002s18920	-1	LSPR	1	20.15	0.872156	5.28047	0.998439	0.00156113	0.0893192	0.135405
POPTR_0008s12260	-1	LSPR	1	21.25	0.630342	17.8515	0.99843	0.00157027	0.0893192	0.135405
POPTR_0009s01400	-1	LSPR	1	21.1	6.1099	17.5326	0.99843	0.00157033	0.0893192	0.135405
POPTR_0002s07730	-1	LSPR	1	22.9	0.372813	8.84653	0.998426	0.00157366	0.0893192	0.135405
POPTR_0019s08640	-1	LSPR	1	20.5	0.173688	16.0953	0.998421	0.00157856	0.0893192	0.135405
POPTR_0016s01330	-1	LSPR	1	21.7	3.01275	18.5052	0.998421	0.00157863	0.0893192	0.135405
POPTR_0001s45060	-1	LSPR	1	21.45	3.78961	18.2441	0.998421	0.00157936	0.0893192	0.135405
POPTR_0015s15760	-1	LSPR	1	20	4.49758	15.0328	0.998409	0.00159088	0.0896442	0.135897
POPTR_0001s08920	-1	LSPR	1	20.35	0.48294	5.7178	0.998404	0.00159623	0.0896442	0.135897
POPTR_0006s22790	-1	LSPR	1	21.85	1.13227	18.7369	0.998395	0.00160466	0.0896442	0.135897
POPTR_0001s21400	-1	LSPR	1	20.1	3.22943	15.354	0.998384	0.00161602	0.0896442	0.135897
POPTR_0319s00210	-1	LSPR	1	22	2.29276	19.1939	0.998383	0.00161672	0.0896442	0.135897
POPTR_0002s17030	-1	Default	1	24	0.670555	22.3218	0.998376	0.00162408	0.0896442	0.135897
POPTR_0008s15350	-1	LSPR	1	21.2	0.261411	17.5502	0.99837	0.00163007	0.0896442	0.135897
POPTR_0018s13130	-1	LSPR	1	22.7	0.138241	20.0861	0.998345	0.00165519	0.0896442	0.135897
POPTR_0010s15960	-1	LSPR	1	20.1	5.86023	15.2573	0.998343	0.00165651	0.0896442	0.135897
POPTR_0006s02700	-1	Default	1	24	0.498203	22.2949	0.998342	0.00165838	0.0896442	0.135897
POPTR_0006s27070	-1	LSPR	1	20.15	0.414666	15.3295	0.99834	0.00165967	0.0896442	0.135897
POPTR_0015s04220	-1	LSPR	1	20.75	1.98505	16.7604	0.998335	0.0016647	0.0896442	0.135897
POPTR_0006s23110	-1	LSPR	1	20.85	1.95224	16.9714	0.998334	0.00166648	0.0896442	0.135897
POPTR_0004s14800	-1	LSPR	1	21.15	0.275827	17.4379	0.998332	0.00166757	0.0896442	0.135897
POPTR_0010s23800	-1	LSPR	1	21.5	3.12243	18.3446	0.998329	0.0016708	0.0896442	0.135897
POPTR_0004s05180	-1	LSPR	1	21.25	1.77536	17.8436	0.998328	0.00167249	0.0896442	0.135897
POPTR_0011s03080	-1	LSPR	1	20.45	5.21976	5.73526	0.998323	0.00167684	0.0896442	0.135897
POPTR_0006s24240	-1	LSPR	1	21.6	12.702	18.5395	0.998322	0.00167838	0.0896442	0.135897
POPTR_0019s04910	-1	LSPR	1	20	3.2312	15.0435	0.998319	0.00168099	0.0896442	0.135897
POPTR_0001s14590	-1	LSPR	1	21.3	3.43872	17.9324	0.998295	0.00170477	0.0896442	0.135897
POPTR_0011s01680	-1	LSPR	1	21.5	0.355693	18.1156	0.998283	0.00171691	0.0896442	0.135897
POPTR_0006s26160	-1	LSPR	1	22.8	2.11858	8.82275	0.998283	0.00171712	0.0896442	0.135897
POPTR_0015s09900	-1	LSPR	1	21.1	0.0229437	17.5778	0.998279	0.00172089	0.0896442	0.135897
POPTR_0002s14320	-1	LSPR	1	21.05	0.0446362	17.3005	0.998279	0.00172116	0.0896442	0.135897
POPTR_0011s01350	-1	LSPR	1	21.05	0.0276003	17.3005	0.998279	0.00172116	0.0896442	0.135897
POPTR_0019s04460	-1	LSPR	1	21.05	0.0526131	17.3005	0.998279	0.00172116	0.0896442	0.135897
POPTR_0001s41500	-1	LSPR	1	21.05	0.164758	17.3005	0.998279	0.00172116	0.0896442	0.135897
POPTR_1823s00200	-1	LSPR	1	21.05	0.13469	17.3005	0.998279	0.00172116	0.0896442	0.135897
POPTR_0005s14180	-1	LSPR	1	21.05	0.0976012	17.3005	0.998279	0.00172116	0.0896442	0.135897
POPTR_0013s08960	-1	LSPR	1	21.05	0.0266448	17.3005	0.998279	0.00172116	0.0896442	0.135897
POPTR_0004s15380	-1	LSPR	1	21.05	0.0631604	17.3005	0.998279	0.00172116	0.0896442	0.135897
POPTR_0001s39680	-1	LSPR	1	21.05	0.0287645	17.3005	0.998279	0.00172116	0.0896442	0.135897
POPTR_0006s07750	-1	LSPR	1	21.5	0.457866	18.113	0.998277	0.00172296	0.0896442	0.135897
POPTR_0008s11260	-1	Default	1	24	0.563437	10.0594	0.998275	0.00172506	0.0896442	0.135897
POPTR_0013s13670	-1	Default	1	24	4.55034	10.3266	0.998266	0.0017337	0.0896442	0.135897
POPTR_0006s24370	-1	LSPR	1	22.6	2.58463	19.965	0.998258	0.00174172	0.0896442	0.135897
POPTR_0016s06340	-1	LSPR	1	21	4.02767	17.1982	0.998257	0.00174295	0.0896442	0.135897
POPTR_0017s14040	-1	LSPR	1	22.35	5.15912	19.4987	0.998257	0.00174326	0.0896442	0.135897
POPTR_0009s11440	-1	LSPR	1	21.6	0.418077	18.5023	0.998255	0.00174458	0.0896442	0.135897
POPTR_0015s02020	-1	LSPR	1	22.8	0.347779	20.1236	0.998255	0.00174522	0.0896442	0.135897
POPTR_0006s03060	-1	Default	1	24	2.24107	10.2743	0.998252	0.00174799	0.0896442	0.135897
Novel00428	-1	LSPR	1	22	0.68185	19.1438	0.998247	0.00175277	0.0896442	0.135897
POPTR_0009s02100	-1	Default	1	24	22.7031	22.2901	0.998245	0.00175466	0.0896442	0.135897
POPTR_0162s00240	-1	LSPR	1	21.9	1.20063	18.8077	0.99824	0.00175984	0.0897071	0.135993
POPTR_0008s10480	-1	Default	1	24	11.6949	10.2268	0.998226	0.00177425	0.0429134	0.11453
POPTR_0005s07230	-1	Default	1	24	0.387584	10.2239	0.998225	0.00177527	0.0902915	0.136879
POPTR_0017s00910	-1	LSPR	1	21.25	0.801461	7.02762	0.998206	0.00179358	0.0905723	0.137305
POPTR_0018s12820	-1	LSPR	1	22.35	0.534923	19.523	0.998204	0.00179557	0.0905723	0.137305
POPTR_0002s22890	-1	LSPR	1	21.2	0.5553	17.7283	0.998204	0.00179622	0.0905723	0.137305
POPTR_0002s15510	-1	LSPR	1	20.75	45.9594	16.8139	0.998201	0.00179909	0.0905723	0.137305
POPTR_0017s02250	-1	LSPR	1	22.2	7.47244	19.2861	0.998199	0.00180071	0.0905723	0.137305
POPTR_0006s20140	-1	Default	1	24	3.06328	9.98569	0.998195	0.00180499	0.0905872	0.137327
POPTR_0001s47160	-1	LSPR	1	20.5	1.09793	16.0967	0.998183	0.00181731	0.0906956	0.137491
POPTR_0004s24310	-1	LSPR	1	20.8	0.122427	16.6866	0.998183	0.00181735	0.0906956	0.137491
POPTR_0005s26530	-1	LSPR	1	20.9	0.576281	17.0897	0.998181	0.00181912	0.0906956	0.137491
POPTR_0008s10260	-1	Default	1	24	1.22439	21.7779	0.998173	0.00182718	0.0907679	0.137601
POPTR_0006s28880	-1	LSPR	1	22.75	1.34116	20.0648	0.998165	0.00183478	0.0907679	0.137601
POPTR_0008s11350	-1	LSPR	1	22.65	0.615487	8.746	0.998162	0.00183803	0.0907679	0.137601
POPTR_0001s30390	-1	LSPR	1	21.35	0.0656739	18.0752	0.998143	0.00185679	0.0907679	0.137601
POPTR_0013s00410	-1	Default	1	24	0.948248	21.6586	0.998132	0.00186794	0.0907679	0.137601
POPTR_0006s24410	-1	LSPR	1	20.65	5.51548	6.12384	0.99813	0.00187045	0.0907679	0.137601
POPTR_0006s25150	-1	LSPR	1	21.2	0.333609	17.7363	0.998124	0.00187577	0.0907679	0.137601
POPTR_0016s07400	-1	LSPR	1	20.8	5.82792	6.31732	0.998116	0.00188371	0.0907679	0.137601
POPTR_0006s09870	-1	LSPR	1	21.1	16.2754	6.80082	0.998115	0.00188533	0.0907679	0.137601
POPTR_0027s00390	-1	LSPR	1	22.7	0.331224	20.0838	0.998112	0.00188766	0.0907679	0.137601
POPTR_0010s09420	-1	LSPR	1	21.8	2.68284	18.6353	0.998108	0.00189193	0.0907679	0.137601
POPTR_0021s00320	-1	Default	1	24	0.767511	10.1993	0.998106	0.001894	0.0907679	0.137601
POPTR_0002s00670	-1	LSPR	1	20.9	0.731438	17.1242	0.998105	0.00189494	0.0907679	0.137601
POPTR_0001s34720	-1	LSPR	1	22.75	3.46738	20.0599	0.998101	0.00189941	0.0907679	0.137601
POPTR_0008s15610	-1	Default	1	24	18.6984	10.3255	0.998084	0.00191605	0.0907679	0.137601
POPTR_0013s05130	-1	Default	1	24	0.240402	10.3495	0.998083	0.00191668	0.0907679	0.137601
POPTR_0009s12390	-1	Default	1	24	0.954565	21.6651	0.998082	0.00191784	0.0907679	0.137601
POPTR_0001s04060	-1	LSPR	1	22.3	7.88219	19.4091	0.998074	0.00192607	0.0907679	0.137601
POPTR_0019s12030	-1	LSPR	1	21.5	3.4672	18.1492	0.998072	0.00192787	0.0907679	0.137601
POPTR_0003s14120	-1	LSPR	1	21.05	0.064697	6.75456	0.998071	0.00192916	0.0907679	0.137601
POPTR_0001s34970	-1	LSPR	1	20.65	2.38006	16.3641	0.998065	0.00193508	0.0907679	0.137601
POPTR_0008s00510	-1	LSPR	1	21.1	3.70006	17.5718	0.998064	0.00193565	0.0907679	0.137601
POPTR_0008s11520	-1	LSPR	1	21.95	0.285785	19.1311	0.998062	0.00193803	0.0907679	0.137601
POPTR_0001s20050	-1	LSPR	1	21.95	1.23083	19.0932	0.998053	0.00194698	0.0907679	0.137601
POPTR_0017s14440	-1	LSPR	1	21.2	0.688872	17.5175	0.998051	0.00194914	0.0907679	0.137601
POPTR_0004s05670	-1	LSPR	1	22.2	1.57571	19.2776	0.998048	0.0019521	0.0907679	0.137601
POPTR_0003s01450	-1	LSPR	1	22.2	252.03	8.35668	0.998046	0.00195393	0.0907679	0.137601
POPTR_0017s06610	-1	LSPR	1	21.25	2.33328	17.6801	0.998045	0.00195479	0.0907679	0.137601
POPTR_0011s17290	-1	LSPR	1	22.2	13.4461	8.16061	0.998039	0.00196125	0.0907679	0.137601
POPTR_0003s14640	-1	LSPR	1	20.6	0.727096	16.5032	0.998036	0.00196371	0.0907679	0.137601
Novel00509	-1	LSPR	1	22.5	0.157472	19.7246	0.998034	0.00196624	0.0907679	0.137601
POPTR_0011s05140	-1	LSPR	1	21.95	0.475218	18.8854	0.998028	0.00197222	0.0907679	0.137601
POPTR_0006s24920	-1	LSPR	1	22.5	8.93961	19.8979	0.998028	0.00197229	0.0907679	0.137601
POPTR_0002s00370	-1	Default	1	24	0.115107	22.0603	0.998026	0.00197387	0.0907679	0.137601
POPTR_0018s12980	-1	LSPR	1	21.5	18.5607	18.3314	0.998019	0.0019815	0.0907679	0.137601
POPTR_0002s05420	-1	LSPR	1	21.2	1.0039	17.7943	0.998014	0.0019858	0.0907679	0.137601
POPTR_0002s09600	-1	LSPR	1	20.95	0.103129	17.2002	0.998014	0.00198638	0.0907679	0.137601
POPTR_0004s04030	-1	Default	1	24	2.17275	21.7334	0.998012	0.00198802	0.0907679	0.137601
POPTR_0004s22480	-1	LSPR	1	20.25	2.44729	15.5714	0.998011	0.00198894	0.0907679	0.137601
POPTR_0001s01660	-1	LSPR	1	20.15	0.0661959	15.3913	0.998002	0.0019984	0.0907679	0.137601
POPTR_0012s04380	-1	Default	1	24	3.73086	21.8738	0.997993	0.00200699	0.0907679	0.137601
POPTR_0016s10820	-1	LSPR	1	20.6	1.49594	16.2664	0.997988	0.00201213	0.0907679	0.137601
POPTR_0018s01440	-1	Default	1	24	4.84491	21.7439	0.997984	0.0020163	0.0907679	0.137601
POPTR_0002s24720	-1	LSPR	1	20.6	2.51341	16.2826	0.997984	0.00201639	0.0907679	0.137601
POPTR_0004s11260	-1	Default	1	24	11.5397	10.2241	0.997982	0.00201808	0.0907679	0.137601
POPTR_0004s03130	-1	LSPR	1	21	2.02259	17.1339	0.997979	0.00202096	0.0907679	0.137601
POPTR_0016s10770	-1	Default	1	24	1.40135	9.85494	0.997968	0.00203169	0.0907679	0.137601
POPTR_0014s14340	-1	LSPR	1	20.9	0.402184	16.8884	0.997967	0.0020329	0.0907679	0.137601
POPTR_0005s12140	-1	Default	1	24	2.13701	9.95303	0.997962	0.002038	0.0907679	0.137601
POPTR_0012s13210	-1	LSPR	1	21.4	1.54921	17.9053	0.997959	0.00204093	0.0907679	0.137601
POPTR_0005s11560	-1	LSPR	1	21.65	2.20087	18.3998	0.997952	0.00204833	0.0907679	0.137601
POPTR_0018s03930	-1	LSPR	1	22.75	0.947091	20.064	0.997952	0.00204842	0.0907679	0.137601
POPTR_0001s01250	-1	LSPR	1	22.95	0.947828	20.3545	0.997952	0.00204844	0.0907679	0.137601
POPTR_0007s10380	-1	LSPR	1	22.6	3.34035	20.0055	0.997946	0.00205426	0.0907679	0.137601
POPTR_0008s00960	-1	LSPR	1	22.1	0.419408	19.1378	0.997933	0.00206707	0.0907679	0.137601
POPTR_0006s16710	-1	LSPR	1	21.4	0.0424763	7.48623	0.997932	0.00206768	0.0907679	0.137601
POPTR_0008s20870	-1	Default	1	24	97.1082	21.7425	0.997927	0.00207272	0.0907679	0.137601
POPTR_0006s19780	-1	LSPR	1	22.85	1.41855	20.2854	0.997921	0.00207897	0.0907679	0.137601
POPTR_0011s01670	-1	LSPR	1	22.2	0.174571	19.2866	0.997914	0.0020856	0.0907679	0.137601
POPTR_0016s12980	-1	Default	1	24	0.327661	22.0934	0.997904	0.0020958	0.0907679	0.137601
POPTR_0014s10530	-1	LSPR	1	22.65	2.17556	20.0786	0.997899	0.00210091	0.0907679	0.137601
POPTR_0015s13670	-1	LSPR	1	21.6	3.06911	18.5378	0.997898	0.00210159	0.0907679	0.137601
POPTR_0191s00200	-1	LSPR	1	22.9	1.54226	8.80464	0.997895	0.00210534	0.0907679	0.137601
POPTR_0015s03410	-1	LSPR	1	23.05	1.42255	20.4518	0.997891	0.00210893	0.0907679	0.137601
POPTR_0001s16500	-1	Default	1	24	26.6984	21.6885	0.997887	0.00211315	0.0907679	0.137601
POPTR_0003s04670	-1	Default	1	24	3.39272	10.0248	0.997885	0.00211496	0.0907679	0.137601
POPTR_0001s23160	-1	LSPR	1	21.8	0.373605	18.8376	0.997885	0.00211522	0.0907679	0.137601
POPTR_0003s16920	-1	LSPR	1	21.1	0.693785	17.5776	0.997883	0.00211698	0.0907679	0.137601
POPTR_0001s08360	-1	LSPR	1	21.1	0.0921483	7.01736	0.997877	0.00212254	0.0907679	0.137601
POPTR_0006s07020	-1	Default	1	24	9.13231	21.7035	0.997873	0.00212658	0.0907679	0.137601
POPTR_0003s10730	-1	LSPR	1	21.65	1.45461	18.6231	0.997869	0.0021307	0.0907679	0.137601
POPTR_0002s14880	-1	LSPR	1	22	0.0572042	8.18056	0.997863	0.00213654	0.0907679	0.137601
POPTR_0016s06710	-1	Default	1	24	2.89234	22.3713	0.997861	0.00213946	0.0907679	0.137601
POPTR_0020s00200	-1	Default	1	24	0.584292	22.2511	0.997849	0.00215089	0.0907679	0.137601
POPTR_0013s08190	-1	LSPR	1	21.05	3.5625	17.4271	0.997849	0.00215144	0.0907679	0.137601
POPTR_0006s13660	-1	LSPR	1	21.05	0.505113	17.4244	0.997848	0.00215177	0.0907679	0.137601
POPTR_0013s14420	-1	LSPR	1	21.05	11.1665	6.67132	0.997841	0.00215907	0.0907679	0.137601
POPTR_0012s05610	-1	Default	1	24	1.65516	22.0149	0.997839	0.00216079	0.0907679	0.137601
POPTR_0013s06800	-1	LSPR	1	21.35	0.77513	17.8155	0.997835	0.00216459	0.0907679	0.137601
POPTR_0006s21150	-1	Default	1	24	24.6608	22.0401	0.997832	0.00216765	0.0907679	0.137601
POPTR_0001s15410	-1	LSPR	1	22.75	6.84413	8.78792	0.997827	0.00217281	0.0907679	0.137601
POPTR_0014s11960	-1	LSPR	1	22.95	41.8303	20.3028	0.997825	0.00217477	0.0907679	0.137601
POPTR_0014s08520	-1	LSPR	1	22.45	4.59972	19.6254	0.997822	0.00217791	0.0907679	0.137601
POPTR_0008s13380	-1	LSPR	1	20.7	2.42144	16.6711	0.997816	0.0021836	0.0907679	0.137601
POPTR_0002s20910	-1	Default	1	24	4.868	22.1576	0.997807	0.00219314	0.0907679	0.137601
POPTR_0017s11010	-1	LSPR	1	22.85	1.25327	8.88083	0.997806	0.00219409	0.0907679	0.137601
POPTR_0009s08270	-1	Default	1	24	6.49463	10.3077	0.997805	0.00219459	0.0907679	0.137601
POPTR_0003s01970	-1	LSPR	1	21.9	0.392958	18.761	0.997803	0.00219693	0.0907679	0.137601
POPTR_0017s09200	-1	LSPR	1	20.95	0.696244	6.78066	0.997799	0.00220114	0.0907679	0.137601
POPTR_0004s11110	-1	LSPR	1	20.15	2.57545	5.25041	0.997768	0.00223203	0.0907679	0.137601
POPTR_0010s22240	-1	LSPR	1	22.5	14.7238	8.46226	0.997761	0.00223919	0.0907679	0.137601
POPTR_0009s10820	-1	Default	1	24	26.4848	22.22	0.997755	0.00224467	0.0907679	0.137601
POPTR_0010s25560	-1	LSPR	1	22	7.91332	7.96791	0.997744	0.00225585	0.0907679	0.137601
POPTR_0008s20290	-1	LSPR	1	20.65	0.446582	16.5916	0.997731	0.00226864	0.0907679	0.137601
POPTR_0015s15720	-1	Default	1	24	5.31342	21.9957	0.99773	0.00226954	0.0907679	0.137601
POPTR_0002s12350	-1	LSPR	1	20.35	3.78649	15.7727	0.99773	0.00226982	0.0907679	0.137601
POPTR_0007s14360	-1	LSPR	1	22	0.519821	18.93	0.997711	0.00228861	0.0907679	0.137601
POPTR_0006s03090	-1	LSPR	1	22.85	5.49639	8.74866	0.997703	0.00229738	0.0907679	0.137601
POPTR_0005s24120	-1	Default	1	24	22.4369	10.2275	0.997697	0.00230319	0.0907679	0.137601
POPTR_0015s07840	-1	Default	1	24	1.42327	10.3226	0.997695	0.00230459	0.0907679	0.137601
POPTR_0649s00200	-1	LSPR	1	21.4	3.62274	17.9527	0.997682	0.00231764	0.0907679	0.137601
POPTR_0012s15070	-1	Default	1	24	0.205683	21.9823	0.997681	0.00231896	0.0907679	0.137601
POPTR_0008s13730	-1	LSPR	1	21.05	2.40511	17.4914	0.99768	0.00231964	0.0907679	0.137601
POPTR_0004s07790	-1	LSPR	1	20.5	1.28454	5.8065	0.997679	0.0023215	0.0907679	0.137601
POPTR_0003s06020	-1	Default	1	24	0.900028	10.0755	0.997677	0.00232254	0.0907679	0.137601
POPTR_0001s12020	-1	Default	1	24	1.79198	10.3421	0.997675	0.00232501	0.0907679	0.137601
POPTR_0015s01700	-1	Default	1	24	0.0892401	21.6937	0.997674	0.00232608	0.0907679	0.137601
POPTR_0010s10460	-1	Default	1	24	0.0903661	21.6937	0.997674	0.00232608	0.0907679	0.137601
POPTR_0003s05320	-1	Default	1	24	0.127316	21.6937	0.997674	0.00232608	0.0907679	0.137601
POPTR_0010s17550	-1	Default	1	24	0.0352784	21.6937	0.997674	0.00232608	0.0907679	0.137601
POPTR_0005s06820	-1	Default	1	24	0.0125641	21.6937	0.997674	0.00232608	0.0907679	0.137601
POPTR_0010s21760	-1	Default	1	24	0.0377916	21.6937	0.997674	0.00232608	0.0907679	0.137601
POPTR_0010s09680	-1	Default	1	24	0.0315485	21.6937	0.997674	0.00232608	0.0907679	0.137601
POPTR_0008s02380	-1	Default	1	24	0.0247162	21.6937	0.997674	0.00232608	0.0907679	0.137601
POPTR_0018s11710	-1	Default	1	24	0.0271013	21.6937	0.997674	0.00232608	0.0907679	0.137601
POPTR_0013s15620	-1	Default	1	24	0.0281949	21.6937	0.997674	0.00232608	0.0907679	0.137601
POPTR_0211s00200	-1	Default	1	24	0.0351055	21.6937	0.997674	0.00232608	0.0907679	0.137601
POPTR_0014s00590	-1	Default	1	24	0.140767	21.6937	0.997674	0.00232608	0.0907679	0.137601
POPTR_0016s01050	-1	Default	1	24	0.0254858	21.6937	0.997674	0.00232608	0.0907679	0.137601
POPTR_0002s18780	-1	Default	1	24	0.0734514	21.6937	0.997674	0.00232608	0.0907679	0.137601
POPTR_0131s00220	-1	Default	1	24	0.0200042	21.6937	0.997674	0.00232608	0.0907679	0.137601
POPTR_0009s02310	-1	Default	1	24	0.0204469	21.6937	0.997674	0.00232608	0.0907679	0.137601
POPTR_0005s26620	-1	Default	1	24	0.0428192	21.6937	0.997674	0.00232608	0.0907679	0.137601
POPTR_0007s13240	-1	Default	1	24	0.0328887	21.6937	0.997674	0.00232608	0.0907679	0.137601
POPTR_0003s20630	-1	Default	1	24	0.0218007	21.6937	0.997674	0.00232608	0.0907679	0.137601
POPTR_0014s10510	-1	Default	1	24	1.3673	22.1147	0.997672	0.00232802	0.0907679	0.137601
POPTR_0022s00900	-1	LSPR	1	22.2	4.01214	19.263	0.997669	0.00233143	0.0907679	0.137601
POPTR_0005s19050	-1	Default	1	24	3.79757	10.2008	0.997661	0.00233864	0.0907679	0.137601
POPTR_0001s44900	-1	LSPR	1	20.8	2.13264	16.6841	0.997654	0.00234558	0.0907679	0.137601
POPTR_0017s01500	-1	LSPR	1	20.85	2.02993	16.8253	0.997653	0.00234689	0.0907679	0.137601
POPTR_0001s38560	-1	Default	1	24	9.86347	10.0284	0.997652	0.00234821	0.0907679	0.137601
POPTR_0009s13930	-1	LSPR	1	22	0.813565	7.92185	0.997649	0.00235062	0.0907679	0.137601
POPTR_0009s12460	-1	LSPR	1	22.65	9.98148	19.9254	0.997648	0.00235157	0.0907679	0.137601
POPTR_0010s09000	-1	Default	1	24	1.92943	22.2609	0.997642	0.00235846	0.0908792	0.13777
POPTR_0016s08020	-1	Default	1	24	3.25899	9.65633	0.997637	0.00236301	0.0909006	0.137802
POPTR_0004s06740	-1	Default	1	24	14.0869	10.3421	0.997629	0.00237129	0.0910651	0.138052
POPTR_0006s23490	-1	LSPR	1	22.35	0.132586	19.472	0.997624	0.00237562	0.0910775	0.13807
POPTR_0015s15820	-1	LSPR	1	21.5	0.369147	7.37621	0.997619	0.00238058	0.0911141	0.138126
POPTR_0011s02900	-1	Default	1	24	6.15606	10.3852	0.997612	0.00238785	0.0912387	0.138315
POPTR_0016s13330	-1	Default	1	24	1.38345	10.2057	0.997593	0.00240733	0.0914837	0.138686
POPTR_0013s07770	-1	LSPR	1	20.55	2.87451	16.3533	0.997586	0.00241435	0.0914837	0.138686
POPTR_0004s03490	-1	LSPR	1	21.35	0.679383	17.7876	0.997583	0.00241657	0.0914837	0.138686
POPTR_0015s03970	-1	Default	1	24	3.63178	9.66579	0.99758	0.00241976	0.0914837	0.138686
POPTR_0008s05830	-1	LSPR	1	23.1	2.2594	20.4908	0.997572	0.00242776	0.0914837	0.138686
POPTR_0016s01760	-1	Default	1	24	2.60737	22.1613	0.997572	0.00242804	0.0914837	0.138686
POPTR_0006s15510	-1	Default	1	24	2.073	22.2165	0.997571	0.00242921	0.0914837	0.138686
POPTR_0016s04460	-1	LSPR	1	21.35	3.12748	18.0514	0.997568	0.00243166	0.0914837	0.138686
POPTR_0015s02230	-1	Default	1	24	8.55093	21.9556	0.997568	0.00243189	0.0450862	0.120329
POPTR_0006s06880	-1	Default	1	24	2.89974	22.2334	0.997564	0.00243555	0.0914837	0.138686
POPTR_0004s04200	-1	LSPR	1	20.8	0.515406	16.9203	0.997562	0.00243789	0.0914837	0.138686
POPTR_0015s05720	-1	Default	1	24	2.17384	21.6959	0.997557	0.00244255	0.0914837	0.138686
POPTR_0008s20940	-1	LSPR	1	21.05	9.37646	6.90481	0.99755	0.00244981	0.0914837	0.138686
POPTR_0002s13520	-1	Default	1	24	0.796552	21.7854	0.997549	0.00245083	0.0914837	0.138686
POPTR_0530s00210	-1	LSPR	1	22.3	3.53388	19.4078	0.997542	0.00245826	0.0914837	0.138686
POPTR_0003s06870	-1	LSPR	1	22.8	3.57757	20.1063	0.997533	0.00246673	0.0914837	0.138686
POPTR_0005s17530	-1	Default	1	24	1.04681	9.87241	0.997529	0.00247097	0.0914837	0.138686
POPTR_0013s01330	-1	LSPR	1	23.2	1.64052	9.03644	0.997523	0.0024766	0.0914837	0.138686
POPTR_0007s04080	-1	LSPR	1	22.1	0.79414	19.0811	0.997522	0.00247766	0.0914837	0.138686
POPTR_0010s25000	-1	LSPR	1	22.75	1.40252	20.1844	0.997518	0.00248178	0.0914837	0.138686
POPTR_0002s12630	-1	LSPR	1	21.95	5.93479	19.1058	0.997517	0.002483	0.0914837	0.138686
POPTR_0010s01700	-1	Default	1	24	289.739	21.8672	0.997517	0.00248318	0.0914837	0.138686
POPTR_0013s03020	-1	LSPR	1	21.65	0.528834	18.6445	0.997517	0.00248344	0.0914837	0.138686
POPTR_0015s01850	-1	LSPR	1	20.6	0.785365	16.4861	0.997513	0.00248681	0.0914837	0.138686
POPTR_0002s14780	-1	LSPR	1	22.15	2.36138	8.34208	0.997506	0.00249391	0.0915967	0.138857
POPTR_0013s13080	-1	LSPR	1	23.2	0.141007	9.02531	0.997497	0.00250343	0.0917978	0.139162
POPTR_0002s05920	-1	Default	1	24	1.16687	21.6508	0.997485	0.00251475	0.0918837	0.139292
POPTR_0005s03980	-1	Default	1	24	13.2597	22.3276	0.997483	0.00251668	0.0918837	0.139292
Novel00170	-1	LSPR	1	21.3	0.138159	17.9987	0.997482	0.00251789	0.0918837	0.139292
POPTR_0015s13980	-1	LSPR	1	22.75	5.00467	8.83348	0.99746	0.00254011	0.0925457	0.140296
POPTR_0018s09890	-1	LSPR	1	22.15	2.7505	19.2102	0.997451	0.00254926	0.0925956	0.140372
POPTR_0012s01980	-1	LSPR	1	21.8	0.385207	7.68898	0.99745	0.00254962	0.0925956	0.140372
POPTR_0003s17960	-1	LSPR	1	22.1	3.42498	19.3298	0.997433	0.00256735	0.0927255	0.140569
POPTR_0002s24690	-1	LSPR	1	22	5.39111	19.1836	0.997429	0.00257094	0.0927255	0.140569
POPTR_0001s29880	-1	LSPR	1	23.25	0.944711	9.09172	0.997428	0.00257206	0.0927255	0.140569
POPTR_0014s07420	-1	LSPR	1	20.8	4.59984	16.7395	0.997425	0.0025754	0.0927255	0.140569
POPTR_0012s05930	-1	LSPR	1	21.4	3.07568	18.1762	0.997423	0.00257721	0.0927255	0.140569
POPTR_0015s12970	-1	LSPR	1	20.8	3.32759	16.6852	0.997422	0.00257821	0.0927255	0.140569
POPTR_0018s09840	-1	LSPR	1	22.1	0.422808	8.28976	0.997418	0.00258175	0.0927255	0.140569
POPTR_0019s15200	-1	Default	1	24	49.4904	22.4098	0.997403	0.00259703	0.0931159	0.141161
POPTR_0018s06420	-1	LSPR	1	23.05	8.69177	20.5292	0.997394	0.00260649	0.0931159	0.141161
POPTR_0002s20070	-1	LSPR	1	22.5	2.46196	19.6864	0.997388	0.00261179	0.0931159	0.141161
POPTR_0003s07770	-1	Default	1	24	0.57854	9.65328	0.997386	0.00261413	0.0931159	0.141161
POPTR_0001s39150	-1	LSPR	1	22.75	0.400251	20.2137	0.997384	0.00261575	0.0931159	0.141161
POPTR_0014s13860	-1	LSPR	1	21.45	0.805186	18.2725	0.997383	0.00261719	0.0931159	0.141161
POPTR_0009s07990	-1	LSPR	1	21.5	0.987114	18.3336	0.997361	0.00263885	0.0935961	0.141889
POPTR_0001s28210	-1	LSPR	1	23.2	28.1596	20.6182	0.997361	0.00263892	0.0935961	0.141889
POPTR_0018s11830	-1	LSPR	1	20.95	0.611118	6.78591	0.99735	0.00265	0.0937888	0.142181
Novel00599	-1	Default	1	24	3.23435	21.7143	0.997343	0.00265736	0.0937888	0.142181
POPTR_0018s14930	-1	LSPR	1	20.65	0.0707236	16.4337	0.997343	0.00265748	0.0937888	0.142181
POPTR_0014s04220	-1	LSPR	1	20.25	0.965395	15.5865	0.997339	0.00266086	0.0937888	0.142181
POPTR_0004s04750	-1	Default	1	24	0.333855	9.69765	0.99733	0.00267027	0.0939592	0.142439
POPTR_0002s18240	-1	LSPR	1	21.1	4.82438	17.6093	0.997326	0.00267396	0.0939592	0.142439
POPTR_0001s19370	-1	Default	1	24	4.66389	9.67147	0.997316	0.00268385	0.0941614	0.142745
POPTR_0602s00200	-1	LSPR	1	23.1	72.7792	9.02426	0.997306	0.00269378	0.0942172	0.14283
POPTR_0011s09780	-1	Default	1	24	2.86755	9.6276	0.997297	0.00270328	0.0942172	0.14283
POPTR_0006s27610	-1	LSPR	1	20.3	0.740801	15.8434	0.997286	0.0027138	0.0942172	0.14283
POPTR_0005s16530	-1	LSPR	1	20.7	3.52182	6.34995	0.997285	0.00271527	0.0942172	0.14283
POPTR_0001s06140	-1	LSPR	1	21.95	2.65841	19.0927	0.997283	0.00271667	0.0942172	0.14283
POPTR_0017s04430	-1	Default	1	24	1.73245	9.89183	0.99728	0.00271994	0.0942172	0.14283
POPTR_0015s08770	-1	LSPR	1	21.65	0.870356	18.5966	0.997275	0.0027248	0.0942172	0.14283
POPTR_0009s12770	-1	Default	1	24	13.642	22.4197	0.997274	0.00272558	0.0942172	0.14283
POPTR_0017s06510	-1	LSPR	1	20.2	0.775884	15.4506	0.99727	0.00272968	0.0942172	0.14283
POPTR_0017s02410	-1	LSPR	1	23.05	9.09804	20.4147	0.99727	0.00273046	0.0942172	0.14283
POPTR_0018s14360	-1	LSPR	1	23.15	5.47899	20.5347	0.997267	0.00273326	0.0942172	0.14283
POPTR_0007s07740	-1	LSPR	1	22.8	7.37186	8.86135	0.997261	0.00273945	0.0942172	0.14283
POPTR_0008s03480	-1	Default	1	24	18.8394	10.1335	0.99726	0.00274038	0.0942172	0.14283
POPTR_0015s13390	-1	LSPR	1	23.25	4.17191	9.07019	0.997257	0.00274346	0.0942172	0.14283
POPTR_0018s02850	-1	LSPR	1	21.55	0.319701	18.4169	0.997243	0.00275652	0.0943374	0.143012
POPTR_0010s16560	-1	LSPR	1	20	0.172412	5.10042	0.997238	0.002762	0.0943374	0.143012
POPTR_0001s01850	-1	LSPR	1	21.35	0.399133	18.0943	0.997238	0.00276248	0.0943374	0.143012
POPTR_0004s03030	-1	LSPR	1	23.15	8.27273	8.95876	0.997236	0.00276356	0.0943374	0.143012
POPTR_0014s05330	-1	LSPR	1	21.2	1.38844	17.767	0.997223	0.00277692	0.094422	0.14314
Novel00276	-1	LSPR	1	20.45	0.140084	15.9778	0.997222	0.00277753	0.094422	0.14314
POPTR_0030s00510	-1	LSPR	1	20.45	4.47851	15.9462	0.997222	0.0027785	0.094422	0.14314
POPTR_0005s27460	-1	LSPR	1	20.2	0.155602	15.5319	0.997201	0.00279948	0.0946239	0.143447
POPTR_0014s16240	-1	LSPR	1	21.3	4.76504	17.7102	0.997199	0.00280103	0.0946239	0.143447
POPTR_0001s10360	-1	Default	1	24	2.83303	22.4251	0.997199	0.00280105	0.0946239	0.143447
POPTR_0011s06090	-1	LSPR	1	20.7	9.16066	6.35258	0.997199	0.00280109	0.0946239	0.143447
POPTR_0008s06700	-1	LSPR	1	22.45	4.87936	19.8191	0.997182	0.00281806	0.0947263	0.143602
POPTR_0019s03640	-1	LSPR	1	22.75	5.92552	8.80859	0.997176	0.00282352	0.0947263	0.143602
POPTR_0017s04740	-1	Default	1	24	7.33573	21.9405	0.997172	0.00282793	0.0947263	0.143602
POPTR_0019s14870	-1	LSPR	1	23.05	0.231097	8.9957	0.99717	0.00283038	0.0947263	0.143602
POPTR_0004s04350	-1	LSPR	1	23.05	0.789199	20.4966	0.997169	0.00283101	0.0947263	0.143602
POPTR_0003s04280	-1	LSPR	1	20.7	0.129784	16.4952	0.997169	0.00283138	0.0947263	0.143602
POPTR_0008s13160	-1	LSPR	1	20.85	0.263894	6.37599	0.997167	0.00283329	0.0947263	0.143602
POPTR_0001s12880	-1	LSPR	1	21.1	0.788446	6.99396	0.997161	0.00283938	0.0947905	0.143699
POPTR_0004s08750	-1	LSPR	1	21.15	1.35298	17.385	0.997149	0.00285123	0.0948495	0.143789
POPTR_0005s18850	-1	Default	1	24	30.8616	9.8991	0.997147	0.00285271	0.0948495	0.143789
POPTR_0010s10850	-1	LSPR	1	22.35	1.75736	19.4853	0.997146	0.00285366	0.0948495	0.143789
POPTR_0010s25230	-1	LSPR	1	21.5	0.530222	18.3728	0.997136	0.00286431	0.0950647	0.144115
POPTR_0010s09130	-1	LSPR	1	20.25	0.359875	15.7258	0.99712	0.00287988	0.0954418	0.144687
POPTR_0003s20450	-1	Default	1	24	71.6808	22.4331	0.99711	0.00288965	0.0956263	0.144966
POPTR_0006s12470	-1	LSPR	1	21.85	4.49265	18.731	0.997101	0.00289925	0.0958047	0.145237
POPTR_0001s13160	-1	Default	1	24	1.58857	9.59586	0.997093	0.00290669	0.0959109	0.145398
POPTR_0030s00530	-1	LSPR	1	20.9	0.163906	17.1286	0.997077	0.00292282	0.0963035	0.145993
POPTR_0016s01390	-1	LSPR	1	23.15	2.93443	20.6262	0.997073	0.00292711	0.0963051	0.145995
POPTR_0003s19770	-1	LSPR	1	22.95	2.6102	20.2655	0.997067	0.00293297	0.0963587	0.146077
POPTR_0014s13620	-1	LSPR	1	21.3	1.76807	17.9673	0.99706	0.0029401	0.0964535	0.14622
POPTR_0001s40450	-1	LSPR	1	21.1	0.273958	17.2714	0.997049	0.00295113	0.0966757	0.146557
POPTR_0009s12210	-1	LSPR	1	23.2	1.70704	8.98577	0.997023	0.00297732	0.0970355	0.147102
POPTR_0002s12410	-1	LSPR	1	20	9.95243	5.05003	0.997023	0.00297742	0.0970355	0.147102
POPTR_0002s01870	-1	LSPR	1	20.65	10.023	16.376	0.997021	0.00297886	0.0970355	0.147102
POPTR_0005s12120	-1	Default	1	24	0.659214	10.3256	0.997021	0.00297918	0.0970355	0.147102
POPTR_0012s05990	-1	LSPR	1	22.55	4.84076	19.987	0.997014	0.00298613	0.0971228	0.147235
POPTR_0010s09110	-1	LSPR	1	21.7	5.11927	7.88084	0.997006	0.0029939	0.0971549	0.147283
POPTR_0003s14220	-1	Default	1	24	9.62632	9.63191	0.997004	0.00299567	0.0971549	0.147283
POPTR_0010s20970	-1	LSPR	1	23.05	0.967779	9.02555	0.996973	0.00302703	0.0979182	0.148441
POPTR_0004s04400	-1	LSPR	1	20.9	0.495109	16.8882	0.99696	0.00304001	0.0979182	0.148441
POPTR_0001s06470	-1	LSPR	1	23.25	9.60874	20.6884	0.996957	0.00304274	0.0979182	0.148441
POPTR_0005s00920	-1	LSPR	1	21.55	7.43212	18.17	0.996955	0.00304501	0.0979182	0.148441
POPTR_0004s00460	-1	LSPR	1	21.45	114.283	7.29341	0.996955	0.00304536	0.0979182	0.148441
POPTR_0001s25520	-1	Default	1	24	75.8378	22.4145	0.996953	0.00304711	0.0979182	0.148441
POPTR_0013s00210	-1	LSPR	1	22.6	2.6001	19.8061	0.996947	0.00305286	0.0979182	0.148441
POPTR_0003s12750	-1	LSPR	1	21.75	2.01186	18.7816	0.996946	0.00305366	0.0979182	0.148441
POPTR_0001s44470	-1	Default	1	24	4.58846	22.4215	0.996936	0.00306416	0.0979603	0.148504
POPTR_0019s03130	-1	LSPR	1	20.5	1.19004	16.0656	0.996935	0.00306462	0.0979603	0.148504
POPTR_0016s07210	-1	Default	1	24	0.271647	21.6199	0.996927	0.00307274	0.0979603	0.148504
POPTR_0008s04330	-1	Default	1	24	7.04399	22.2618	0.996921	0.00307921	0.0979603	0.148504
POPTR_0004s09840	-1	Default	1	24	1.33524	22.4456	0.996918	0.00308152	0.0979603	0.148504
POPTR_0004s05790	-1	Default	1	24	1.02599	22.1177	0.996916	0.00308386	0.0979603	0.148504
POPTR_0002s08170	-1	LSPR	1	21.1	2.41839	17.5984	0.99691	0.00308978	0.0979603	0.148504
POPTR_0003s13470	-1	LSPR	1	23.2	3.09521	20.5853	0.996898	0.0031025	0.0979603	0.148504
POPTR_0001s34440	-1	LSPR	1	20.05	1.81305	5.13627	0.996892	0.00310803	0.0979603	0.148504
POPTR_0015s05060	-1	LSPR	1	22.25	2.20488	19.3101	0.996889	0.00311142	0.0979603	0.148504
POPTR_0001s15440	-1	LSPR	1	23.4	3.78045	20.849	0.996888	0.00311162	0.0979603	0.148504
POPTR_0002s26390	-1	LSPR	1	23.2	0.599123	8.98796	0.996888	0.00311175	0.0979603	0.148504
POPTR_0018s05060	-1	LSPR	1	22.75	1.46255	20.0166	0.996886	0.00311371	0.0979603	0.148504
POPTR_0012s00310	-1	Default	1	24	3.96307	21.6507	0.996882	0.00311848	0.0979603	0.148504
POPTR_0015s15190	-1	LSPR	1	21.05	0.0792149	17.5216	0.996874	0.00312649	0.0979603	0.148504
POPTR_0008s20930	-1	LSPR	1	21.45	2.10372	17.9868	0.996873	0.00312742	0.0979603	0.148504
POPTR_0018s02990	-1	LSPR	1	23.05	0.0493624	20.5087	0.996868	0.00313179	0.0979603	0.148504
POPTR_0004s21050	-1	LSPR	1	21.05	1.57276	17.4822	0.996858	0.00314176	0.0979603	0.148504
POPTR_0017s00310	-1	LSPR	1	20.3	6.63791	15.815	0.996857	0.00314299	0.0979603	0.148504
POPTR_0012s11520	-1	LSPR	1	22.3	1.47041	19.4232	0.996855	0.00314456	0.0979603	0.148504
POPTR_0010s05810	-1	LSPR	1	20.05	0.925526	5.13845	0.996853	0.00314736	0.0979603	0.148504
POPTR_0002s04830	-1	LSPR	1	21.9	0.485872	19.0218	0.996846	0.00315399	0.0979603	0.148504
POPTR_0007s05780	-1	LSPR	1	20.3	0.105695	15.7924	0.996846	0.00315408	0.0979603	0.148504
POPTR_0008s10170	-1	LSPR	1	21.75	0.203811	18.4886	0.996838	0.00316184	0.0980674	0.148667
POPTR_0003s06000	-1	LSPR	1	21.75	1.77281	18.8193	0.996797	0.00320319	0.0992146	0.150406
POPTR_0003s09120	-1	Default	1	24	0.525544	22.3296	0.996774	0.00322599	0.0992952	0.150528
POPTR_0013s14190	-1	LSPR	1	22.55	14.6992	8.68386	0.996771	0.00322895	0.0992952	0.150528
POPTR_0003s12580	-1	LSPR	1	22.5	1.62809	19.7036	0.99677	0.00323041	0.0992952	0.150528
Novel00046	-1	LSPR	1	21.2	0.296212	17.5136	0.996769	0.00323107	0.0992952	0.150528
POPTR_0001s04660	-1	Default	1	24	1.87244	22.3548	0.996767	0.00323304	0.0992952	0.150528
POPTR_0347s00210	-1	LSPR	1	22.65	0.669997	19.8683	0.996765	0.00323453	0.0992952	0.150528
POPTR_0002s02360	-1	LSPR	1	23.05	5.47526	20.5097	0.996764	0.00323637	0.0992952	0.150528
POPTR_0004s24440	-1	LSPR	1	22.75	1.91441	20.2285	0.996751	0.00324888	0.0995389	0.150897
POPTR_0004s16430	-1	LSPR	1	21.5	7.11608	18.0609	0.996746	0.00325434	0.0995389	0.150897
POPTR_0004s15160	-1	LSPR	1	20.4	0.108424	15.8728	0.996743	0.00325744	0.0995389	0.150897
POPTR_0005s09510	-1	LSPR	1	21.15	0.630243	17.4391	0.996731	0.00326925	0.0996058	0.150999
POPTR_0009s10970	-1	LSPR	1	20.3	0.0638901	15.6192	0.99673	0.00326965	0.0996058	0.150999
POPTR_0008s04740	-1	LSPR	1	20.6	1.94155	16.4736	0.996727	0.00327295	0.0996058	0.150999
POPTR_0002s24830	-1	LSPR	1	20.2	0.995257	15.5925	0.996717	0.00328324	0.0996058	0.150999
POPTR_0377s00200	-1	LSPR	1	21.45	0.774321	18.0008	0.996716	0.00328438	0.0996058	0.150999
POPTR_0001s37660	-1	LSPR	1	23.05	1.21799	20.5151	0.996711	0.00328926	0.0996058	0.150999
POPTR_0003s07780	-1	LSPR	1	22.6	5.81939	20.0006	0.99671	0.0032903	0.0996058	0.150999
POPTR_0018s03610	-1	Default	1	24	1.21859	10.1228	0.996701	0.00329924	0.0997436	0.151208
POPTR_0001s17540	-1	LSPR	1	20.6	5.42188	16.5014	0.996694	0.0033059	0.0998123	0.151312
POPTR_0005s17550	-1	Default	1	24	1.98946	21.8844	0.996679	0.00332058	0.100029	0.15164
POPTR_0008s04710	-1	LSPR	1	21.65	1.93569	18.6819	0.996674	0.00332551	0.100029	0.15164
POPTR_0013s10120	-1	LSPR	1	23.45	6.35491	20.8904	0.99667	0.00332987	0.100029	0.15164
POPTR_0016s03740	-1	LSPR	1	20.7	3.62127	16.4424	0.996666	0.0033344	0.100029	0.15164
POPTR_0004s12330	-1	LSPR	1	20.6	0.773774	16.5412	0.996662	0.00333831	0.100029	0.15164
Novel00417	-1	LSPR	1	20.2	0.629854	15.5514	0.996661	0.00333948	0.100029	0.15164
POPTR_0010s21390	-1	LSPR	1	20.7	1.46129	16.4915	0.996652	0.00334837	0.100095	0.15174
POPTR_0010s22170	-1	Default	1	24	2.65149	10.0576	0.996649	0.00335147	0.100095	0.15174
POPTR_0022s00410	-1	LSPR	1	23.05	5.15346	8.87222	0.996645	0.00335488	0.100095	0.15174
POPTR_0007s01410	-1	LSPR	1	23.4	2.93368	9.12838	0.996631	0.00336851	0.100206	0.151909
POPTR_0016s00210	-1	Default	1	24	1.73023	10.3821	0.996631	0.00336949	0.100206	0.151909
POPTR_0018s07690	-1	LSPR	1	21.05	0.112667	17.2158	0.996628	0.00337183	0.100206	0.151909
POPTR_0004s07720	-1	Default	1	24	4.39172	21.7651	0.99662	0.00338048	0.100332	0.1521
POPTR_0013s12230	-1	LSPR	1	23.4	14.3016	20.8221	0.996614	0.00338618	0.100353	0.152132
POPTR_0005s22650	-1	LSPR	1	20.1	0.338141	15.2249	0.996607	0.00339312	0.100353	0.152132
POPTR_0011s14270	-1	LSPR	1	22.2	0.610868	19.2218	0.996598	0.00340236	0.100353	0.152132
POPTR_0001s06260	-1	LSPR	1	21.4	0.400644	7.15885	0.996596	0.00340414	0.100353	0.152132
POPTR_0006s20050	-1	LSPR	1	22.25	13.4691	19.3033	0.996595	0.0034051	0.100353	0.152132
POPTR_0010s13730	-1	LSPR	1	21.65	5.10304	18.3438	0.99659	0.00340977	0.100353	0.152132
POPTR_0003s11000	-1	LSPR	1	21.45	4.41047	18.2673	0.996588	0.00341209	0.100353	0.152132
POPTR_0006s10090	-1	LSPR	1	20.5	1.52768	16.0535	0.996572	0.00342785	0.100686	0.152637
POPTR_0015s13880	-1	LSPR	1	22.5	9.35878	8.44802	0.996554	0.00344598	0.101055	0.153195
POPTR_0012s11120	-1	LSPR	1	20.65	4.70685	16.3731	0.996551	0.00344928	0.101055	0.153195
POPTR_0016s00520	-1	LSPR	1	21.1	2.58912	17.6379	0.996546	0.00345415	0.101067	0.153214
POPTR_0258s00230	-1	LSPR	1	23.5	0.408548	20.9454	0.996532	0.00346848	0.101323	0.153602
POPTR_0001s14810	-1	LSPR	1	20.45	1.7804	16.1938	0.996524	0.00347585	0.101323	0.153602
POPTR_0010s17240	-1	LSPR	1	22.55	2.13837	19.7538	0.996521	0.003479	0.101323	0.153602
POPTR_0007s05530	-1	Default	1	24	3.05776	22.3489	0.996519	0.0034811	0.101323	0.153602
POPTR_0014s01100	-1	LSPR	1	20.95	0.687888	17.0156	0.996514	0.00348632	0.101323	0.153602
POPTR_0012s04340	-1	LSPR	1	20.35	0.787657	15.7591	0.996508	0.00349216	0.101323	0.153602
POPTR_0014s09460	-1	LSPR	1	21.1	1.46773	17.5666	0.996506	0.00349408	0.101323	0.153602
POPTR_0006s12920	-1	LSPR	1	22.3	13.6517	19.6714	0.996501	0.00349933	0.101345	0.153636
POPTR_0009s07950	-1	LSPR	1	21.2	3.30776	6.85962	0.996499	0.00350111	0.0474778	0.126712
POPTR_0012s04700	-1	Default	1	24	13.6538	9.9173	0.996493	0.00350745	0.101451	0.153797
POPTR_0020s00520	-1	LSPR	1	23.05	8.84494	20.5336	0.996473	0.00352656	0.101479	0.153839
POPTR_0002s08310	-1	LSPR	1	22.25	2.76471	8.43901	0.99647	0.00353	0.101479	0.153839
POPTR_0006s03120	-1	LSPR	1	21.75	3.70776	18.8332	0.996469	0.00353067	0.101479	0.153839
POPTR_0014s10900	-1	LSPR	1	23.3	1.25929	20.7629	0.996467	0.00353269	0.101479	0.153839
POPTR_0009s06280	-1	LSPR	1	23.4	0.804218	20.8111	0.996462	0.00353774	0.101479	0.153839
POPTR_1247s00200	-1	LSPR	1	20.2	0.272307	5.50355	0.996461	0.00353926	0.101479	0.153839
POPTR_0011s00550	-1	LSPR	1	21.75	0.750432	18.8306	0.996455	0.00354456	0.101479	0.153839
POPTR_0006s25360	-1	LSPR	1	20.35	3.86437	15.9553	0.996454	0.00354554	0.101479	0.153839
POPTR_0018s10230	-1	LSPR	1	22.7	9.33231	19.9386	0.996451	0.00354859	0.101479	0.153839
POPTR_0001s10090	-1	LSPR	1	22	3.86308	19.2343	0.996434	0.00356623	0.10157	0.153976
POPTR_0017s05440	-1	LSPR	1	20.7	1.39862	16.7541	0.996431	0.00356883	0.10157	0.153976
POPTR_0015s12590	-1	LSPR	1	21.2	0.209863	17.5321	0.996426	0.00357392	0.10157	0.153976
POPTR_0008s09220	-1	LSPR	1	21.2	0.102624	17.5321	0.996426	0.00357392	0.10157	0.153976
POPTR_0013s07240	-1	LSPR	1	22.65	36.9611	8.75591	0.996425	0.00357518	0.10157	0.153976
POPTR_0017s04930	-1	Default	1	24	0.650984	22.2196	0.996413	0.00358715	0.10157	0.153976
POPTR_0018s05990	-1	LSPR	1	23.35	6.36038	20.8228	0.996412	0.00358834	0.10157	0.153976
POPTR_0009s17020	-1	Default	1	24	5.90955	22.057	0.99641	0.00358986	0.10157	0.153976
POPTR_0013s06910	-1	LSPR	1	23.5	5.42925	9.2274	0.996408	0.0035921	0.10157	0.153976
POPTR_0003s10470	-1	LSPR	1	21.45	1.95228	18.3187	0.996404	0.00359642	0.10157	0.153976
POPTR_0009s07800	-1	Default	1	24	0.118629	10.3266	0.996391	0.00360911	0.101802	0.154328
POPTR_0009s06730	-1	LSPR	1	23.45	1.91739	20.8991	0.996382	0.00361846	0.101874	0.154437
POPTR_0002s19010	-1	LSPR	1	22.4	103.808	8.59916	0.996378	0.00362217	0.101874	0.154437
POPTR_0010s07730	-1	LSPR	1	20.95	78.9566	6.48947	0.996375	0.00362511	0.101874	0.154437
POPTR_0018s10140	-1	LSPR	1	20.4	0.126503	16.0603	0.996367	0.00363292	0.101955	0.15456
POPTR_0014s15380	-1	LSPR	1	21.65	2.0684	18.6669	0.996363	0.00363696	0.101955	0.15456
POPTR_0007s00680	-1	LSPR	1	22.7	0.11491	19.9534	0.996354	0.00364599	0.102073	0.154739
POPTR_0004s21060	-1	LSPR	1	21.85	1.02681	19.0081	0.996346	0.00365399	0.102073	0.154739
POPTR_0008s10720	-1	LSPR	1	21.6	4.50409	7.78777	0.996325	0.00367463	0.102073	0.154739
POPTR_0008s02710	-1	LSPR	1	22.9	3.24342	20.2127	0.996325	0.00367508	0.102073	0.154739
POPTR_0014s18850	-1	LSPR	1	23.1	1.83465	20.4445	0.996321	0.00367855	0.102073	0.154739
POPTR_0019s14360	-1	LSPR	1	21.8	4.01105	18.8922	0.99632	0.00368036	0.102073	0.154739
POPTR_0005s09860	-1	LSPR	1	20.2	0.845338	15.434	0.996316	0.00368387	0.102073	0.154739
POPTR_0008s06690	-1	Default	1	24	1.44653	21.8809	0.996316	0.00368431	0.102073	0.154739
POPTR_0011s05260	-1	Default	1	24	2.0913	10.4134	0.996315	0.00368509	0.102073	0.154739
POPTR_0002s10610	-1	Default	1	24	19.6069	22.4833	0.996314	0.00368609	0.102073	0.154739
POPTR_0009s04640	-1	LSPR	1	23	58.8351	20.4889	0.996303	0.00369659	0.102167	0.154882
POPTR_0011s14220	-1	Default	1	24	3.95296	21.9278	0.996302	0.00369848	0.102167	0.154882
POPTR_0011s15080	-1	Default	1	24	7.01608	9.88149	0.996282	0.00371758	0.10235	0.155159
POPTR_0001s05020	-1	LSPR	1	20.8	0.44446	6.31783	0.99628	0.00372023	0.10235	0.155159
POPTR_0015s11040	-1	LSPR	1	21.45	83.211	17.935	0.996275	0.00372474	0.10235	0.155159
POPTR_0001s36620	-1	Default	1	24	0.588575	21.7373	0.99627	0.00373002	0.10235	0.155159
POPTR_0014s17100	-1	Default	1	24	2.35352	22.1734	0.996258	0.00374203	0.10235	0.155159
POPTR_0014s13270	-1	Default	1	24	0.405948	22.1085	0.996251	0.00374942	0.10235	0.155159
POPTR_0001s37800	-1	LSPR	1	21.5	1.0105	18.3619	0.99625	0.00374976	0.10235	0.155159
POPTR_0004s16690	-1	Default	1	24	7.69715	22.4544	0.99625	0.00375042	0.10235	0.155159
POPTR_0016s14690	-1	LSPR	1	20	0.850023	15.0411	0.996247	0.0037526	0.10235	0.155159
POPTR_0010s18730	-1	Default	1	24	1.75393	21.9097	0.996246	0.00375441	0.10235	0.155159
POPTR_0005s05650	-1	LSPR	1	22.35	2.0382	19.7162	0.996245	0.00375494	0.10235	0.155159
POPTR_0005s27780	-1	LSPR	1	20.65	1.62366	6.07704	0.996241	0.0037591	0.10235	0.155159
POPTR_0001s11530	-1	LSPR	1	23.4	2.37764	20.8847	0.996232	0.00376756	0.102457	0.155322
POPTR_0004s24320	-1	Default	1	24	0.512494	21.9323	0.996214	0.00378584	0.102831	0.155889
POPTR_0006s15520	-1	LSPR	1	23.35	5.38236	20.7397	0.996209	0.00379136	0.102856	0.155926
POPTR_0002s16450	-1	Default	1	24	1.77031	9.67188	0.996204	0.00379579	0.102856	0.155926
POPTR_0018s02200	-1	LSPR	1	23.55	0.710282	21.0323	0.996198	0.00380188	0.102898	0.15599
POPTR_0006s23090	-1	LSPR	1	22	0.252954	18.9172	0.996188	0.00381152	0.103037	0.1562
POPTR_0011s03440	-1	LSPR	1	21.3	0.81252	7.01942	0.996177	0.00382332	0.103048	0.156217
POPTR_0006s20980	-1	LSPR	1	20.5	2.26396	16.2655	0.996176	0.00382422	0.103048	0.156217
POPTR_0015s10840	-1	Default	1	24	1.72991	10.4875	0.996169	0.00383115	0.103048	0.156217
POPTR_0012s01540	-1	LSPR	1	22.8	3.39315	20.0544	0.996159	0.00384135	0.103048	0.156217
POPTR_0014s15980	-1	Default	1	24	1.49877	10.4701	0.996147	0.00385346	0.103048	0.156217
POPTR_0009s10590	-1	LSPR	1	20.15	0.440674	15.4207	0.996146	0.00385403	0.103048	0.156217
POPTR_0015s06850	-1	LSPR	1	22.25	2.0685	19.2935	0.996146	0.00385428	0.103048	0.156217
POPTR_0008s02230	-1	LSPR	1	22.95	8.53238	20.2491	0.996139	0.00386074	0.103048	0.156217
POPTR_0006s02210	-1	LSPR	1	22.05	0.659758	7.9455	0.996136	0.00386416	0.103048	0.156217
POPTR_0008s09940	-1	Default	1	24	1.08364	10.4675	0.996134	0.00386563	0.103048	0.156217
POPTR_0010s13760	-1	LSPR	1	22.4	4.75192	8.32224	0.996134	0.00386619	0.103048	0.156217
POPTR_0016s07630	-1	LSPR	1	21.6	2.92686	18.5455	0.996128	0.00387156	0.103048	0.156217
POPTR_0001s21900	-1	LSPR	1	20.65	3.978	16.6162	0.996125	0.00387465	0.103048	0.156217
POPTR_0005s22200	-1	LSPR	1	23.55	4.34486	21.0106	0.996125	0.00387539	0.103048	0.156217
POPTR_0013s06560	-1	LSPR	1	20.75	0.124908	16.6062	0.996114	0.00388612	0.103212	0.156466
POPTR_0013s01350	-1	LSPR	1	22.95	3.51042	8.96917	0.996092	0.00390793	0.103559	0.156992
POPTR_0001s18090	-1	LSPR	1	20.1	0.13136	5.20195	0.99609	0.00391006	0.103559	0.156992
POPTR_0007s12770	-1	LSPR	1	21.75	149.837	18.4857	0.996087	0.00391284	0.103559	0.156992
POPTR_0010s21980	-1	Default	1	24	13.5922	9.97134	0.996077	0.00392325	0.103714	0.157227
POPTR_0001s06350	-1	Default	1	24	0.462407	21.7626	0.996053	0.00394682	0.104216	0.157987
POPTR_0006s07010	-1	LSPR	1	20.55	2.72394	16.1818	0.996033	0.00396656	0.104377	0.158232
POPTR_0017s02880	-1	LSPR	1	21.85	1.33624	18.9864	0.996032	0.00396832	0.104377	0.158232
POPTR_0019s11280	-1	LSPR	1	23.2	1.26241	20.6809	0.99603	0.00396974	0.104377	0.158232
POPTR_0009s00520	-1	LSPR	1	20.65	5.28502	16.3207	0.996029	0.0039713	0.104377	0.158232
POPTR_0001s35570	-1	LSPR	1	23.4	1.19442	9.16886	0.996018	0.00398165	0.104528	0.158461
POPTR_0019s11870	-1	LSPR	1	21.1	19.3972	17.6295	0.996014	0.00398634	0.104528	0.158461
POPTR_0005s06180	-1	Default	1	24	8.12705	21.8449	0.996009	0.00399083	0.104528	0.158461
POPTR_0018s01420	-1	LSPR	1	23.2	22.075	20.7069	0.995999	0.00400148	0.104686	0.158701
POPTR_0007s11280	-1	LSPR	1	22.5	3.21593	19.9299	0.995993	0.0040071	0.104713	0.158741
POPTR_0009s02040	-1	Default	1	24	3.55507	21.5496	0.995988	0.00401224	0.104727	0.158762
POPTR_0018s11530	-1	LSPR	1	20.15	0.47966	15.4384	0.99598	0.00402042	0.104773	0.158833
POPTR_0019s04880	-1	Default	1	24	7.13703	9.94545	0.995977	0.00402323	0.104773	0.158833
POPTR_0002s01630	-1	LSPR	1	22.8	0.520529	20.0848	0.995961	0.00403858	0.104788	0.158855
POPTR_0006s14630	-1	LSPR	1	22.35	136.174	8.53287	0.995958	0.00404224	0.104788	0.158855
POPTR_0011s02440	-1	LSPR	1	20.65	3.33329	16.6843	0.995955	0.00404455	0.104788	0.158855
POPTR_0004s09260	-1	Default	1	24	37.4326	22.4713	0.995955	0.00404509	0.104788	0.158855
POPTR_0006s04180	-1	LSPR	1	22.9	1.75609	20.204	0.995953	0.00404686	0.104788	0.158855
POPTR_0017s00850	-1	Default	1	24	20.2513	21.6847	0.995948	0.00405173	0.104795	0.158866
Novel00690	-1	LSPR	1	23	0.738951	8.97614	0.995936	0.0040645	0.104998	0.159174
POPTR_0016s06010	-1	Default	1	24	5.12591	22.4593	0.99593	0.00406961	0.104998	0.159174
POPTR_0004s10230	-1	LSPR	1	22.05	3.30436	19.2898	0.995927	0.00407345	0.104998	0.159174
POPTR_0005s11160	-1	Default	1	24	6.60356	21.6581	0.99591	0.00408978	0.1053	0.159631
POPTR_0095s00210	-1	LSPR	1	21.2	4.58296	17.5124	0.995899	0.00410123	0.105475	0.159897
POPTR_0010s24230	-1	LSPR	1	22.1	2.71476	19.3551	0.995883	0.00411699	0.105672	0.160194
POPTR_0001s37530	-1	LSPR	1	20.65	0.229688	16.3388	0.995876	0.00412448	0.105672	0.160194
POPTR_0006s01890	-1	LSPR	1	21.75	0.164585	7.62669	0.995875	0.00412515	0.105672	0.160194
POPTR_0010s20960	-1	LSPR	1	22.75	1.49537	19.992	0.99587	0.00413011	0.105672	0.160194
POPTR_0008s05890	-1	LSPR	1	20.7	2.04832	16.7904	0.995868	0.0041321	0.105672	0.160194
POPTR_0015s10410	-1	Default	1	24	5.50125	22.0445	0.995853	0.00414735	0.105804	0.160395
POPTR_0010s10470	-1	LSPR	1	20.05	1.90779	15.2338	0.99585	0.00414997	0.105804	0.160395
POPTR_0003s12270	-1	LSPR	1	22.6	1.79057	19.7987	0.995849	0.00415123	0.105804	0.160395
POPTR_0010s07250	-1	Default	1	24	1.94917	10.0832	0.99583	0.00416994	0.106162	0.160937
POPTR_0820s00200	-1	Default	1	24	1.8501	21.5822	0.995808	0.00419197	0.106217	0.161021
POPTR_0005s10800	-1	LSPR	1	23.4	1.71945	20.8862	0.995807	0.00419264	0.106217	0.161021
Novel00327	-1	LSPR	1	20.7	0.73114	16.7892	0.995804	0.00419614	0.106217	0.161021
POPTR_0011s02220	-1	Default	1	24	3.37808	9.5808	0.995803	0.00419716	0.106217	0.161021
POPTR_0013s09300	-1	LSPR	1	22.05	0.723359	18.9659	0.9958	0.00419981	0.106217	0.161021
POPTR_0013s02750	-1	Default	1	24	7.66437	10.3802	0.995789	0.00421083	0.106217	0.161021
POPTR_0016s07580	-1	Default	1	24	4.44828	21.5008	0.995787	0.00421256	0.106217	0.161021
POPTR_0003s22210	-1	LSPR	1	23.15	0.146291	8.92795	0.995786	0.00421422	0.106217	0.161021
POPTR_0018s14330	-1	LSPR	1	22	4.01852	18.9237	0.995784	0.00421621	0.106217	0.161021
POPTR_0008s04230	-1	LSPR	1	23.6	6.00818	21.0173	0.995778	0.00422164	0.106217	0.161021
POPTR_0003s13650	-1	Default	1	24	26.3202	21.7702	0.995776	0.00422351	0.106217	0.161021
POPTR_0016s00580	-1	LSPR	1	21.8	3.32702	18.8849	0.995771	0.00422851	0.106225	0.161034
POPTR_0017s14190	-1	LSPR	1	23.6	5.33975	21.016	0.995764	0.00423645	0.106272	0.161105
POPTR_0015s11760	-1	LSPR	1	20.4	0.0710515	15.8594	0.995757	0.00424251	0.106272	0.161105
POPTR_0012s09670	-1	LSPR	1	23.55	0.487859	9.18129	0.995752	0.00424754	0.106272	0.161105
POPTR_0010s13020	-1	LSPR	1	20.9	3.49897	16.9182	0.995751	0.00424906	0.106272	0.161105
POPTR_0007s05670	-1	LSPR	1	22.65	0.758787	19.8829	0.995741	0.00425931	0.10632	0.161177
POPTR_0006s01110	-1	LSPR	1	20.75	0.272968	16.8428	0.99574	0.00426033	0.10632	0.161177
POPTR_0004s05230	-1	Default	1	24	5.24999	10.0289	0.995727	0.00427262	0.106423	0.161334
POPTR_0017s06500	-1	LSPR	1	20.8	0.720987	16.963	0.995726	0.00427384	0.106423	0.161334
POPTR_0003s07050	-1	LSPR	1	22.05	1.84699	18.987	0.995697	0.00430319	0.106889	0.16204
Novel00377	-1	LSPR	1	23.65	1.02841	21.0782	0.995694	0.00430619	0.106889	0.16204
POPTR_0005s10270	-1	LSPR	1	23.35	13.5286	20.7193	0.995693	0.00430666	0.106889	0.16204
POPTR_0003s03050	-1	LSPR	1	21.05	9.65336	17.2046	0.995684	0.0043156	0.106994	0.1622
POPTR_0001s28750	-1	Default	1	24	1.93986	9.62467	0.995677	0.00432284	0.107057	0.162295
POPTR_0003s12300	-1	LSPR	1	20.25	3.68611	15.7316	0.995671	0.00432866	0.107084	0.162336
POPTR_0016s02950	-1	LSPR	1	21.3	1.07091	18.0126	0.995661	0.00433876	0.107167	0.162462
POPTR_0006s09320	-1	LSPR	1	23.5	4.82933	20.9827	0.995659	0.00434143	0.107167	0.162462
POPTR_0015s04250	-1	LSPR	1	22.45	10.1893	8.63578	0.995642	0.00435825	0.107375	0.162777
POPTR_0017s11100	-1	Default	1	24	0.151358	22.3262	0.995641	0.00435929	0.107375	0.162777
POPTR_0014s00360	-1	LSPR	1	20.65	0.670493	16.3128	0.995608	0.00439221	0.107955	0.163656
POPTR_0013s05320	-1	LSPR	1	23.2	2.09775	9.12765	0.995608	0.00439232	0.107955	0.163656
POPTR_0016s03820	-1	LSPR	1	23.25	6.30063	8.98548	0.995596	0.00440419	0.108112	0.163894
POPTR_0007s14620	-1	LSPR	1	21.5	0.544317	18.0409	0.995583	0.00441682	0.108112	0.163894
POPTR_0016s06310	-1	Default	1	24	21.678	10.4966	0.995572	0.00442756	0.108112	0.163894
POPTR_0003s03060	-1	LSPR	1	22.75	371.701	19.9882	0.995569	0.0044306	0.108112	0.163894
POPTR_0016s15020	-1	LSPR	1	23.65	0.553538	21.0662	0.995567	0.00443294	0.108112	0.163894
POPTR_0001s38040	-1	LSPR	1	20.85	2.33889	17.0907	0.995556	0.00444412	0.108112	0.163894
POPTR_0008s13700	-1	LSPR	1	20.55	0.216584	16.1847	0.995556	0.00444427	0.108112	0.163894
POPTR_0008s07810	-1	LSPR	1	21.8	0.273734	7.65948	0.995555	0.00444536	0.108112	0.163894
POPTR_0005s05830	-1	LSPR	1	20.55	1.28189	16.1223	0.995552	0.00444823	0.108112	0.163894
POPTR_0133s00230	-1	LSPR	1	22.5	3.2431	19.6706	0.995552	0.00444842	0.108112	0.163894
POPTR_0001s13800	-1	LSPR	1	21.8	622.8	8.02821	0.995532	0.00446776	0.108112	0.163894
POPTR_0006s07440	-1	Default	1	24	3.04164	21.4712	0.99553	0.00446992	0.108112	0.163894
POPTR_0005s23480	-1	LSPR	1	20.75	0.830819	16.9183	0.99553	0.00447	0.108112	0.163894
POPTR_0010s22280	-1	Default	1	24	3.35801	9.69663	0.995528	0.00447166	0.108112	0.163894
POPTR_0003s02670	-1	Default	1	24	1.18982	10.3258	0.995527	0.00447253	0.108112	0.163894
POPTR_0001s24220	-1	Default	1	24	14.6656	21.8165	0.995519	0.00448087	0.108112	0.163894
POPTR_0015s09510	-1	LSPR	1	20.25	0.0571598	5.6079	0.995514	0.00448556	0.108112	0.163894
POPTR_0015s10720	-1	LSPR	1	23.2	0.141295	9.11054	0.995505	0.0044952	0.108112	0.163894
POPTR_0002s21990	-1	Default	1	24	1.22263	22.1111	0.995493	0.00450694	0.108112	0.163894
POPTR_0016s07020	-1	LSPR	1	20	0.13053	15.0594	0.995491	0.00450897	0.108112	0.163894
POPTR_0016s13520	-1	LSPR	1	21	1.1661	17.3836	0.995488	0.00451218	0.108112	0.163894
POPTR_0002s12110	-1	Default	1	24	6.36381	21.7143	0.99548	0.00451971	0.108112	0.163894
POPTR_0005s21820	-1	Default	1	24	4.58041	22.3797	0.995477	0.00452272	0.108112	0.163894
POPTR_0007s05250	-1	LSPR	1	23.05	10.1703	20.3633	0.995469	0.00453089	0.108112	0.163894
POPTR_0012s09500	-1	Default	1	24	2.38381	9.96281	0.995467	0.00453299	0.108112	0.163894
POPTR_0003s13150	-1	Default	1	24	1.33068	21.5523	0.995466	0.00453418	0.108112	0.163894
POPTR_0018s02470	-1	LSPR	1	20.3	5.98693	15.8238	0.995464	0.00453562	0.108112	0.163894
POPTR_0004s10260	-1	Default	1	24	0.297249	10.4459	0.995464	0.00453604	0.108112	0.163894
POPTR_0006s27940	-1	LSPR	1	22.1	8.20302	8.31475	0.995463	0.00453663	0.108112	0.163894
POPTR_0018s01270	-1	LSPR	1	22.75	5.57489	8.6026	0.995445	0.00455456	0.108305	0.164187
POPTR_0006s22610	-1	Default	1	24	1.92934	21.5411	0.995442	0.00455809	0.108305	0.164187
POPTR_0006s04510	-1	LSPR	1	21.35	3.62953	7.44768	0.995441	0.00455904	0.108305	0.164187
POPTR_0010s12220	-1	LSPR	1	22.7	5.20548	19.918	0.995421	0.00457931	0.108674	0.164745
POPTR_0009s17030	-1	LSPR	1	20.8	8.48292	16.951	0.995413	0.00458715	0.108746	0.164855
POPTR_0009s12860	-1	LSPR	1	23.25	1.67405	20.5908	0.995406	0.00459366	0.108787	0.164917
Novel00268	-1	LSPR	1	21.75	0.4792	18.8787	0.995401	0.00459851	0.108788	0.16492
POPTR_0014s16960	-1	LSPR	1	21.05	3.30517	17.5319	0.995381	0.00461888	0.109157	0.165478
POPTR_0004s03360	-1	LSPR	1	20.85	10.4783	17.0632	0.995367	0.00463347	0.109388	0.165828
POPTR_0010s08040	-1	Default	1	24	0.787392	21.8282	0.995339	0.00466088	0.109743	0.166366
POPTR_0014s14880	-1	Default	1	24	0.363837	10.1595	0.995331	0.00466889	0.109743	0.166366
POPTR_0005s12390	-1	LSPR	1	22.65	0.305483	19.8675	0.995329	0.00467052	0.109743	0.166366
Novel00592	-1	LSPR	1	21.65	0.17659	18.2929	0.995326	0.00467385	0.109743	0.166366
POPTR_0005s10340	-1	Default	1	24	90.1317	22.3324	0.995323	0.00467728	0.109743	0.166366
POPTR_0009s09910	-1	LSPR	1	20.65	2.79371	16.6742	0.995323	0.00467746	0.109743	0.166366
POPTR_0018s06600	-1	Default	1	24	9.89809	22.2541	0.995314	0.00468604	0.109831	0.166499
POPTR_0010s05080	-1	LSPR	1	20.45	25.3021	15.9367	0.995295	0.00470481	0.110157	0.166994
POPTR_0004s20030	-1	Default	1	24	20.517	21.7303	0.995271	0.00472874	0.110603	0.167671
POPTR_0005s21680	-1	LSPR	1	20.65	0.29249	16.6495	0.995257	0.00474341	0.110832	0.168018
POPTR_0016s05260	-1	Default	1	24	2.63728	10.1368	0.995216	0.00478432	0.111139	0.168483
POPTR_0002s03200	-1	LSPR	1	23.65	0.259242	21.0528	0.995214	0.00478617	0.111139	0.168483
POPTR_0005s21840	-1	Default	1	24	7.64039	22.2703	0.99521	0.00479016	0.111139	0.168483
Novel00112	-1	Default	1	24	0.326869	21.771	0.995209	0.00479098	0.111139	0.168483
POPTR_0012s07540	-1	LSPR	1	23.65	1.93146	9.21994	0.995208	0.00479199	0.111139	0.168483
POPTR_0006s05830	-1	Default	1	24	2.61113	9.5107	0.995205	0.00479455	0.111139	0.168483
POPTR_0009s11180	-1	LSPR	1	23.25	6.97914	20.602	0.995204	0.00479569	0.111139	0.168483
POPTR_0005s15540	-1	LSPR	1	21.45	6.8705	18.351	0.9952	0.00480028	0.111139	0.168483
POPTR_0018s01040	-1	LSPR	1	20.8	2.25964	17.001	0.995199	0.00480077	0.111139	0.168483
POPTR_0010s23410	-1	LSPR	1	21.35	0.409151	17.7405	0.995195	0.00480541	0.111139	0.168483
POPTR_0006s14910	-1	LSPR	1	20.75	0.20723	16.5416	0.995187	0.00481277	0.111196	0.168569
POPTR_0008s22080	-1	LSPR	1	21.85	3.4329	18.9806	0.995159	0.00484083	0.111646	0.169252
POPTR_0006s13510	-1	Default	1	24	4.82978	22.1454	0.995158	0.00484208	0.111646	0.169252
POPTR_0001s27650	-1	Default	1	24	0.296171	22.5572	0.995139	0.00486127	0.111975	0.16975
POPTR_0003s11420	-1	LSPR	1	23.55	0.622568	20.9372	0.995131	0.0048691	0.112042	0.169852
POPTR_0016s14920	-1	Default	1	24	11.7598	22.5574	0.995119	0.00488052	0.112191	0.170078
POPTR_0001s28280	-1	LSPR	1	23.05	2.20129	20.5825	0.995109	0.00489137	0.112327	0.170284
POPTR_0008s02360	-1	LSPR	1	23.4	2.49761	20.7742	0.995099	0.00490055	0.11233	0.170289
POPTR_0013s02300	-1	LSPR	1	21.45	6.34024	18.3033	0.995084	0.00491609	0.11233	0.170289
POPTR_0017s00600	-1	LSPR	1	20.9	2.0159	16.8805	0.995082	0.00491839	0.11233	0.170289
POPTR_0011s13930	-1	LSPR	1	22.4	4.97727	8.63309	0.995079	0.00492079	0.11233	0.170289
POPTR_0009s14910	-1	Default	1	24	2.20715	21.618	0.995078	0.00492185	0.11233	0.170289
POPTR_0015s09000	-1	LSPR	1	20.1	16.9175	15.228	0.995073	0.00492696	0.11233	0.170289
POPTR_0009s15910	-1	Default	1	24	4.9302	10.0706	0.995068	0.00493227	0.11233	0.170289
POPTR_0003s08170	-1	LSPR	1	23	10.5713	20.2987	0.995056	0.00494369	0.11233	0.170289
POPTR_0013s04390	-1	Default	1	24	6.91231	9.85726	0.995055	0.00494475	0.11233	0.170289
POPTR_0008s01860	-1	Default	1	24	1.28717	22.2444	0.995053	0.00494689	0.11233	0.170289
POPTR_0003s07500	-1	LSPR	1	21.55	3.17026	18.1603	0.995037	0.00496266	0.11233	0.170289
POPTR_0002s16780	-1	LSPR	1	22.2	1.75834	8.43886	0.995031	0.00496911	0.11233	0.170289
POPTR_0012s08470	-1	LSPR	1	22.2	0.156704	8.11987	0.99503	0.00496979	0.11233	0.170289
POPTR_0068s00220	-1	LSPR	1	22.2	0.0890909	8.11987	0.99503	0.00496979	0.11233	0.170289
POPTR_0011s04870	-1	LSPR	1	22.2	0.0520798	8.11987	0.99503	0.00496979	0.11233	0.170289
POPTR_0012s05580	-1	Default	1	24	0.599493	22.4639	0.995029	0.00497056	0.11233	0.170289
POPTR_0001s11050	-1	Default	1	24	3.82794	21.9543	0.99502	0.00498026	0.112438	0.170452
POPTR_0009s16950	-1	LSPR	1	21.5	8.09532	18.4244	0.99501	0.0049895	0.112458	0.170483
POPTR_0017s01830	-1	LSPR	1	22.95	3.14161	8.97551	0.995007	0.00499297	0.112458	0.170483
POPTR_0006s00270	-1	LSPR	1	21.9	4.08791	19.0746	0.995004	0.00499602	0.112458	0.170483
POPTR_0007s13770	-1	Default	1	24	1.93683	21.547	0.994976	0.0050245	0.112987	0.171285
POPTR_0004s11520	-1	Default	1	24	0.795253	10.0419	0.994963	0.00503739	0.113166	0.171555
POPTR_0006s25040	-1	LSPR	1	20.05	5.36666	15.1549	0.994955	0.00504509	0.113167	0.171558
POPTR_0004s15900	-1	LSPR	1	21.7	2.62476	18.7824	0.994953	0.00504743	0.113167	0.171558
POPTR_0005s24420	-1	LSPR	1	23.35	0.530133	20.7115	0.994946	0.00505438	0.113212	0.171625
POPTR_0005s22120	-1	LSPR	1	20.1	0.112134	15.305	0.994935	0.00506468	0.113286	0.171738
POPTR_0003s18030	-1	Default	1	24	15.2345	21.6029	0.994932	0.00506768	0.113286	0.171738
POPTR_0016s12010	-1	LSPR	1	23.1	2.57413	20.6046	0.994898	0.00510237	0.11395	0.172744
POPTR_0009s09780	-1	LSPR	1	22.55	4.23098	8.4612	0.994892	0.00510779	0.113959	0.172758
POPTR_0004s02760	-1	LSPR	1	22.75	0.377167	8.60529	0.994878	0.0051221	0.114141	0.173033
POPTR_0007s09660	-1	LSPR	1	20.8	0.571718	17.0044	0.994874	0.00512599	0.114141	0.173033
POPTR_0016s01900	-1	LSPR	1	22.6	19.4118	20.0909	0.994859	0.0051405	0.114244	0.17319
POPTR_0010s25430	-1	LSPR	1	21.2	4.50048	17.4316	0.994859	0.00514067	0.114244	0.17319
POPTR_0010s11060	-1	Default	1	24	3.17988	10.5345	0.994852	0.00514821	0.1143	0.173274
POPTR_0016s07440	-1	LSPR	1	21.1	7.74303	17.6176	0.994837	0.00516346	0.114418	0.173454
POPTR_0013s04350	-1	LSPR	1	20.3	0.287244	15.6642	0.994836	0.00516361	0.114418	0.173454
POPTR_0018s00680	-1	Default	1	24	2.3676	22.5782	0.994828	0.00517228	0.114499	0.173576
Novel00002	-1	Default	1	24	5.21457	21.8565	0.994819	0.00518082	0.114563	0.173673
POPTR_0001s32380	-1	LSPR	1	20	0.845039	15.1031	0.994815	0.00518525	0.114563	0.173673
POPTR_0017s09000	-1	LSPR	1	23.6	4.15054	9.29909	0.994795	0.00520464	0.114799	0.174032
POPTR_0008s09050	-1	LSPR	1	22.75	3.35169	20.2612	0.994788	0.00521194	0.114799	0.174032
POPTR_0004s14620	-1	LSPR	1	20.85	0.27204	16.7585	0.994778	0.00522169	0.114799	0.174032
POPTR_0005s06930	-1	Default	1	24	9.17917	21.7137	0.994773	0.00522662	0.114799	0.174032
POPTR_0007s13400	-1	LSPR	1	23.35	3.81319	20.8692	0.994771	0.00522883	0.114799	0.174032
POPTR_0003s16240	-1	LSPR	1	22.1	5.6634	19.3974	0.994766	0.00523353	0.114799	0.174032
POPTR_0019s10660	-1	LSPR	1	21.3	0.246291	18.0647	0.994763	0.00523676	0.114799	0.174032
POPTR_0011s04950	-1	LSPR	1	23.55	1.11762	20.9272	0.994761	0.00523937	0.114799	0.174032
POPTR_0010s12820	-1	LSPR	1	23.65	0.0675855	21.03	0.994756	0.00524363	0.114799	0.174032
POPTR_0008s09030	-1	LSPR	1	22.55	1.45875	20.0071	0.994746	0.0052541	0.114799	0.174032
POPTR_0006s04930	-1	LSPR	1	20.05	1.35332	15.2035	0.994746	0.00525425	0.114799	0.174032
POPTR_0014s09550	-1	Default	1	24	2.04517	9.87712	0.994737	0.00526273	0.114799	0.174032
POPTR_0194s00200	-1	LSPR	1	22.25	0.656805	19.6105	0.994736	0.00526355	0.114799	0.174032
POPTR_0002s12650	-1	LSPR	1	23.5	2.69461	21.013	0.994733	0.00526665	0.114799	0.174032
POPTR_0001s47590	-1	LSPR	1	21.8	193.848	8.05204	0.994714	0.00528624	0.115109	0.174502
POPTR_0008s18140	-1	LSPR	1	20.95	0.384399	17.2989	0.994703	0.00529746	0.115109	0.174502
POPTR_0005s03520	-1	LSPR	1	22.7	0.580364	20.1923	0.994702	0.00529781	0.115109	0.174502
POPTR_0009s06840	-1	Default	1	24	20.272	21.5922	0.994699	0.00530113	0.115109	0.174502
POPTR_0369s00210	-1	LSPR	1	21.35	1.46899	18.1658	0.994674	0.00532576	0.115534	0.175145
POPTR_0015s10700	-1	LSPR	1	23.3	0.15588	20.6335	0.994664	0.00533554	0.115601	0.175247
POPTR_0006s26850	-1	LSPR	1	23.1	5.29362	20.4096	0.994661	0.00533902	0.115601	0.175247
POPTR_0006s01630	-1	Default	1	24	6.51795	10.5676	0.994654	0.00534645	0.115652	0.175324
POPTR_0008s21090	-1	LSPR	1	22	1.56095	19.2291	0.994644	0.0053562	0.115696	0.175392
POPTR_0005s05710	-1	LSPR	1	23.55	2.36877	21.0626	0.994641	0.00535869	0.115696	0.175392
POPTR_0001s40410	-1	LSPR	1	21.8	17.4256	18.5313	0.994629	0.00537099	0.115734	0.175449
POPTR_0037s00200	-1	LSPR	1	21.2	1.52548	17.4654	0.994625	0.00537464	0.115734	0.175449
POPTR_0008s01140	-1	Default	1	24	0.188888	10.4269	0.994622	0.00537755	0.115734	0.175449
POPTR_0019s08830	-1	LSPR	1	21.65	0.0415634	18.7176	0.994616	0.00538425	0.115734	0.175449
POPTR_0004s08590	-1	LSPR	1	22.95	10.2396	20.4635	0.994614	0.00538591	0.115734	0.175449
POPTR_0008s05380	-1	LSPR	1	21.95	0.40461	19.1767	0.994594	0.0054056	0.115892	0.175688
POPTR_0006s14480	-1	LSPR	1	21.25	0.176492	17.9606	0.994593	0.00540663	0.115892	0.175688
POPTR_0009s12150	-1	Default	1	24	16.9617	9.69023	0.994587	0.00541255	0.115892	0.175688
POPTR_0863s00200	-1	LSPR	1	20.45	0.174625	5.97255	0.994586	0.00541364	0.115892	0.175688
POPTR_0010s23760	-1	Default	1	24	1.84358	21.9179	0.99457	0.00542983	0.116053	0.175932
POPTR_0005s14280	-1	Default	1	24	33.6181	22.1801	0.994564	0.00543616	0.116053	0.175932
POPTR_0002s05290	-1	LSPR	1	22.05	1.41641	19.3598	0.994564	0.00543646	0.116053	0.175932
POPTR_0007s03070	-1	Default	1	24	7.46001	21.8716	0.994548	0.00545244	0.116192	0.176143
POPTR_0001s09850	-1	Default	1	24	2.29079	22.3802	0.994547	0.0054532	0.116192	0.176143
POPTR_0004s11610	-1	Default	1	24	0.922535	9.90942	0.994533	0.00546698	0.116291	0.176292
POPTR_0009s15960	-1	LSPR	1	21.85	0.687978	19.0277	0.994532	0.00546806	0.116291	0.176292
POPTR_0017s14630	-1	LSPR	1	20.2	0.745921	15.5683	0.994513	0.00548728	0.11655	0.176686
POPTR_0002s24970	-1	Default	1	24	30.6731	22.3795	0.994509	0.00549051	0.11655	0.176686
Novel00420	-1	Default	1	24	0.91003	22.5991	0.994502	0.00549798	0.1166	0.176761
POPTR_0001s24250	-1	LSPR	1	20.7	0.0408373	16.4071	0.994479	0.00552098	0.116764	0.177011
POPTR_0002s24240	-1	LSPR	1	20.6	1.74559	16.5533	0.994478	0.00552187	0.116764	0.177011
POPTR_0017s06150	-1	LSPR	1	20.7	0.480032	16.7658	0.994472	0.00552762	0.116764	0.177011
POPTR_0005s28000	-1	LSPR	1	22.65	8.46078	19.8587	0.994472	0.005528	0.116764	0.177011
POPTR_0012s10570	-1	LSPR	1	20.1	1.71334	15.2931	0.994469	0.00553142	0.116764	0.177011
POPTR_0002s03540	-1	Default	1	24	8.81753	22.512	0.994442	0.00555838	0.117171	0.177627
POPTR_0004s15550	-1	Default	1	24	2.91228	22.5867	0.994433	0.00556704	0.117171	0.177627
POPTR_0003s05240	-1	LSPR	1	22.55	3.7428	19.6853	0.994429	0.00557083	0.117171	0.177627
Novel00400	-1	Default	1	24	0.864453	21.5797	0.994429	0.00557131	0.117171	0.177627
POPTR_0016s05500	-1	Default	1	24	1.83046	9.66351	0.994407	0.00559323	0.117385	0.177951
POPTR_0013s07940	-1	LSPR	1	23.5	0.141405	21.0184	0.994404	0.00559627	0.117385	0.177951
POPTR_0001s26780	-1	LSPR	1	22.55	0.605106	19.6909	0.994399	0.00560098	0.117385	0.177951
POPTR_0014s09370	-1	LSPR	1	21.65	3.30197	18.3313	0.994398	0.00560249	0.117385	0.177951
POPTR_0001s29350	-1	Default	1	24	19.5071	22.591	0.994393	0.00560729	0.117385	0.177951
POPTR_0002s02500	-1	Default	1	24	0.225084	21.6311	0.994385	0.00561516	0.117442	0.178037
POPTR_0018s07250	-1	LSPR	1	20.85	0.849932	6.35522	0.994379	0.00562097	0.117455	0.178058
POPTR_0005s24260	-1	LSPR	1	21.5	1.59609	18.0441	0.994354	0.00564642	0.117878	0.1787
POPTR_0017s11950	-1	LSPR	1	22	2.94238	18.8576	0.994342	0.0056577	0.117909	0.178746
POPTR_0001s45830	-1	LSPR	1	23	1.24726	9.01514	0.994342	0.00565827	0.117909	0.178746
POPTR_0009s09110	-1	Default	1	24	5.18012	9.54538	0.994325	0.00567539	0.117995	0.178876
POPTR_0014s15620	-1	LSPR	1	20.95	1.21107	16.9856	0.994323	0.00567702	0.117995	0.178876
POPTR_0015s11450	-1	Default	1	24	1.12343	10.6041	0.994315	0.00568476	0.117995	0.178876
POPTR_0008s06610	-1	Default	1	24	0.987418	22.2207	0.994315	0.0056851	0.117995	0.178876
POPTR_0008s13070	-1	Default	1	24	1.58061	10.591	0.99431	0.00569004	0.117995	0.178876
POPTR_0013s15560	-1	Default	1	24	42.3646	9.49753	0.994303	0.0056969	0.117995	0.178876
POPTR_0001s29540	-1	LSPR	1	23.45	0.30091	21.0021	0.994301	0.00569872	0.117995	0.178876
POPTR_0005s10980	-1	Default	1	24	2.25715	9.44153	0.994283	0.00571702	0.118266	0.179288
POPTR_0009s07150	-1	Default	1	24	4.94697	10.5351	0.994275	0.00572513	0.118326	0.179379
POPTR_0017s02470	-1	LSPR	1	20.65	0.47853	16.3472	0.994267	0.00573296	0.118354	0.179421
POPTR_0004s12740	-1	LSPR	1	21.7	1.64501	18.3913	0.994259	0.00574113	0.118354	0.179421
POPTR_0018s04960	-1	LSPR	1	21.6	2.85478	18.6218	0.994258	0.0057421	0.118354	0.179421
POPTR_0014s05020	-1	LSPR	1	20.5	2.45696	16.3038	0.99425	0.00575001	0.118362	0.179432
POPTR_0006s12720	-1	LSPR	1	23.6	5.24837	9.17723	0.994247	0.00575287	0.118362	0.179432
POPTR_0004s06440	-1	LSPR	1	20.6	6.69771	6.28978	0.994228	0.00577166	0.118539	0.179701
POPTR_0001s37000	-1	Default	1	24	3.28333	21.4069	0.994222	0.0057777	0.118539	0.179701
POPTR_0006s19450	-1	Default	1	24	1.03767	22.5534	0.994222	0.00577812	0.118539	0.179701
POPTR_0003s04140	-1	LSPR	1	23.55	5.56746	9.13151	0.99421	0.00579008	0.118539	0.179701
POPTR_0004s15610	-1	Default	1	24	73.6682	9.8939	0.99421	0.00579009	0.118539	0.179701
POPTR_0014s19750	-1	Default	1	24	0.0657252	22.6136	0.994207	0.00579278	0.118539	0.179701
POPTR_0015s10280	-1	LSPR	1	20.9	2.6776	6.39483	0.994197	0.00580341	0.118546	0.179712
POPTR_0008s09960	-1	Default	1	24	4.44912	21.4426	0.994196	0.00580356	0.118546	0.179712
POPTR_0019s05990	-1	LSPR	1	20.45	1.76513	16.1824	0.994184	0.00581597	0.118557	0.179728
POPTR_0019s00870	-1	Default	1	24	0.380121	21.6879	0.994182	0.00581839	0.118557	0.179728
POPTR_0012s08420	-1	LSPR	1	22.9	1.92923	20.4276	0.99418	0.00581971	0.118557	0.179728
POPTR_0005s16370	-1	LSPR	1	22.3	1.80808	8.18905	0.994166	0.00583443	0.118712	0.179964
POPTR_0010s15040	-1	LSPR	1	22.2	0.844781	19.2088	0.994162	0.00583779	0.118712	0.179964
POPTR_0004s15220	-1	LSPR	1	23.6	2.31691	9.31815	0.994152	0.00584786	0.118811	0.180113
POPTR_0001s12860	-1	Default	1	24	1.11625	9.50501	0.994106	0.00589408	0.119532	0.181206
POPTR_0012s02950	-1	Default	1	24	6.26354	10.095	0.994105	0.00589534	0.119532	0.181206
POPTR_0015s05300	-1	LSPR	1	22.25	6.2893	19.6106	0.994098	0.00590201	0.119532	0.181206
POPTR_0011s15100	-1	LSPR	1	22.15	0.578451	8.06972	0.994096	0.00590437	0.119532	0.181206
POPTR_0018s01290	-1	Default	1	24	2.08834	22.5621	0.994064	0.00593618	0.119845	0.181681
POPTR_0001s41090	-1	LSPR	1	21.2	1.78769	17.4634	0.994064	0.00593627	0.119845	0.181681
POPTR_0010s26000	-1	LSPR	1	20.65	7.28006	6.00308	0.99406	0.00594018	0.119845	0.181681
POPTR_0001s34350	-1	LSPR	1	21.55	0.137422	18.0929	0.994059	0.00594096	0.119845	0.181681
POPTR_0001s01710	-1	LSPR	1	23.5	0.602221	21.0354	0.994034	0.00596603	0.120244	0.182287
Novel00244	-1	Default	1	24	0.605771	22.3296	0.994028	0.00597219	0.120262	0.182313
POPTR_0012s02900	-1	LSPR	1	21.85	2.242	8.09837	0.994014	0.00598554	0.120424	0.182559
POPTR_0013s05370	-1	Default	1	24	3.16757	10.2224	0.994008	0.00599211	0.12045	0.182598
POPTR_0010s14810	-1	LSPR	1	20.85	2.58662	17.1685	0.993972	0.00602764	0.121022	0.183465
POPTR_0709s00210	-1	LSPR	1	20.4	0.123868	16.1325	0.993961	0.00603949	0.121022	0.183465
POPTR_0015s09060	-1	LSPR	1	23	2.79943	20.3013	0.993959	0.00604064	0.121022	0.183465
POPTR_0001s43020	-1	Default	1	24	3.68853	10.2258	0.993958	0.00604187	0.121022	0.183465
POPTR_0004s08390	-1	LSPR	1	20.9	0.422406	17.2527	0.993943	0.00605655	0.121038	0.18349
POPTR_0017s12870	-1	LSPR	1	21.25	3.5871	17.517	0.99394	0.00605978	0.121038	0.18349
POPTR_0012s14190	-1	LSPR	1	22.65	46.3213	20.1317	0.993938	0.00606201	0.121038	0.18349
POPTR_0008s22660	-1	LSPR	1	21.35	0.709043	18.1898	0.993931	0.00606937	0.121038	0.18349
POPTR_0016s00960	-1	Default	1	24	0.0600435	10.6328	0.993925	0.00607511	0.121038	0.18349
POPTR_0003s05310	-1	Default	1	24	0.0205899	10.6328	0.993925	0.00607511	0.121038	0.18349
POPTR_0001s06020	-1	LSPR	1	22.9	0.283623	8.96814	0.993919	0.0060811	0.121038	0.18349
Novel00235	-1	LSPR	1	21.25	0.66757	17.5071	0.993904	0.00609642	0.121038	0.18349
POPTR_0016s02990	-1	LSPR	1	21.15	1.53905	17.7632	0.993901	0.00609893	0.121038	0.18349
POPTR_0013s04600	1	Default	1	24	1.4039	9.40077	0.993899	0.00610123	0.121038	0.18349
POPTR_0018s08230	-1	LSPR	1	22.5	6.01845	19.938	0.993898	0.00610192	0.121038	0.18349
POPTR_0003s14140	-1	LSPR	1	21.85	0.590039	19.0565	0.993893	0.00610658	0.121038	0.18349
POPTR_0018s11970	-1	LSPR	1	21.95	0.145711	19.1998	0.993886	0.00611384	0.121064	0.183529
POPTR_0006s07320	-1	Default	1	24	5.0828	21.8771	0.993881	0.00611851	0.121064	0.183529
POPTR_0005s26930	-1	LSPR	1	20.75	163.259	6.13445	0.993854	0.00614591	0.1215	0.18419
POPTR_0003s07020	-1	LSPR	1	22.9	3.63821	8.96363	0.993841	0.00615861	0.121646	0.18441
POPTR_0007s12470	-1	LSPR	1	20.15	0.863953	5.44087	0.99383	0.00616968	0.121684	0.184469
POPTR_0009s01320	-1	LSPR	1	23.35	73.7025	20.6876	0.993828	0.00617161	0.121684	0.184469
POPTR_0016s01590	-1	LSPR	1	20.2	3.11128	15.606	0.993823	0.00617663	0.121684	0.184469
POPTR_0003s14500	1	Default	1	24	4.15803	21.4307	0.9938	0.00620042	0.121827	0.184685
POPTR_0008s08630	-1	Default	1	24	5.61621	21.9856	0.99379	0.00621037	0.121827	0.184685
POPTR_0014s15450	-1	LSPR	1	22.85	1.29624	8.97467	0.993772	0.00622811	0.121827	0.184685
POPTR_0005s11510	-1	Default	1	24	0.962898	21.3829	0.993771	0.00622948	0.121827	0.184685
POPTR_0012s04160	-1	Default	1	24	0.800473	22.5692	0.993769	0.00623055	0.121827	0.184685
Novel00038	-1	Default	1	24	1.96217	21.4506	0.993768	0.0062321	0.121827	0.184685
POPTR_0016s04020	-1	LSPR	1	20.3	1.54981	15.8431	0.993747	0.0062533	0.121827	0.184685
POPTR_0014s01030	-1	LSPR	1	20.75	2.91074	16.9145	0.993734	0.00626592	0.121827	0.184685
POPTR_0005s10790	-1	LSPR	1	21.65	2.21211	18.2906	0.993731	0.00626883	0.121827	0.184685
POPTR_0008s14740	-1	LSPR	1	21	4.7358	17.4274	0.993722	0.00627818	0.121827	0.184685
POPTR_0007s13080	-1	Default	1	24	0.544052	22.3997	0.993708	0.00629186	0.121827	0.184685
POPTR_0011s15270	-1	LSPR	1	21.2	7.02546	7.24452	0.993708	0.00629241	0.121827	0.184685
POPTR_0018s14720	-1	Default	1	24	0.244463	21.9639	0.993705	0.00629519	0.121827	0.184685
POPTR_0008s13910	-1	Default	1	24	5.67008	22.6421	0.993698	0.0063015	0.121827	0.184685
POPTR_0014s06180	-1	LSPR	1	23.05	0.17868	8.81216	0.993686	0.00631387	0.121827	0.184685
POPTR_0014s02060	-1	LSPR	1	20.75	0.0602286	16.8847	0.993686	0.00631416	0.121827	0.184685
POPTR_0002s14170	-1	LSPR	1	20.45	0.685496	16.224	0.993677	0.00632298	0.121827	0.184685
POPTR_0002s25000	-1	LSPR	1	22.1	3.12526	8.35517	0.99366	0.00633968	0.121827	0.184685
POPTR_0008s12280	-1	LSPR	1	22.15	1.15571	19.1118	0.993652	0.00634825	0.121827	0.184685
POPTR_0002s17000	-1	LSPR	1	21.3	6.95725	7.4124	0.99365	0.00635004	0.121827	0.184685
POPTR_0006s14830	-1	LSPR	1	20.1	1.65418	15.232	0.993648	0.00635239	0.121827	0.184685
POPTR_0008s10660	-1	LSPR	1	20.5	3.50735	16.3113	0.993647	0.00635325	0.121827	0.184685
POPTR_0015s03880	-1	LSPR	1	22.45	1.68565	8.3089	0.993639	0.00636078	0.121827	0.184685
POPTR_0012s07060	-1	LSPR	1	22.15	241.49	8.01662	0.993631	0.00636945	0.121827	0.184685
POPTR_0009s02460	-1	LSPR	1	20.25	0.181701	15.7955	0.993629	0.00637141	0.121827	0.184685
POPTR_0010s17260	-1	LSPR	1	20.25	0.0255517	15.7955	0.993629	0.00637141	0.121827	0.184685
POPTR_0011s06580	-1	LSPR	1	20.25	0.0667474	15.7955	0.993629	0.00637141	0.121827	0.184685
POPTR_0010s18330	-1	LSPR	1	20.25	0.0592862	15.7955	0.993629	0.00637141	0.121827	0.184685
POPTR_0009s07370	-1	LSPR	1	20.25	0.487883	15.7955	0.993629	0.00637141	0.121827	0.184685
POPTR_0012s03960	-1	LSPR	1	20.25	0.0445994	15.7955	0.993629	0.00637141	0.121827	0.184685
POPTR_0001s08580	-1	LSPR	1	20.25	0.119657	15.7955	0.993629	0.00637141	0.121827	0.184685
Novel00320	-1	LSPR	1	20.25	0.0197025	15.7955	0.993629	0.00637141	0.121827	0.184685
POPTR_2114s00200	-1	LSPR	1	20.25	0.0417526	15.7955	0.993629	0.00637141	0.121827	0.184685
POPTR_0006s08190	-1	LSPR	1	20.25	0.0961948	15.7955	0.993629	0.00637141	0.121827	0.184685
POPTR_0009s14770	-1	LSPR	1	20.25	0.280339	15.7955	0.993629	0.00637141	0.121827	0.184685
POPTR_0003s19790	1	Default	1	24	3.66462	21.4017	0.993614	0.00638616	0.121877	0.184761
POPTR_0015s08670	-1	Default	1	24	3.9535	9.52672	0.993602	0.00639763	0.121877	0.184761
POPTR_0015s04160	-1	Default	1	24	2.6319	10.6249	0.993597	0.00640265	0.121877	0.184761
POPTR_0002s08280	-1	LSPR	1	22.55	20.9383	8.44155	0.993597	0.00640283	0.121877	0.184761
POPTR_0011s04210	-1	Default	1	24	0.562198	9.57388	0.993595	0.0064052	0.121877	0.184761
POPTR_0010s06670	-1	Default	1	24	1.0122	22.111	0.993594	0.00640619	0.121877	0.184761
POPTR_0013s00700	-1	Default	1	24	13.3337	10.5896	0.993581	0.00641887	0.121941	0.184858
POPTR_0001s36280	-1	LSPR	1	20.6	0.342435	16.1943	0.993572	0.00642839	0.121941	0.184858
POPTR_0015s15270	-1	LSPR	1	22.8	0.409603	8.94484	0.993566	0.00643423	0.121941	0.184858
POPTR_0018s10660	-1	LSPR	1	20.95	1.05327	16.9244	0.993565	0.006435	0.121941	0.184858
POPTR_0010s22630	-1	Default	1	24	5.78756	21.7908	0.99356	0.00643975	0.121941	0.184858
POPTR_0006s19860	-1	LSPR	1	22.25	6.90245	8.48236	0.993558	0.00644191	0.121941	0.184858
POPTR_0001s43990	-1	LSPR	1	20.4	0.0672568	16.1229	0.993549	0.00645124	0.121941	0.184858
POPTR_0014s09780	-1	Default	1	24	4.29136	21.9408	0.993548	0.00645245	0.121941	0.184858
POPTR_0005s02650	-1	LSPR	1	20.7	0.599502	16.7791	0.993522	0.00647831	0.122182	0.185224
POPTR_0018s13090	-1	Default	1	24	7.14795	9.80133	0.993522	0.00647844	0.122182	0.185224
POPTR_0001s14790	-1	Default	1	24	1.6767	10.6181	0.993517	0.00648251	0.122182	0.185224
POPTR_0011s16720	-1	LSPR	1	23.45	0.77822	20.985	0.993513	0.00648674	0.122182	0.185224
POPTR_0006s04640	1	Default	1	24	1.9631	21.4392	0.993507	0.00649315	0.122202	0.185254
POPTR_0005s22050	-1	LSPR	1	22.25	2.88642	19.6541	0.993486	0.00651351	0.122389	0.185538
POPTR_0006s22440	-1	Default	1	24	16.4187	10.4512	0.993486	0.00651389	0.122389	0.185538
POPTR_0002s05220	-1	Default	1	24	16.6241	9.56592	0.993472	0.00652773	0.122548	0.185779
POPTR_0008s13350	-1	Default	1	24	6.11144	22.4291	0.993466	0.00653384	0.122562	0.185799
POPTR_0008s22890	-1	LSPR	1	21.95	5.88157	18.8124	0.993433	0.00656726	0.122834	0.186212
POPTR_0002s25260	-1	LSPR	1	22.65	51.4193	19.8209	0.993432	0.00656828	0.122834	0.186212
POPTR_0004s07810	-1	Default	1	24	2.24296	9.68917	0.99343	0.00656992	0.122834	0.186212
POPTR_0019s13710	-1	LSPR	1	20	15.3473	5.08408	0.99343	0.00656995	0.122834	0.186212
POPTR_0014s10840	-1	LSPR	1	22.15	1.16822	19.5135	0.993418	0.00658244	0.122966	0.186412
POPTR_0014s06670	-1	Default	1	24	4.70075	21.6216	0.993384	0.0066161	0.123493	0.187212
POPTR_0030s00270	-1	LSPR	1	21.2	2.77254	17.8644	0.993371	0.00662896	0.123612	0.187391
POPTR_0018s10470	-1	LSPR	1	20.25	16.8177	15.7423	0.993364	0.00663615	0.123612	0.187391
POPTR_0001s10940	-1	LSPR	1	21.9	2.09984	7.75941	0.993361	0.00663876	0.123612	0.187391
POPTR_0014s13720	-1	LSPR	1	22.8	2.39419	8.93372	0.993338	0.00666193	0.123846	0.187747
POPTR_0006s06060	-1	LSPR	1	20.55	0.496559	5.87596	0.993329	0.00667088	0.123846	0.187747
POPTR_0015s12460	-1	Default	1	24	16.2813	9.89626	0.993327	0.00667256	0.123846	0.187747
POPTR_0002s14540	-1	LSPR	1	22.15	33.9615	19.0872	0.993327	0.00667314	0.123846	0.187747
POPTR_0018s02750	-1	LSPR	1	23.5	2.38354	9.10201	0.993312	0.00668803	0.124021	0.188012
POPTR_0003s08970	-1	LSPR	1	22.6	0.78674	20.1137	0.993283	0.00671701	0.124219	0.188312
POPTR_0002s08780	-1	LSPR	1	21.25	1.70746	7.32162	0.993281	0.00671943	0.124219	0.188312
POPTR_0006s15980	-1	LSPR	1	21	2.09113	17.4402	0.993278	0.00672233	0.124219	0.188312
POPTR_0014s04430	-1	LSPR	1	21.7	1.19384	18.8246	0.993277	0.0067232	0.124219	0.188312
POPTR_0001s47270	-1	Default	1	24	2.50376	22.0892	0.993274	0.00672602	0.124219	0.188312
POPTR_0005s06210	-1	LSPR	1	20.3	0.219585	15.6111	0.993251	0.006749	0.124457	0.188673
POPTR_0004s22740	-1	LSPR	1	22.6	13.5586	20.102	0.99325	0.00674986	0.124457	0.188673
POPTR_0003s08250	-1	Default	1	24	1.87619	21.7605	0.993219	0.00678074	0.124805	0.1892
POPTR_0012s08240	-1	LSPR	1	22.45	3.00577	19.9041	0.993211	0.00678867	0.124805	0.1892
POPTR_0001s29710	-1	Default	1	24	2.91726	21.8332	0.99321	0.00678973	0.124805	0.1892
POPTR_0012s01800	-1	Default	1	24	3.5034	10.6528	0.993209	0.00679066	0.124805	0.1892
POPTR_0005s06590	-1	LSPR	1	21.25	0.110652	17.957	0.9932	0.00680031	0.124881	0.189316
POPTR_0007s15160	-1	LSPR	1	20.1	0.777439	15.3921	0.993184	0.00681587	0.124931	0.189391
POPTR_0649s00220	-1	LSPR	1	20.2	2.30239	15.623	0.993174	0.00682616	0.124931	0.189391
POPTR_0008s05100	-1	LSPR	1	22.1	1.93847	19.4231	0.993153	0.00684704	0.124931	0.189391
POPTR_0005s03120	-1	LSPR	1	20.35	0.0651665	16.0461	0.993152	0.00684798	0.124931	0.189391
POPTR_0005s04040	-1	Default	1	24	2.48658	22.6536	0.99314	0.00685954	0.124931	0.189391
POPTR_0004s21160	-1	LSPR	1	20.25	5.09118	15.7556	0.993136	0.00686437	0.124931	0.189391
POPTR_0002s17460	-1	Default	1	24	0.829918	10.6271	0.993132	0.00686788	0.124931	0.189391
POPTR_2555s00200	-1	LSPR	1	20.65	3.98797	16.2789	0.99313	0.00686974	0.124931	0.189391
POPTR_0013s11410	-1	LSPR	1	22.6	0.43933	19.7666	0.993123	0.00687694	0.124931	0.189391
POPTR_0001s40100	-1	LSPR	1	20	1.11047	14.9809	0.993123	0.00687728	0.124931	0.189391
POPTR_0006s20560	-1	LSPR	1	22.6	0.10971	20.0903	0.993118	0.00688164	0.124931	0.189391
POPTR_0019s15400	-1	LSPR	1	22.35	3.86904	19.3811	0.993117	0.00688329	0.124931	0.189391
POPTR_0013s04330	-1	Default	1	24	5.7373	10.089	0.993111	0.00688941	0.124931	0.189391
POPTR_0002s22250	-1	LSPR	1	22.15	4.42709	8.00816	0.993101	0.00689856	0.124931	0.189391
POPTR_0007s12940	-1	LSPR	1	20.45	0.220154	15.905	0.9931	0.00689964	0.124931	0.189391
Novel00073	-1	Default	1	24	0.849728	22.5535	0.993093	0.00690709	0.124931	0.189391
POPTR_0010s12330	-1	LSPR	1	21.05	0.162148	17.5423	0.993086	0.00691428	0.124931	0.189391
POPTR_0011s10460	-1	LSPR	1	23.25	0.766516	9.16354	0.993084	0.00691595	0.124931	0.189391
POPTR_0006s09690	-1	LSPR	1	20.8	0.508967	17.0068	0.993083	0.00691733	0.124931	0.189391
POPTR_0015s15810	-1	Default	1	24	0.733137	21.4943	0.99308	0.00691992	0.124931	0.189391
POPTR_0007s03840	-1	Default	1	24	6.29627	21.7954	0.993079	0.00692129	0.124931	0.189391
POPTR_0004s05040	-1	Default	1	24	0.717799	10.1831	0.993076	0.00692393	0.124931	0.189391
POPTR_0002s23840	-1	LSPR	1	20.3	0.688922	15.9043	0.993064	0.00693562	0.125043	0.189561
POPTR_0001s04520	-1	LSPR	1	23.4	0.397393	9.0289	0.993058	0.00694241	0.125066	0.189596
POPTR_0005s19550	-1	LSPR	1	21.8	2.22932	18.9881	0.993037	0.0069628	0.125253	0.189879
POPTR_0004s21250	-1	Default	1	24	28.4735	21.5608	0.993036	0.00696379	0.125253	0.189879
POPTR_0002s12240	-1	LSPR	1	20.6	0.160715	16.5962	0.993004	0.00699567	0.125727	0.190597
POPTR_0015s04650	-1	LSPR	1	20.2	8.32088	5.50672	0.99299	0.0070096	0.125833	0.190758
POPTR_0016s06000	-1	Default	1	24	0.343739	22.6518	0.992987	0.00701265	0.125833	0.190758
POPTR_0006s20230	-1	LSPR	1	22.45	6.81739	8.30998	0.992976	0.00702395	0.125868	0.190812
POPTR_0018s12120	-1	Default	1	24	4.72744	10.4172	0.992973	0.00702688	0.125868	0.190812
POPTR_0001s31400	-1	LSPR	1	21.45	2.94796	18.3836	0.992969	0.00703121	0.125868	0.190812
POPTR_0008s16450	-1	Default	1	24	0.351362	9.6199	0.992951	0.00704924	0.126013	0.191031
POPTR_0016s08500	-1	LSPR	1	20.15	1.6606	15.4917	0.992947	0.00705257	0.126013	0.191031
POPTR_0015s13220	-1	Default	1	24	2.28517	22.3459	0.992943	0.0070567	0.126013	0.191031
POPTR_0018s13710	-1	LSPR	1	20.1	0.30982	15.3087	0.992939	0.00706146	0.126013	0.191031
POPTR_0011s02380	-1	LSPR	1	21.7	1.62014	18.3761	0.99293	0.0070701	0.126068	0.191115
POPTR_0011s13810	-1	LSPR	1	23.3	125.456	20.6206	0.992916	0.00708438	0.126223	0.19135
POPTR_0005s17480	-1	LSPR	1	20.9	0.987014	16.8226	0.992906	0.0070938	0.126292	0.191455
POPTR_0013s10970	-1	LSPR	1	20.7	0.0312219	6.47835	0.992898	0.00710227	0.126298	0.191464
POPTR_0011s05270	-1	LSPR	1	20.95	8.16467	6.47526	0.992894	0.00710591	0.126298	0.191464
POPTR_0001s13790	-1	Default	1	24	10.8836	22.0899	0.992889	0.00711081	0.126298	0.191464
POPTR_0010s21280	-1	Default	1	24	19.7304	21.8568	0.992875	0.00712462	0.126445	0.191686
POPTR_0001s06090	-1	Default	1	24	4.28193	22.6228	0.992856	0.0071439	0.126688	0.192055
POPTR_0002s08950	-1	LSPR	1	22.4	3.09228	19.4788	0.99284	0.00715989	0.126799	0.192223
POPTR_0019s14820	-1	LSPR	1	21.85	29.575	8.0971	0.992839	0.00716129	0.126799	0.192223
POPTR_0006s13870	-1	LSPR	1	20	10.1457	5.00749	0.992808	0.00719203	0.127033	0.192577
POPTR_0010s23420	-1	LSPR	1	21.2	2.04816	17.4011	0.992807	0.00719291	0.127033	0.192577
POPTR_0008s06060	-1	Default	1	24	23.1392	10.6724	0.9928	0.00720019	0.127033	0.192577
POPTR_0008s07710	-1	Default	1	24	27.6301	22.3578	0.992793	0.007207	0.127033	0.192577
POPTR_0004s12000	-1	LSPR	1	21.2	0.645139	17.8808	0.99279	0.00721008	0.127033	0.192577
POPTR_0001s12130	-1	LSPR	1	20	1.85303	5.09529	0.99279	0.00721037	0.127033	0.192577
POPTR_0003s20320	-1	Default	1	24	7.14811	21.4978	0.992786	0.00721362	0.127033	0.192577
POPTR_0002s18270	-1	LSPR	1	22.35	1.53899	19.4233	0.992766	0.00723384	0.127241	0.192893
POPTR_0001s40260	-1	Default	1	24	0.595601	22.3904	0.992763	0.00723665	0.127241	0.192893
POPTR_0004s01370	-1	LSPR	1	21.2	0.331365	17.4422	0.992738	0.00726245	0.127524	0.193323
POPTR_0015s09500	-1	Default	1	24	0.748149	22.6595	0.992735	0.00726547	0.127524	0.193323
POPTR_0008s05580	-1	LSPR	1	22.35	1.17434	19.4184	0.99273	0.00726959	0.127524	0.193323
POPTR_0002s14250	-1	Default	1	24	7.46087	10.6059	0.992724	0.00727645	0.127547	0.193356
POPTR_0006s28210	-1	LSPR	1	20.15	2.69366	15.4837	0.992707	0.00729317	0.127741	0.193651
POPTR_0015s03920	-1	LSPR	1	23.6	0.891699	9.13715	0.992687	0.00731317	0.127993	0.194033
POPTR_0017s13770	-1	LSPR	1	21.3	0.953124	7.46436	0.992667	0.00733338	0.128198	0.194344
POPTR_0015s07340	-1	LSPR	1	22.2	869.919	8.05244	0.992659	0.00734149	0.128198	0.194344
POPTR_0018s13910	1	Default	1	24	0.486678	21.3273	0.992656	0.00734402	0.128198	0.194344
POPTR_0010s15930	-1	LSPR	1	23.1	12.7666	9.10134	0.992652	0.00734788	0.128198	0.194344
POPTR_0015s02030	-1	Default	1	24	0.32008	22.0433	0.992647	0.00735309	0.128198	0.194344
POPTR_0017s06490	-1	LSPR	1	20.35	0.864966	16.0103	0.992636	0.00736383	0.12828	0.194468
POPTR_0005s24020	-1	LSPR	1	22.6	3.81906	19.7429	0.992628	0.00737189	0.12828	0.194468
POPTR_0012s10410	-1	LSPR	1	22.15	0.677617	19.5136	0.992616	0.00738398	0.12828	0.194468
POPTR_0001s29090	-1	LSPR	1	20.5	0.0496534	15.9792	0.992614	0.00738602	0.12828	0.194468
POPTR_0001s47870	-1	LSPR	1	20.5	0.0749688	15.9792	0.992614	0.00738602	0.12828	0.194468
POPTR_0005s01840	-1	Default	1	24	34.1277	10.2336	0.992602	0.00739788	0.12838	0.19462
POPTR_0006s11440	-1	LSPR	1	23.1	5.67178	8.85207	0.992596	0.00740375	0.12838	0.19462
POPTR_0011s16950	-1	Default	1	24	1.58982	10.1084	0.992591	0.00740873	0.12838	0.19462
POPTR_0002s13010	-1	Default	1	24	5.41846	22.0176	0.992578	0.00742225	0.128517	0.194827
POPTR_0010s12480	-1	LSPR	1	20.8	3.14727	16.5908	0.992569	0.00743107	0.128572	0.19491
POPTR_0003s18110	-1	Default	1	24	0.269622	22.5637	0.992563	0.0074371	0.128578	0.19492
POPTR_0010s05200	-1	LSPR	1	21.95	12.4304	18.7615	0.99251	0.00748978	0.129327	0.196056
POPTR_0006s13600	-1	LSPR	1	21.35	0.424994	17.7282	0.992508	0.007492	0.129327	0.196056
POPTR_0006s06690	-1	LSPR	1	22.1	22.8526	19.4611	0.992502	0.00749751	0.129327	0.196056
POPTR_0010s17660	-1	LSPR	1	22.4	0.479178	19.874	0.99249	0.00750978	0.129417	0.196192
POPTR_0008s17860	-1	LSPR	1	20	0.870447	15.0564	0.992486	0.00751409	0.129417	0.196192
POPTR_0005s07280	-1	LSPR	1	20.2	0.362472	15.6407	0.992468	0.00753206	0.129454	0.196248
POPTR_0001s28880	-1	LSPR	1	22.85	1.0715	20.418	0.992465	0.00753527	0.129454	0.196248
Novel00689	-1	Default	1	24	0.929793	21.9937	0.992457	0.00754339	0.129454	0.196248
POPTR_0002s23830	-1	Default	1	24	2.48048	9.9259	0.992456	0.00754421	0.129454	0.196248
POPTR_0003s14070	-1	LSPR	1	20.7	15.511	16.8551	0.992453	0.00754705	0.129454	0.196248
POPTR_0009s14120	-1	LSPR	1	20.15	2.16341	15.5138	0.992447	0.00755342	0.129454	0.196248
POPTR_0019s08270	-1	Default	1	24	4.2031	9.56086	0.992444	0.00755609	0.129454	0.196248
POPTR_0018s08860	-1	LSPR	1	20.9	0.400511	16.8603	0.99242	0.00758049	0.129774	0.196733
POPTR_0012s04320	-1	LSPR	1	21.8	3.07581	8.09581	0.992411	0.00758941	0.12979	0.196757
POPTR_0001s29920	-1	LSPR	1	22.1	2.3379	19.0291	0.992402	0.00759794	0.12979	0.196757
POPTR_0007s08080	-1	LSPR	1	20.05	0.205543	15.1317	0.992401	0.00759853	0.12979	0.196757
POPTR_0009s08140	-1	LSPR	1	22.5	4.3126	19.6088	0.992393	0.00760735	0.129812	0.19679
POPTR_0010s24440	-1	Default	1	24	1.48699	10.1949	0.992389	0.00761124	0.129812	0.19679
POPTR_0001s03940	-1	LSPR	1	23	19.3859	20.5444	0.992382	0.00761785	0.129827	0.196814
POPTR_0017s06450	-1	LSPR	1	22.3	66.5511	19.7468	0.992358	0.00764152	0.129963	0.19702
POPTR_0008s12310	-1	LSPR	1	21.2	7.61568	17.9018	0.992353	0.00764684	0.129963	0.19702
POPTR_0003s09900	-1	LSPR	1	23.3	1.94071	20.8684	0.992351	0.00764862	0.129963	0.19702
POPTR_0031s00290	1	Default	1	24	0.182314	21.3151	0.992351	0.00764871	0.129963	0.19702
POPTR_0004s10830	-1	Default	1	24	1.50525	21.7888	0.992329	0.00767068	0.130239	0.197438
POPTR_0010s07340	-1	LSPR	1	22.6	87.5572	20.082	0.99232	0.00768041	0.130295	0.197523
POPTR_0010s01690	-1	LSPR	1	21.4	1.00627	18.2648	0.992307	0.0076934	0.130295	0.197523
POPTR_0006s25310	-1	LSPR	1	22.4	1.17932	8.2706	0.992301	0.00769921	0.130295	0.197523
POPTR_0010s09220	-1	LSPR	1	20.65	3.43655	16.7655	0.992294	0.00770575	0.130295	0.197523
POPTR_0003s17320	-1	LSPR	1	21.3	8.72998	17.6304	0.992291	0.00770882	0.130295	0.197523
POPTR_0010s12000	-1	LSPR	1	22.65	0.623148	19.825	0.992287	0.0077134	0.130295	0.197523
POPTR_0006s08690	-1	LSPR	1	21	1.14116	17.4694	0.992275	0.00772454	0.130295	0.197523
POPTR_0011s13480	-1	LSPR	1	21.5	8.38011	18.4547	0.992275	0.00772543	0.130295	0.197523
POPTR_0005s17800	-1	LSPR	1	23.3	4.01701	20.8613	0.992274	0.00772555	0.130295	0.197523
POPTR_0001s36500	-1	LSPR	1	22.45	0.64992	8.69514	0.99226	0.00773994	0.130441	0.197744
POPTR_0001s23610	-1	LSPR	1	22.75	1.27297	8.57201	0.992241	0.00775854	0.130658	0.198073
POPTR_0003s13480	-1	LSPR	1	22.9	0.785321	20.1374	0.992232	0.00776755	0.130713	0.198156
POPTR_0006s26090	-1	Default	1	24	0.200282	10.6847	0.992219	0.00778096	0.130727	0.198177
POPTR_0010s14080	-1	Default	1	24	124.683	22.658	0.99221	0.00779008	0.130727	0.198177
POPTR_0003s01750	-1	LSPR	1	23.25	9.0319	20.8018	0.992196	0.00780402	0.130727	0.198177
POPTR_0010s11890	-1	Default	1	24	6.23553	22.0517	0.992174	0.00782555	0.130727	0.198177
POPTR_0003s08050	-1	Default	1	24	6.28536	22.5903	0.992173	0.00782739	0.130727	0.198177
POPTR_0308s00200	-1	Default	1	24	4.13145	22.4525	0.992168	0.00783221	0.130727	0.198177
POPTR_0019s02440	-1	LSPR	1	22.9	0.842182	20.1436	0.992159	0.00784139	0.130727	0.198177
POPTR_0016s10950	-1	Default	1	24	1.17372	9.4515	0.992142	0.0078583	0.130727	0.198177
POPTR_0002s20150	-1	Default	1	24	2.78699	22.5986	0.992136	0.00786401	0.130727	0.198177
POPTR_0010s23050	-1	LSPR	1	20.2	1.02885	15.4417	0.992129	0.0078708	0.130727	0.198177
POPTR_0010s20650	-1	LSPR	1	21.3	2.99378	6.98435	0.992127	0.00787334	0.130727	0.198177
POPTR_0001s02710	-1	LSPR	1	21.2	5.06381	17.444	0.992119	0.00788096	0.130727	0.198177
POPTR_0010s08110	1	Default	1	24	9.76548	9.46854	0.992117	0.00788297	0.130727	0.198177
POPTR_0008s05740	1	Default	1	24	5.39879	21.3178	0.992116	0.00788394	0.130727	0.198177
POPTR_0013s08850	-1	Default	1	24	0.0135911	21.8533	0.992111	0.00788913	0.130727	0.198177
POPTR_0010s02660	-1	Default	1	24	0.0265525	21.8533	0.992111	0.00788913	0.130727	0.198177
POPTR_0019s02610	-1	Default	1	24	0.0296427	21.8533	0.992111	0.00788913	0.130727	0.198177
POPTR_0001s09140	-1	Default	1	24	0.0569926	21.8533	0.992111	0.00788913	0.130727	0.198177
POPTR_0004s06410	-1	Default	1	24	0.0442732	21.8533	0.992111	0.00788913	0.130727	0.198177
POPTR_0005s15090	-1	Default	1	24	0.0574155	21.8533	0.992111	0.00788913	0.130727	0.198177
POPTR_0004s03290	-1	Default	1	24	0.0726454	21.8533	0.992111	0.00788913	0.130727	0.198177
POPTR_0001s46030	-1	LSPR	1	20.05	0.318392	15.1432	0.992104	0.00789597	0.130745	0.198204
POPTR_0002s04650	-1	Default	1	24	2.84476	10.7255	0.992092	0.00790775	0.130844	0.198356
POPTR_0017s11280	-1	LSPR	1	22.7	14.3659	19.8845	0.992072	0.00792793	0.13101	0.198607
POPTR_0012s12930	-1	LSPR	1	21.65	0.540616	18.7719	0.992064	0.00793556	0.13101	0.198607
POPTR_0002s21760	-1	LSPR	1	22.35	1.00416	19.8131	0.992059	0.00794078	0.13101	0.198607
POPTR_0013s03410	-1	LSPR	1	20.25	1.58229	15.5152	0.992059	0.0079408	0.13101	0.198607
POPTR_0009s15820	-1	Default	1	24	4.72065	22.6996	0.992024	0.00797575	0.131397	0.199194
POPTR_0014s17540	-1	LSPR	1	22.1	4.83534	7.96943	0.992019	0.00798073	0.131397	0.199194
POPTR_0007s01560	-1	Default	1	24	0.280432	10.7232	0.992016	0.00798411	0.131397	0.199194
POPTR_0010s09650	-1	LSPR	1	22.65	0.696903	8.48366	0.992013	0.00798741	0.131397	0.199194
POPTR_0008s07480	-1	LSPR	1	23	1.09945	8.73955	0.992005	0.00799466	0.131422	0.199231
POPTR_0005s02040	-1	LSPR	1	21.5	3.70215	18.4535	0.991979	0.00802091	0.131758	0.19974
POPTR_0017s00980	-1	LSPR	1	22.35	3.62182	8.64405	0.991954	0.00804561	0.131975	0.20007
POPTR_0019s00600	-1	LSPR	1	23.05	1.79507	20.3327	0.991952	0.00804836	0.131975	0.20007
POPTR_0004s14070	-1	LSPR	1	21.85	1.47738	18.6224	0.991948	0.00805157	0.131975	0.20007
POPTR_0016s02910	-1	LSPR	1	23.25	5.45769	20.539	0.991936	0.00806427	0.132088	0.200241
POPTR_0014s06190	-1	Default	1	24	12.1295	22.6664	0.991922	0.00807767	0.132161	0.200352
POPTR_0001s03100	-1	LSPR	1	22.6	17.0951	20.1223	0.991912	0.00808795	0.132161	0.200352
POPTR_0005s26440	-1	Default	1	24	1.59712	22.1288	0.991908	0.0080919	0.132161	0.200352
POPTR_0001s36300	-1	Default	1	24	2.00432	9.52333	0.991908	0.00809196	0.132161	0.200352
POPTR_0008s20980	-1	Default	1	24	1.63704	10.731	0.991898	0.00810231	0.132229	0.200454
POPTR_0001s41780	-1	LSPR	1	22.35	506.488	8.19714	0.991889	0.00811074	0.132229	0.200454
POPTR_0014s17070	-1	LSPR	1	21.35	1096.55	7.52362	0.991882	0.00811758	0.132229	0.200454
POPTR_0003s17010	-1	LSPR	1	22.3	188.056	8.15087	0.991881	0.00811936	0.132229	0.200454
POPTR_0013s14330	-1	LSPR	1	20.05	3.34147	15.1619	0.991865	0.00813454	0.132381	0.200685
POPTR_0017s00710	-1	LSPR	1	20.4	0.371916	16.1406	0.991842	0.00815781	0.13254	0.200926
POPTR_0011s03750	-1	LSPR	1	20.3	0.11896	15.8622	0.991841	0.00815929	0.13254	0.200926
POPTR_0008s12820	-1	LSPR	1	20.45	2.47951	16.2668	0.991831	0.00816931	0.13254	0.200926
POPTR_0001s39990	-1	Default	1	24	1.11418	22.1255	0.99183	0.00816992	0.13254	0.200926
POPTR_0009s16200	-1	Default	1	24	2.3995	10.5248	0.991827	0.00817344	0.13254	0.200926
POPTR_0006s09300	-1	Default	1	24	0.676578	9.9938	0.99182	0.00818032	0.132541	0.200927
POPTR_0014s16220	-1	LSPR	1	22	3.92264	18.8645	0.991815	0.00818518	0.132541	0.200927
POPTR_0017s06890	-1	LSPR	1	21	0.250465	17.0539	0.991789	0.00821083	0.132829	0.201364
POPTR_0008s16840	-1	Default	1	24	8.01906	9.95284	0.991785	0.00821466	0.132829	0.201364
POPTR_0016s05960	-1	Default	1	24	0.202318	22.7153	0.991719	0.0082814	0.133808	0.202848
POPTR_0002s23490	-1	LSPR	1	21.35	0.929986	18.1766	0.991712	0.00828844	0.133808	0.202848
POPTR_0003s20690	-1	LSPR	1	22.7	1.10291	20.2554	0.991707	0.00829285	0.133808	0.202848
POPTR_0009s05060	-1	LSPR	1	20.8	0.313691	17.0734	0.991699	0.00830069	0.133839	0.202896
POPTR_0006s08820	-1	Default	1	24	8.69417	10.7108	0.991682	0.00831755	0.134016	0.203164
POPTR_0001s16330	-1	Default	1	24	6.88705	10.4445	0.991665	0.0083352	0.134158	0.203379
POPTR_0011s05890	-1	LSPR	1	21.45	2.39408	18.3571	0.991662	0.00833814	0.134158	0.203379
POPTR_0006s19620	-1	LSPR	1	20.75	6.61967	16.9803	0.991651	0.0083494	0.134218	0.20347
POPTR_0014s16670	-1	Default	1	24	2.40813	9.60358	0.991644	0.00835575	0.134218	0.20347
POPTR_0015s09780	1	Default	1	24	4.11089	21.4298	0.991638	0.00836223	0.134218	0.20347
Novel00510	-1	LSPR	1	20.55	0.419264	16.1152	0.991635	0.0083655	0.134218	0.20347
POPTR_0004s05280	-1	Default	1	24	1.1211	22.1542	0.991621	0.00837888	0.134338	0.203652
POPTR_0031s00480	-1	LSPR	1	23.1	0.144709	20.681	0.991614	0.0083856	0.134351	0.203671
POPTR_0001s47100	-1	LSPR	1	21.45	2.28845	18.3767	0.991596	0.00840417	0.13448	0.203867
POPTR_0026s00200	1	Default	1	24	11.1595	21.3078	0.991592	0.00840798	0.13448	0.203867
POPTR_0004s22650	-1	LSPR	1	22.8	13.0041	20.0184	0.991589	0.0084114	0.13448	0.203867
POPTR_0008s11590	-1	LSPR	1	23.5	6.04513	9.31009	0.99158	0.0084201	0.134524	0.203934
POPTR_0012s12110	-1	Default	1	24	4.34745	21.8492	0.991568	0.00843172	0.134616	0.204073
POPTR_0017s05700	-1	LSPR	1	21	12.7588	7.04073	0.991561	0.00843911	0.134639	0.204108
POPTR_0002s15710	-1	LSPR	1	20	1.68094	15.0914	0.991553	0.00844742	0.134677	0.204166
POPTR_0010s22790	-1	LSPR	1	22.15	1089.73	8.43254	0.991533	0.00846657	0.134888	0.204485
POPTR_0001s12050	-1	LSPR	1	20.5	1.07822	16.3994	0.991513	0.0084874	0.135121	0.204839
POPTR_0006s08800	-1	LSPR	1	20.55	46.5408	5.81518	0.991507	0.00849311	0.135121	0.204839
POPTR_0015s05630	-1	LSPR	1	21.65	1.01529	18.779	0.991499	0.00850118	0.135155	0.20489
POPTR_0008s00570	-1	LSPR	1	21.35	0.525932	18.2181	0.991485	0.00851509	0.135262	0.205053
POPTR_0004s19560	-1	LSPR	1	20.25	0.288119	15.7865	0.99148	0.00851982	0.135262	0.205053
POPTR_0006s05140	-1	LSPR	1	20.45	0.291847	6.00929	0.991471	0.00852863	0.135307	0.205122
POPTR_0016s04710	-1	LSPR	1	20.65	2.22496	16.7681	0.991457	0.00854255	0.135357	0.205197
POPTR_0017s01630	-1	Default	1	24	3.22794	21.8505	0.99145	0.00854998	0.135357	0.205197
POPTR_0002s06550	-1	LSPR	1	23.55	7.69594	20.8869	0.991445	0.00855526	0.135357	0.205197
POPTR_0001s13740	-1	LSPR	1	23.5	7.38113	21.0908	0.991432	0.00856766	0.135357	0.205197
POPTR_0007s13700	-1	Default	1	24	6.26433	22.6948	0.991429	0.00857145	0.135357	0.205197
POPTR_0005s05840	-1	LSPR	1	20.8	0.59036	16.5612	0.991427	0.00857323	0.135357	0.205197
POPTR_0002s22220	-1	LSPR	1	22.55	1857.01	8.75501	0.991427	0.00857345	0.135357	0.205197
POPTR_0009s14420	1	Default	1	24	6.38101	21.3664	0.991408	0.00859186	0.135549	0.205487
POPTR_0018s09920	-1	LSPR	1	21.7	2.22604	18.3213	0.991403	0.00859748	0.135549	0.205487
POPTR_0001s10960	-1	LSPR	1	20.15	0.9115	15.4979	0.99136	0.0086402	0.136121	0.206355
POPTR_0014s12300	-1	LSPR	1	21.85	0.703958	19.0512	0.991354	0.00864577	0.136121	0.206355
POPTR_0008s13230	-1	LSPR	1	20.5	2.14847	16.3907	0.991341	0.00865874	0.136231	0.206521
POPTR_0019s14780	-1	LSPR	1	22.65	0.068385	20.1932	0.991332	0.00866828	0.136287	0.206606
POPTR_0018s11880	-1	Default	1	24	0.212211	22.0988	0.991315	0.00868498	0.136383	0.206752
POPTR_0003s13030	-1	Default	1	24	6.19054	22.0557	0.991305	0.0086954	0.136383	0.206752
POPTR_0013s04410	-1	LSPR	1	20.65	3.86072	16.7311	0.991304	0.008696	0.136383	0.206752
POPTR_0007s06850	-1	LSPR	1	23.5	0.940964	21.0836	0.991302	0.00869839	0.136383	0.206752
POPTR_0014s01410	-1	LSPR	1	22.4	0.841882	19.4464	0.99129	0.00871045	0.136478	0.206896
POPTR_0006s07930	-1	LSPR	1	21.3	0.185374	18.1166	0.991269	0.00873133	0.13663	0.207126
POPTR_0003s20640	-1	Default	1	24	2.331	9.4672	0.991268	0.00873218	0.13663	0.207126
POPTR_0008s15370	1	Default	1	24	8.64892	9.4818	0.991251	0.00874866	0.136794	0.207375
POPTR_0012s07640	1	Default	1	24	1.37938	21.3038	0.991217	0.00878316	0.137146	0.207909
POPTR_0018s06660	-1	LSPR	1	20.6	4.99889	16.1778	0.991217	0.00878327	0.137146	0.207909
POPTR_0004s04650	-1	LSPR	1	23.45	1.69321	20.7697	0.99121	0.00879026	0.137161	0.207932
POPTR_0002s26250	-1	LSPR	1	23.7	4.16522	9.16937	0.991202	0.00879766	0.137173	0.207949
POPTR_0017s13600	-1	Default	1	24	1.01725	22.7672	0.991187	0.00881307	0.137173	0.207949
POPTR_0008s02420	-1	LSPR	1	21.05	8.4986	17.5785	0.991182	0.00881785	0.137173	0.207949
POPTR_0010s25100	-1	Default	1	24	2.08713	10.0389	0.991168	0.00883182	0.137173	0.207949
POPTR_0016s10860	-1	LSPR	1	21.35	1.50881	17.6924	0.991165	0.00883462	0.137173	0.207949
POPTR_0010s16150	1	Default	1	24	1.30485	9.26046	0.991164	0.00883584	0.137173	0.207949
POPTR_0004s09340	-1	LSPR	1	23.3	0.990094	9.25075	0.99116	0.00884036	0.137173	0.207949
POPTR_0014s10830	-1	LSPR	1	23.05	0.865044	20.6441	0.991132	0.00886844	0.137173	0.207949
POPTR_0015s11800	-1	LSPR	1	20.9	30.7439	16.838	0.991131	0.00886927	0.137173	0.207949
POPTR_0003s11910	-1	LSPR	1	21.35	119.012	7.52058	0.99113	0.00887019	0.137173	0.207949
POPTR_0010s22750	-1	LSPR	1	23.6	0.610244	20.9208	0.991129	0.00887131	0.137173	0.207949
POPTR_0002s01390	-1	LSPR	1	22.2	20.1439	19.1427	0.991128	0.00887175	0.137173	0.207949
POPTR_0009s14200	-1	LSPR	1	21.85	0.852751	7.66694	0.991125	0.00887527	0.137173	0.207949
POPTR_0020s00420	1	Default	1	24	9.18245	21.4293	0.991122	0.00887792	0.137173	0.207949
POPTR_0003s04620	-1	Default	1	24	1.43968	22.7334	0.991118	0.00888151	0.137173	0.207949
POPTR_0001s13050	-1	LSPR	1	21.8	104.69	18.5064	0.991112	0.00888781	0.137177	0.207956
POPTR_0005s26270	-1	Default	1	24	2.22815	9.47611	0.991104	0.00889634	0.137215	0.208014
POPTR_0015s13360	-1	Default	1	24	2.10383	22.5534	0.991085	0.00891483	0.137377	0.208259
POPTR_0007s10980	-1	LSPR	1	20.65	105.707	6.39685	0.991076	0.00892361	0.137377	0.208259
POPTR_0005s16210	-1	Default	1	24	1.59038	9.77051	0.991075	0.00892495	0.137377	0.208259
POPTR_0009s09530	-1	Default	1	24	39.6906	10.7232	0.991052	0.00894831	0.13757	0.208552
POPTR_0014s02980	-1	Default	1	24	1.97164	10.16	0.991046	0.00895413	0.13757	0.208552
POPTR_0005s22860	1	Default	1	24	79.6459	9.31384	0.991044	0.00895566	0.13757	0.208552
POPTR_0009s09700	-1	LSPR	1	23.5	1.36645	9.33393	0.991028	0.00897152	0.13758	0.208566
POPTR_0006s03070	-1	LSPR	1	21.6	13.973	18.702	0.991027	0.00897288	0.13758	0.208566
POPTR_0017s00340	-1	Default	1	24	2.45531	22.6932	0.991022	0.00897837	0.13758	0.208566
POPTR_0004s11760	-1	Default	1	24	7.10179	10.7752	0.991019	0.00898057	0.13758	0.208566
POPTR_0010s09330	-1	Default	1	24	12.3996	10.7228	0.991001	0.00899936	0.13758	0.208566
POPTR_0002s17260	-1	LSPR	1	21.45	2.3392	17.8486	0.990988	0.00901224	0.13758	0.208566
POPTR_0017s05890	-1	Default	1	24	0.634351	10.6159	0.990986	0.00901432	0.13758	0.208566
POPTR_0011s14210	-1	LSPR	1	20.55	0.505494	16.5308	0.990976	0.00902376	0.13758	0.208566
POPTR_0002s16210	-1	LSPR	1	21.1	27.0484	7.15316	0.990975	0.009025	0.13758	0.208566
Novel00451	-1	Default	1	24	0.163225	9.97068	0.990963	0.00903742	0.13758	0.208566
POPTR_0001s19120	-1	LSPR	1	22.65	4.66665	20.1941	0.990958	0.00904188	0.13758	0.208566
POPTR_0014s02310	-1	LSPR	1	23.4	1.45404	9.28914	0.990957	0.00904338	0.13758	0.208566
POPTR_0009s15420	-1	LSPR	1	21.45	0.0776863	18.4214	0.99095	0.00905031	0.13758	0.208566
POPTR_0382s00210	-1	LSPR	1	21.45	0.0296901	18.4214	0.99095	0.00905031	0.13758	0.208566
POPTR_0005s16520	-1	LSPR	1	21.45	0.105825	18.4214	0.99095	0.00905031	0.13758	0.208566
POPTR_0010s14090	-1	LSPR	1	22.45	2.0411	19.5208	0.990947	0.00905309	0.13758	0.208566
POPTR_0002s00600	-1	LSPR	1	20	2.4295	14.9492	0.99093	0.00906967	0.13774	0.208808
POPTR_0009s01490	-1	Default	1	24	1.16407	10.6748	0.990906	0.00909412	0.137947	0.209123
POPTR_0003s04770	-1	LSPR	1	21.5	2.28376	18.4948	0.990884	0.00911621	0.137947	0.209123
POPTR_0005s20860	-1	Default	1	24	0.708001	22.4238	0.990881	0.00911872	0.137947	0.209123
POPTR_0012s12380	-1	LSPR	1	20.05	0.504084	15.1851	0.990877	0.009123	0.137947	0.209123
POPTR_0002s13740	-1	Default	1	24	1.71626	22.2963	0.990871	0.00912859	0.137947	0.209123
POPTR_0001s05460	-1	LSPR	1	21.2	0.197636	17.4156	0.99087	0.00912957	0.137947	0.209123
POPTR_0006s28780	-1	LSPR	1	21.7	0.0431076	7.99382	0.990861	0.00913937	0.137947	0.209123
POPTR_0018s05440	-1	LSPR	1	20.6	0.220009	6.3699	0.99086	0.00913976	0.137947	0.209123
POPTR_0020s00370	-1	Default	1	24	2.73401	22.5081	0.990858	0.00914226	0.137947	0.209123
POPTR_0001s06750	-1	Default	1	24	0.797589	10.1484	0.990856	0.00914399	0.137947	0.209123
POPTR_0010s13260	1	Default	1	24	0.574202	9.2475	0.990848	0.00915234	0.137981	0.209175
POPTR_0001s38280	-1	LSPR	1	21.85	8.28977	19.0573	0.990814	0.00918586	0.138328	0.2097
POPTR_0006s10040	-1	LSPR	1	21.85	658.174	8.19123	0.990805	0.00919502	0.138328	0.2097
POPTR_0002s12810	-1	LSPR	1	20.2	3.10637	5.53416	0.990801	0.00919918	0.138328	0.2097
POPTR_0010s22800	-1	LSPR	1	20.65	0.114924	16.3224	0.9908	0.00919967	0.138328	0.2097
POPTR_0017s04680	-1	LSPR	1	23.05	0.475338	8.77491	0.990789	0.00921113	0.138409	0.209823
POPTR_0010s10160	-1	LSPR	1	22.75	1.83929	19.9435	0.990759	0.00924087	0.138736	0.210319
POPTR_0007s09670	-1	Default	1	24	0.0250751	10.5864	0.990755	0.00924514	0.138736	0.210319
POPTR_0009s16880	-1	LSPR	1	20.55	2.00618	16.508	0.990748	0.00925211	0.138749	0.210339
POPTR_0017s05110	-1	LSPR	1	20.35	0.292931	15.9959	0.990735	0.00926521	0.138794	0.210408
POPTR_0012s08220	-1	LSPR	1	23.35	7.29676	20.9442	0.990727	0.009273	0.138794	0.210408
POPTR_0006s04590	-1	LSPR	1	21.3	1.57791	6.92553	0.990724	0.00927576	0.138794	0.210408
POPTR_0013s01250	-1	LSPR	1	22.45	98.1066	19.5486	0.99072	0.00927987	0.138794	0.210408
POPTR_0002s26380	-1	LSPR	1	22.5	4.87248	20.0256	0.990714	0.00928565	0.138794	0.210408
POPTR_0004s11300	-1	Default	1	24	72.8777	22.7427	0.990704	0.00929589	0.138856	0.210501
POPTR_0013s06500	-1	Default	1	24	10.4992	22.5651	0.990698	0.00930243	0.138863	0.210511
POPTR_0001s23400	-1	Default	1	24	1.69542	9.50777	0.990689	0.00931129	0.138904	0.210573
POPTR_0005s10310	-1	LSPR	1	20	1.0378	15.0397	0.990678	0.00932196	0.138972	0.210676
POPTR_0011s08710	-1	Default	1	24	1.60099	9.84047	0.990668	0.00933211	0.139023	0.210754
Novel00188	-1	LSPR	1	20.6	0.352519	16.672	0.990662	0.00933762	0.139023	0.210754
POPTR_0002s05060	-1	LSPR	1	22.2	8.16852	19.6156	0.990653	0.00934732	0.139056	0.210803
POPTR_0001s16710	-1	Default	1	24	11.5208	21.8185	0.990643	0.00935691	0.139056	0.210803
POPTR_0013s03070	-1	LSPR	1	20.1	0.51937	5.34884	0.990642	0.00935817	0.139056	0.210803
POPTR_0006s23840	-1	LSPR	1	22.45	6.38338	8.73148	0.990628	0.00937249	0.139077	0.210836
POPTR_0002s17980	-1	LSPR	1	21.6	1.73256	18.6901	0.990626	0.00937365	0.139077	0.210836
POPTR_0001s12550	-1	Default	1	24	1.45278	9.68259	0.990622	0.00937798	0.139077	0.210836
POPTR_0003s06150	-1	LSPR	1	21.35	0.45713	17.7042	0.9906	0.00940015	0.13922	0.211053
POPTR_0016s04310	-1	Default	1	24	2.65576	9.77215	0.990599	0.0094009	0.13922	0.211053
POPTR_0014s06470	-1	Default	1	24	23.3751	21.8903	0.990594	0.00940597	0.13922	0.211053
POPTR_0009s06640	-1	Default	1	24	18.7052	10.0658	0.990584	0.00941645	0.139284	0.21115
POPTR_0001s22240	-1	Default	1	24	3.09564	21.552	0.99055	0.00945009	0.139503	0.211482
POPTR_0019s11960	1	Default	1	24	3.86914	21.4237	0.990548	0.00945243	0.139503	0.211482
POPTR_0010s04720	1	Default	1	24	1.63044	21.2291	0.99054	0.00946046	0.139503	0.211482
POPTR_0017s13530	-1	LSPR	1	23.35	3.91246	8.97204	0.990539	0.00946084	0.139503	0.211482
POPTR_0010s00290	-1	LSPR	1	20.5	0.310324	5.70027	0.990538	0.00946191	0.139503	0.211482
POPTR_0006s10250	-1	Default	1	24	21.9311	10.6453	0.990527	0.00947272	0.139566	0.211577
Novel00474	-1	LSPR	1	21.35	2.74778	17.6609	0.990513	0.00948725	0.139566	0.211577
POPTR_0021s00990	-1	Default	1	24	0.692454	22.1989	0.990511	0.00948865	0.139566	0.211577
POPTR_0015s07140	-1	LSPR	1	22.65	2.06249	20.2133	0.990509	0.00949071	0.139566	0.211577
POPTR_0005s19030	-1	LSPR	1	20.2	1.89624	15.442	0.990501	0.00949881	0.139594	0.21162
POPTR_0015s13070	-1	LSPR	1	22	1.08984	7.83325	0.990491	0.00950896	0.139653	0.211709
POPTR_0010s18210	-1	LSPR	1	20.45	12.6314	16.2406	0.990473	0.00952702	0.139699	0.211779
POPTR_0006s29550	-1	Default	1	24	0.278009	10.6338	0.990471	0.00952906	0.139699	0.211779
POPTR_0006s11510	-1	Default	1	24	0.866538	10.1375	0.990469	0.00953052	0.139699	0.211779
POPTR_0524s00220	-1	LSPR	1	22.6	1.25992	20.1078	0.99044	0.00956047	0.139833	0.211982
POPTR_0010s20910	-1	LSPR	1	22.1	2.98391	18.9726	0.990433	0.00956717	0.139833	0.211982
POPTR_0004s16920	-1	LSPR	1	21	729.822	6.46685	0.990426	0.00957356	0.139833	0.211982
POPTR_0017s12320	-1	LSPR	1	22.9	12.8993	20.4624	0.990424	0.0095761	0.139833	0.211982
POPTR_0006s16110	-1	LSPR	1	20.15	0.597487	15.4846	0.990422	0.00957837	0.139833	0.211982
POPTR_0014s11110	-1	LSPR	1	22.65	0.162888	8.85231	0.990421	0.00957879	0.139833	0.211982
POPTR_0005s20270	-1	LSPR	1	23.1	5.99984	8.81833	0.990417	0.00958269	0.139833	0.211982
POPTR_0001s16200	-1	LSPR	1	21.65	2.42465	18.247	0.990406	0.00959383	0.139905	0.212092
POPTR_0004s20780	-1	LSPR	1	22	0.428302	18.8465	0.990385	0.00961458	0.140118	0.212414
POPTR_0004s09330	-1	LSPR	1	22.2	0.333118	19.6042	0.990347	0.0096533	0.140434	0.212893
POPTR_0001s11640	-1	LSPR	1	21	1.07933	16.977	0.99034	0.00966021	0.140434	0.212893
POPTR_0010s04750	-1	LSPR	1	21.6	0.0722675	18.1219	0.990332	0.00966787	0.140434	0.212893
POPTR_0009s03980	-1	Default	1	24	3.07085	10.6446	0.990307	0.00969298	0.140434	0.212893
POPTR_0006s21360	-1	LSPR	1	20.7	4.09394	16.3752	0.9903	0.00969968	0.140434	0.212893
POPTR_0015s12040	-1	LSPR	1	20.65	0.07239	16.3189	0.990299	0.00970114	0.140434	0.212893
POPTR_0016s04500	-1	LSPR	1	20.65	0.0535629	16.3189	0.990299	0.00970114	0.140434	0.212893
POPTR_0011s03420	1	Default	1	24	7.91814	21.2509	0.990296	0.00970433	0.140434	0.212893
POPTR_0007s12630	-1	Default	1	24	10.1405	9.57572	0.990291	0.00970863	0.140434	0.212893
POPTR_0003s08870	-1	LSPR	1	21	3.30074	17.0216	0.990289	0.00971075	0.140434	0.212893
POPTR_0007s14150	-1	Default	1	24	0.789041	22.5427	0.990286	0.0097144	0.140434	0.212893
POPTR_0005s12940	-1	Default	1	24	0.142128	21.4434	0.990276	0.00972428	0.140434	0.212893
POPTR_0005s02400	-1	Default	1	24	1.60005	10.7102	0.990274	0.00972556	0.140434	0.212893
POPTR_0009s15730	-1	Default	1	24	0.645106	10.7028	0.990264	0.0097361	0.140434	0.212893
POPTR_0001s42740	-1	Default	1	24	3.53849	22.8004	0.990262	0.00973755	0.140434	0.212893
POPTR_0015s06770	-1	Default	1	24	3.26977	21.528	0.99025	0.00975015	0.140434	0.212893
POPTR_0005s01510	-1	LSPR	1	20.1	0.639235	15.3726	0.990243	0.00975696	0.140434	0.212893
POPTR_0004s00300	-1	Default	1	24	0.104537	21.5712	0.99024	0.00975968	0.140434	0.212893
POPTR_0013s01700	-1	Default	1	24	13.392	22.7238	0.990224	0.00977555	0.140434	0.212893
POPTR_0014s07190	-1	Default	1	24	6.97892	22.6466	0.990224	0.00977604	0.140434	0.212893
POPTR_0016s06330	-1	Default	1	24	0.538771	10.6487	0.990224	0.00977642	0.140434	0.212893
POPTR_0001s02820	1	Default	1	24	1.2062	9.48628	0.990217	0.00978264	0.140434	0.212893
POPTR_0019s10690	-1	LSPR	1	23.35	0.675234	20.6339	0.990208	0.00979161	0.140434	0.212893
POPTR_0007s11750	-1	Default	1	24	4.20961	21.515	0.990203	0.00979708	0.140434	0.212893
POPTR_0004s07850	-1	LSPR	1	21.15	0.0840379	17.8412	0.990199	0.00980142	0.140434	0.212893
POPTR_0015s10630	1	Default	1	24	14.4883	9.25422	0.990197	0.00980284	0.140434	0.212893
POPTR_0011s07030	-1	LSPR	1	22.15	1.46846	19.5237	0.990191	0.00980854	0.140434	0.212893
POPTR_0015s08150	-1	LSPR	1	21.3	0.758728	17.5651	0.990183	0.00981694	0.140434	0.212893
POPTR_0009s17180	-1	Default	1	24	0.66229	9.34399	0.990181	0.00981918	0.140434	0.212893
POPTR_0005s10030	-1	LSPR	1	20.15	0.206726	15.4671	0.990161	0.00983892	0.140434	0.212893
POPTR_0001s30010	-1	LSPR	1	23.25	3.25199	20.8405	0.99016	0.00983992	0.140434	0.212893
POPTR_0008s15800	-1	LSPR	1	23.45	134.228	20.7474	0.990155	0.00984516	0.140434	0.212893
POPTR_0006s12620	-1	Default	1	24	4.20079	21.6395	0.990154	0.00984625	0.140434	0.212893
POPTR_0018s13530	-1	LSPR	1	20.95	0.215011	6.39051	0.990149	0.00985061	0.140434	0.212893
POPTR_0001s37230	-1	Default	1	24	1.42423	21.3738	0.990144	0.00985585	0.140434	0.212893
POPTR_0019s10060	-1	Default	1	24	7.22976	21.3209	0.990134	0.00986581	0.140434	0.212893
POPTR_0006s18810	-1	LSPR	1	21.9	23.2095	18.6954	0.990133	0.00986726	0.140434	0.212893
POPTR_0006s10620	-1	Default	1	24	0.144533	10.8035	0.990129	0.00987095	0.140434	0.212893
POPTR_0001s32170	-1	Default	1	24	11.3304	10.719	0.990097	0.00990321	0.140724	0.213332
Novel00444	-1	LSPR	1	22.85	0.855631	20.0323	0.990096	0.00990371	0.140724	0.213332
POPTR_0005s11780	-1	Default	1	24	18.4899	10.7666	0.990071	0.00992945	0.140914	0.213621
POPTR_0010s20120	-1	LSPR	1	20.5	0.164076	16.3999	0.990051	0.00994891	0.140914	0.213621
POPTR_0019s13810	-1	LSPR	1	20.5	0.0864545	16.3999	0.990051	0.00994891	0.140914	0.213621
POPTR_0011s01940	-1	LSPR	1	20.5	0.154345	16.3999	0.990051	0.00994891	0.140914	0.213621
POPTR_0017s01150	-1	Default	1	24	17.4207	10.7998	0.990035	0.0099645	0.140914	0.213621
POPTR_0011s13080	-1	LSPR	1	22.25	0.10309	8.10313	0.990035	0.00996545	0.140914	0.213621
POPTR_0004s03530	-1	LSPR	1	22.3	0.677342	19.7292	0.990028	0.00997214	0.140914	0.213621
POPTR_0009s07310	-1	Default	1	24	2.16798	10.7198	0.990017	0.00998317	0.140914	0.213621
POPTR_0017s06880	-1	LSPR	1	23.55	0.870566	9.34964	0.990016	0.00998371	0.140914	0.213621
POPTR_0006s06030	1	Default	1	24	2.54408	9.31944	0.990011	0.009989	0.140914	0.213621
POPTR_0007s15070	-1	LSPR	1	22.8	18.6046	20.3594	0.990011	0.00998949	0.140914	0.213621
POPTR_0012s13330	-1	LSPR	1	23.55	0.537769	21.1414	0.990008	0.00999152	0.140914	0.213621
POPTR_0014s04210	-1	LSPR	1	20.75	33.8251	6.60572	0.989998	0.0100023	0.140979	0.21372
POPTR_0019s15290	-1	Default	1	24	0.898927	22.7965	0.98998	0.0100197	0.14099	0.213736
POPTR_0007s12440	-1	LSPR	1	20.85	1.5286	6.75092	0.989962	0.0100383	0.14099	0.213736
POPTR_0005s07610	-1	LSPR	1	23	0.30132	9.11337	0.98996	0.0100399	0.14099	0.213736
POPTR_0018s00290	-1	Default	1	24	0.430877	22.8203	0.989949	0.0100507	0.14099	0.213736
POPTR_0017s08740	-1	LSPR	1	21.7	0.27333	18.3239	0.989947	0.0100533	0.14099	0.213736
POPTR_0006s11880	-1	LSPR	1	21.65	1.84922	18.7647	0.989946	0.0100543	0.14099	0.213736
POPTR_0006s10120	-1	Default	1	24	0.66762	21.8135	0.989936	0.0100639	0.14099	0.213736
POPTR_0006s21550	-1	Default	1	24	3.01899	22.7257	0.989935	0.0100645	0.14099	0.213736
POPTR_0001s20580	-1	LSPR	1	23.55	1.58323	9.08315	0.989926	0.0100744	0.14099	0.213736
POPTR_0002s11250	-1	Default	1	24	18.7478	10.8238	0.989925	0.0100752	0.14099	0.213736
POPTR_0002s01490	-1	Default	1	24	9.06623	22.7499	0.989917	0.0100833	0.14099	0.213736
POPTR_0001s31840	-1	LSPR	1	23.5	2.75277	9.33106	0.989909	0.0100909	0.14099	0.213736
POPTR_0018s11610	-1	LSPR	1	22	1.09905	19.3127	0.989906	0.0100941	0.14099	0.213736
POPTR_0013s03290	-1	LSPR	1	22.6	0.375647	8.40993	0.9899	0.0101003	0.14099	0.213736
POPTR_0003s13950	-1	LSPR	1	20.95	18.9178	17.408	0.989898	0.0101021	0.14099	0.213736
POPTR_0013s02880	-1	Default	1	24	2.02952	10.4936	0.989897	0.0101033	0.14099	0.213736
POPTR_0004s09830	-1	Default	1	24	16.5275	10.7512	0.989891	0.0101085	0.14099	0.213736
POPTR_0009s13440	-1	Default	1	24	38.151	21.8131	0.989857	0.0101428	0.141381	0.214329
POPTR_0012s08660	1	Default	1	24	1.3547	9.25415	0.989844	0.0101559	0.141467	0.214459
POPTR_0017s06420	-1	LSPR	1	21.4	3.6961	18.3549	0.989816	0.0101843	0.141467	0.214459
POPTR_0003s14050	-1	Default	1	24	6.7707	10.8268	0.989814	0.0101863	0.141467	0.214459
POPTR_0008s13320	-1	Default	1	24	1.29614	22.2687	0.989803	0.0101966	0.141467	0.214459
Novel00448	-1	LSPR	1	20.7	0.751768	16.8795	0.989803	0.0101975	0.141467	0.214459
POPTR_0013s12900	-1	Default	1	24	0.411377	10.5841	0.989801	0.0101989	0.141467	0.214459
POPTR_0003s06190	-1	LSPR	1	21.25	0.634539	18.0134	0.989799	0.0102007	0.141467	0.214459
POPTR_0005s24060	-1	LSPR	1	22.75	2.24806	8.52277	0.989791	0.010209	0.141467	0.214459
POPTR_0012s11810	1	Default	1	24	0.350226	21.4585	0.989779	0.0102209	0.141467	0.214459
POPTR_0193s00210	-1	Default	1	24	0.495928	21.75	0.989774	0.0102263	0.141467	0.214459
POPTR_0005s11190	-1	LSPR	1	21.8	28.1488	7.62197	0.989773	0.0102268	0.141467	0.214459
Novel00615	-1	Default	1	24	0.615699	10.7047	0.989768	0.0102322	0.141467	0.214459
POPTR_0025s00540	-1	LSPR	1	21.85	0.207743	19.0744	0.989764	0.0102361	0.141467	0.214459
Novel00503	-1	Default	1	24	0.321643	10.814	0.989754	0.0102457	0.141467	0.214459
POPTR_0011s13100	-1	Default	1	24	3.22758	9.87544	0.989752	0.0102476	0.141467	0.214459
POPTR_0004s10780	-1	LSPR	1	20.2	0.567914	15.7032	0.989741	0.0102593	0.141467	0.214459
POPTR_0006s23060	-1	LSPR	1	20.4	1.77853	15.7838	0.98973	0.0102696	0.141467	0.214459
POPTR_0006s15730	-1	LSPR	1	23.2	0.145084	20.784	0.98973	0.0102701	0.141467	0.214459
POPTR_0002s06200	-1	Default	1	24	2.49678	22.3344	0.989729	0.0102712	0.141467	0.214459
POPTR_0015s12790	-1	LSPR	1	23.5	6.1017	9.35499	0.989727	0.0102734	0.141467	0.214459
POPTR_0015s14220	-1	LSPR	1	21.5	18.8919	7.22723	0.989701	0.0102986	0.141698	0.214809
POPTR_0006s09820	-1	LSPR	1	20.9	0.384308	17.3036	0.989694	0.0103055	0.141698	0.214809
POPTR_0013s15460	-1	Default	1	24	1.76743	22.7196	0.989691	0.0103088	0.141698	0.214809
POPTR_0001s29480	-1	LSPR	1	20.5	1.18478	16.4087	0.989675	0.0103254	0.141782	0.214936
POPTR_0010s24930	-1	Default	1	24	120.42	22.0736	0.989673	0.0103274	0.141782	0.214936
POPTR_0001s28630	-1	LSPR	1	23.55	0.303993	20.8533	0.989649	0.0103511	0.142022	0.2153
POPTR_0002s04190	-1	LSPR	1	20.8	1.37666	17.0807	0.989641	0.0103586	0.142038	0.215324
POPTR_0013s13550	-1	Default	1	24	0.212463	10.8248	0.989627	0.0103733	0.142116	0.215443
POPTR_0003s05590	-1	LSPR	1	23.15	96.7681	8.81847	0.989622	0.0103776	0.142116	0.215443
POPTR_0005s25610	-1	Default	1	24	1.53923	10.7456	0.989613	0.0103867	0.142116	0.215443
POPTR_0006s08900	-1	LSPR	1	22.5	0.288857	19.9997	0.989606	0.0103936	0.142116	0.215443
POPTR_0012s01940	-1	LSPR	1	20.2	0.175948	15.7026	0.989595	0.0104045	0.142116	0.215443
POPTR_0010s14720	-1	Default	1	24	4.69753	22.376	0.989593	0.0104066	0.142116	0.215443
POPTR_0006s29420	-1	LSPR	1	23.15	0.978515	8.81698	0.989583	0.0104167	0.142116	0.215443
POPTR_0005s07630	-1	LSPR	1	20.8	2.46852	17.0637	0.989579	0.0104211	0.142116	0.215443
POPTR_0015s09390	-1	LSPR	1	20.7	1.12323	16.3838	0.98957	0.0104299	0.142116	0.215443
POPTR_0004s19880	-1	Default	1	24	0.353612	21.9048	0.989561	0.0104394	0.142116	0.215443
POPTR_0009s13810	-1	LSPR	1	23	0.39541	9.1035	0.989559	0.0104408	0.142116	0.215443
POPTR_0011s10340	-1	LSPR	1	23	0.423532	9.1035	0.989559	0.0104408	0.142116	0.215443
POPTR_0019s08500	-1	Default	1	24	32.9321	10.7765	0.989544	0.0104556	0.142116	0.215443
POPTR_0016s04130	-1	LSPR	1	22.5	4.87644	20.0124	0.989539	0.0104611	0.142116	0.215443
POPTR_0001s12890	-1	LSPR	1	21.95	12.9119	19.2275	0.989536	0.0104638	0.142116	0.215443
POPTR_0014s12890	-1	LSPR	1	22.05	3.65293	18.8942	0.989536	0.0104643	0.142116	0.215443
POPTR_0019s10890	-1	Default	1	24	0.339045	22.3584	0.989511	0.0104894	0.142285	0.215699
POPTR_0003s04870	-1	LSPR	1	21.8	2.93165	8.10799	0.989507	0.0104927	0.142285	0.215699
POPTR_0001s39590	-1	Default	1	24	14.1883	10.8177	0.989493	0.0105068	0.142285	0.215699
POPTR_0003s16070	-1	LSPR	1	23.5	3.24646	9.33942	0.98949	0.01051	0.142285	0.215699
POPTR_0018s10210	-1	LSPR	1	22.7	10.0626	8.50903	0.98947	0.01053	0.142285	0.215699
POPTR_0015s05240	-1	LSPR	1	21.85	0.919193	18.6048	0.989466	0.0105338	0.142285	0.215699
POPTR_0005s23620	-1	Default	1	24	1.6327	9.91922	0.989464	0.010536	0.142285	0.215699
POPTR_0005s10260	-1	LSPR	1	20.45	1.98825	6.09593	0.989463	0.0105369	0.142285	0.215699
POPTR_0005s23450	-1	Default	1	24	3.93163	10.0734	0.989459	0.0105407	0.142285	0.215699
POPTR_0015s04240	-1	LSPR	1	20.9	0.911864	16.7975	0.989456	0.0105442	0.142285	0.215699
POPTR_0010s05090	-1	LSPR	1	20.7	12.7068	16.3533	0.989448	0.0105516	0.142285	0.215699
POPTR_0007s09580	-1	LSPR	1	22.55	3.57911	20.0891	0.989445	0.0105553	0.142285	0.215699
POPTR_0007s12230	-1	LSPR	1	22.5	0.239901	8.3527	0.989435	0.0105648	0.142285	0.215699
Novel00491	-1	Default	1	24	1.13395	10.5521	0.98943	0.0105697	0.142285	0.215699
POPTR_0002s09820	-1	Default	1	24	6.26766	22.2976	0.989429	0.0105706	0.142285	0.215699
POPTR_0006s05330	-1	LSPR	1	22.45	1.87976	19.9292	0.989421	0.0105786	0.142308	0.215734
POPTR_0013s01380	-1	LSPR	1	23.2	1.20154	20.8254	0.989405	0.0105953	0.142376	0.215838
POPTR_0002s22630	-1	LSPR	1	20.4	2.24367	15.7793	0.989404	0.0105962	0.142376	0.215838
POPTR_0005s04810	-1	LSPR	1	21.05	4.73696	17.6387	0.989387	0.010613	0.142519	0.216053
POPTR_0178s00200	-1	LSPR	1	21.55	36.2947	7.24137	0.989368	0.0106324	0.142681	0.2163
POPTR_0013s08230	-1	LSPR	1	23.35	0.0554316	9.26481	0.989343	0.0106565	0.142681	0.2163
POPTR_0010s08500	-1	LSPR	1	23.35	0.0512264	9.26481	0.989343	0.0106565	0.142681	0.2163
POPTR_0001s30670	-1	LSPR	1	23.35	0.0637582	9.26481	0.989343	0.0106565	0.142681	0.2163
POPTR_0001s22720	-1	LSPR	1	23.35	0.0884266	9.26481	0.989343	0.0106565	0.142681	0.2163
POPTR_0001s23640	-1	LSPR	1	23.6	5.17413	20.8976	0.989323	0.0106767	0.142804	0.216486
POPTR_0001s18150	-1	LSPR	1	21.55	1.56467	18.5998	0.989317	0.0106825	0.142804	0.216486
POPTR_0002s22810	-1	Default	1	24	7.0218	22.3477	0.989315	0.0106845	0.142804	0.216486
POPTR_0009s10640	-1	LSPR	1	21.75	3.56924	18.3764	0.989271	0.0107292	0.143316	0.217263
POPTR_0003s20840	-1	LSPR	1	23.2	105.914	20.7939	0.989245	0.0107546	0.143325	0.217275
POPTR_0003s02350	-1	LSPR	1	23.6	2.55406	20.9096	0.98924	0.0107603	0.143325	0.217275
POPTR_0006s13020	-1	LSPR	1	20.05	0.285838	15.2418	0.989239	0.0107607	0.143325	0.217275
POPTR_0001s07170	-1	LSPR	1	21.9	0.579966	19.1528	0.989227	0.0107732	0.143325	0.217275
POPTR_0006s20630	-1	LSPR	1	21.1	0.52774	6.5916	0.989222	0.0107776	0.143325	0.217275
POPTR_0001s24600	-1	Default	1	24	3.24176	9.59297	0.989221	0.0107786	0.143325	0.217275
POPTR_0001s22600	-1	LSPR	1	21.9	3.2413	18.6564	0.989216	0.0107842	0.143325	0.217275
POPTR_0013s14810	-1	LSPR	1	22.5	1.0409	19.9975	0.989214	0.0107858	0.143325	0.217275
POPTR_0001s38590	-1	Default	1	24	0.566124	9.63014	0.989204	0.0107962	0.143325	0.217275
POPTR_0008s16230	-1	Default	1	24	1.07487	10.0472	0.989201	0.0107991	0.143325	0.217275
POPTR_0002s11800	-1	LSPR	1	21.2	1.70792	17.3495	0.989201	0.0107991	0.143325	0.217275
POPTR_0006s03230	1	Default	1	24	1.41719	9.24248	0.98918	0.0108202	0.143521	0.217572
POPTR_0005s11290	-1	LSPR	1	22.4	4.33165	19.4196	0.989169	0.0108311	0.143581	0.217665
POPTR_0014s16760	-1	LSPR	1	20.75	0.222556	17.0221	0.989161	0.0108387	0.143598	0.217689
POPTR_0007s14530	-1	LSPR	1	22.75	0.141744	8.97089	0.989149	0.0108513	0.143619	0.217722
POPTR_0013s13920	-1	LSPR	1	22.55	0.607343	8.79175	0.989147	0.0108529	0.143619	0.217722
POPTR_0003s01570	-1	LSPR	1	22.95	1.57013	8.68476	0.989109	0.0108905	0.143882	0.218121
POPTR_0004s23120	-1	LSPR	1	22	0.958706	7.79294	0.989104	0.0108961	0.143882	0.218121
POPTR_0001s23990	-1	LSPR	1	22.7	5.58263	20.2457	0.989102	0.0108981	0.143882	0.218121
POPTR_0002s17340	1	Default	1	24	0.997721	9.28717	0.989095	0.0109045	0.143882	0.218121
POPTR_0008s18390	-1	LSPR	1	21.75	1.56265	18.9655	0.989091	0.0109087	0.143882	0.218121
Novel00700	-1	LSPR	1	20.55	4.23951	6.29711	0.989089	0.0109108	0.143882	0.218121
POPTR_0011s04290	-1	LSPR	1	20.4	0.769954	16.209	0.989056	0.0109442	0.144239	0.218661
POPTR_0016s14870	-1	Default	1	24	0.616291	10.5864	0.989034	0.0109655	0.144368	0.218857
POPTR_0006s04290	-1	LSPR	1	20.05	3.73387	5.10524	0.98903	0.0109698	0.144368	0.218857
POPTR_0018s13740	-1	Default	1	24	2.64046	21.6366	0.989023	0.0109773	0.144368	0.218857
POPTR_0010s06520	-1	LSPR	1	22.9	1.24601	20.4949	0.989018	0.0109821	0.144368	0.218857
POPTR_0011s12710	-1	Default	1	24	1.06589	10.5303	0.989014	0.0109857	0.144368	0.218857
POPTR_0001s26050	-1	LSPR	1	22.75	3.31277	20.3228	0.988995	0.0110047	0.144494	0.219048
POPTR_0002s15860	-1	LSPR	1	20	2.65405	15.0721	0.988982	0.0110177	0.144494	0.219048
POPTR_0010s24760	-1	LSPR	1	22.4	4.13882	8.71392	0.988979	0.0110207	0.144494	0.219048
POPTR_0019s01020	-1	Default	1	24	0.0292734	10.3656	0.988979	0.0110207	0.144494	0.219048
POPTR_0004s23460	-1	Default	1	24	27.8699	22.0336	0.98897	0.0110303	0.144537	0.219113
POPTR_0001s17820	-1	LSPR	1	21.25	4.20043	7.44595	0.988953	0.0110473	0.144615	0.219231
POPTR_0016s01060	-1	LSPR	1	21	1.10598	6.47117	0.988951	0.011049	0.144615	0.219231
POPTR_0007s07800	-1	Default	1	24	6.51428	10.8516	0.988923	0.0110774	0.144903	0.219668
POPTR_0002s24310	-1	Default	1	24	36.2847	21.9189	0.988879	0.0111208	0.145387	0.220401
POPTR_0001s25300	-1	LSPR	1	21.6	1.81619	18.6838	0.98887	0.0111298	0.145421	0.220453
POPTR_0003s21640	-1	Default	1	24	0.46184	10.8468	0.988851	0.0111487	0.145585	0.220701
POPTR_0006s05970	-1	LSPR	1	22.75	0.219214	20.3328	0.988824	0.011176	0.145616	0.220749
POPTR_0012s02580	-1	LSPR	1	20.65	0.300442	16.7695	0.988824	0.0111763	0.145616	0.220749
POPTR_0002s01590	-1	Default	1	24	1.79553	21.9873	0.988818	0.0111823	0.145616	0.220749
POPTR_0013s15330	-1	LSPR	1	21.05	0.146782	17.6638	0.988805	0.0111947	0.145616	0.220749
POPTR_0009s03250	-1	LSPR	1	20.25	0.290454	15.4945	0.988797	0.0112034	0.145616	0.220749
POPTR_0016s01940	-1	Default	1	24	0.708022	10.8233	0.988787	0.0112127	0.145616	0.220749
POPTR_0015s00950	-1	Default	1	24	17.72	10.4436	0.988779	0.0112207	0.145616	0.220749
POPTR_0013s03840	-1	LSPR	1	22.9	0.128624	20.5014	0.988766	0.0112337	0.145616	0.220749
POPTR_0001s36010	-1	Default	1	24	3.38984	10.2595	0.98876	0.0112398	0.145616	0.220749
POPTR_0013s07590	-1	LSPR	1	21	1.11967	17.527	0.988756	0.0112444	0.145616	0.220749
Novel00136	-1	Default	1	24	0.205354	10.8568	0.988745	0.0112549	0.145616	0.220749
POPTR_0011s13610	-1	LSPR	1	23.1	2.2609	20.7182	0.988745	0.0112551	0.145616	0.220749
Novel00396	-1	LSPR	1	20.5	0.13373	15.9419	0.988744	0.0112565	0.145616	0.220749
POPTR_0005s25440	-1	LSPR	1	21.3	3.40641	18.1884	0.988739	0.0112613	0.145616	0.220749
POPTR_0009s03050	-1	Default	1	24	4.30712	22.4247	0.988728	0.0112716	0.145616	0.220749
POPTR_0001s12450	-1	LSPR	1	20.9	0.637035	16.7752	0.988725	0.0112754	0.145616	0.220749
POPTR_0008s16480	-1	LSPR	1	21.95	8.73822	19.2572	0.988722	0.0112776	0.145616	0.220749
POPTR_0010s24430	1	Default	1	24	4.71122	9.18019	0.98872	0.0112802	0.145616	0.220749
POPTR_0014s15510	-1	Default	1	24	4.01485	10.7056	0.98872	0.0112804	0.145616	0.220749
POPTR_0011s08350	-1	Default	1	24	12.0271	22.3019	0.988705	0.0112948	0.145616	0.220749
POPTR_0010s10710	-1	LSPR	1	22.5	0.513837	19.5494	0.988704	0.0112957	0.145616	0.220749
Novel00607	-1	LSPR	1	20.55	0.441052	16.5125	0.988703	0.0112972	0.145616	0.220749
POPTR_0016s10940	-1	LSPR	1	21.25	6.19266	17.4537	0.988702	0.0112985	0.145616	0.220749
POPTR_0014s16550	-1	LSPR	1	22.2	6.39019	19.6163	0.988676	0.0113237	0.14582	0.221058
POPTR_0010s02870	-1	Default	1	24	2.05313	21.4864	0.988673	0.0113271	0.14582	0.221058
POPTR_0019s00700	-1	LSPR	1	21.85	0.448401	18.5418	0.988638	0.0113618	0.146127	0.221523
POPTR_0014s13180	-1	Default	1	24	7.19048	9.55366	0.988632	0.0113683	0.146127	0.221523
Novel00427	-1	LSPR	1	22.05	2.90695	19.4021	0.98863	0.0113702	0.146127	0.221523
POPTR_1357s00200	-1	Default	1	24	0.280106	22.2699	0.988623	0.0113772	0.146134	0.221535
POPTR_0001s00310	-1	Default	1	24	2.15013	10.3075	0.988616	0.0113842	0.146141	0.221545
POPTR_0006s24530	-1	Default	1	24	1.37176	10.3675	0.988601	0.0113987	0.146183	0.221608
POPTR_0001s20330	-1	LSPR	1	22.15	2.3076	19.0505	0.988594	0.0114058	0.146183	0.221608
POPTR_0001s20640	-1	LSPR	1	23.5	2.05552	21.1003	0.988578	0.0114215	0.146183	0.221608
POPTR_0005s15970	-1	Default	1	24	10.0186	22.1208	0.988573	0.0114273	0.146183	0.221608
POPTR_0002s13760	-1	LSPR	1	21.95	1.00092	8.27233	0.988565	0.0114349	0.146183	0.221608
POPTR_0002s16680	-1	LSPR	1	23.5	1.41122	21.1111	0.988558	0.0114418	0.146183	0.221608
POPTR_0007s01870	-1	Default	1	24	1.65666	22.2564	0.988558	0.0114421	0.146183	0.221608
POPTR_0009s09380	-1	Default	1	24	0.171198	22.8228	0.988557	0.0114428	0.146183	0.221608
POPTR_0001s06340	-1	Default	1	24	4.98855	22.3661	0.988555	0.0114453	0.146183	0.221608
POPTR_0001s05440	-1	LSPR	1	20	2.42316	5.05819	0.988547	0.0114526	0.146194	0.221625
POPTR_0010s13540	-1	LSPR	1	21	2.53157	16.9456	0.988537	0.0114634	0.14625	0.22171
POPTR_0018s13050	-1	LSPR	1	22.1	4.03878	8.45587	0.988519	0.0114808	0.14639	0.221922
POPTR_0008s15990	-1	LSPR	1	22.35	0.166487	8.68971	0.988502	0.0114981	0.146443	0.222003
POPTR_0008s13750	1	Default	1	24	1.87617	21.2056	0.988497	0.0115028	0.146443	0.222003
POPTR_0008s09000	-1	LSPR	1	20.15	2.81895	15.5479	0.988496	0.0115043	0.146443	0.222003
POPTR_0017s05480	-1	LSPR	1	21.35	1.94479	18.2463	0.988475	0.0115255	0.146546	0.222159
POPTR_0004s00230	-1	LSPR	1	22.1	0.213347	19.4817	0.988467	0.0115329	0.146546	0.222159
POPTR_0006s29300	-1	LSPR	1	20.55	2.47342	16.0466	0.988464	0.0115357	0.146546	0.222159
POPTR_0684s00200	-1	LSPR	1	20.45	0.215613	15.8931	0.988462	0.0115382	0.146546	0.222159
POPTR_0018s10040	-1	LSPR	1	20.6	5.31751	16.6803	0.98844	0.0115598	0.146673	0.222351
POPTR_0008s10380	-1	LSPR	1	21.4	1.72014	18.3157	0.988439	0.0115611	0.146673	0.222351
POPTR_0013s15600	-1	LSPR	1	21.8	2.19214	18.4793	0.988418	0.0115818	0.146743	0.222457
POPTR_0006s13370	-1	Default	1	24	6.07313	10.5594	0.988418	0.0115818	0.146743	0.222457
POPTR_0016s07790	-1	LSPR	1	21.05	0.313456	7.15761	0.988414	0.011586	0.146743	0.222457
POPTR_0001s44140	-1	Default	1	24	37.6429	21.4511	0.988383	0.0116168	0.147024	0.222883
POPTR_0003s09350	-1	LSPR	1	20.05	0.671716	15.1357	0.988379	0.0116211	0.147024	0.222883
POPTR_0003s14800	-1	Default	1	24	0.572821	21.4217	0.988362	0.0116378	0.147153	0.223079
POPTR_0015s00640	-1	LSPR	1	23.6	0.801377	9.08322	0.988348	0.0116523	0.147254	0.223232
POPTR_0001s04090	-1	LSPR	1	22.3	0.82244	19.2844	0.988322	0.0116782	0.147472	0.223563
POPTR_0015s01290	-1	LSPR	1	22.3	13.5149	19.2723	0.988312	0.0116876	0.147472	0.223563
POPTR_0011s07520	-1	LSPR	1	20.85	0.0919183	17.2577	0.988311	0.011689	0.147472	0.223563
POPTR_0004s10870	-1	LSPR	1	22.5	0.122583	20.0107	0.988294	0.0117062	0.147575	0.223718
POPTR_0010s20600	-1	Default	1	24	1.08878	10.1569	0.98829	0.0117101	0.147575	0.223718
POPTR_0010s17100	-1	Default	1	24	0.973002	21.7699	0.988283	0.0117167	0.147576	0.22372
POPTR_0004s11250	-1	Default	1	24	20.7841	9.42124	0.988273	0.0117273	0.147628	0.223799
POPTR_0003s17070	-1	LSPR	1	22.05	0.204985	18.8925	0.988245	0.0117546	0.147891	0.224197
POPTR_0001s05110	-1	LSPR	1	22.05	0.202427	18.8936	0.988236	0.0117642	0.147929	0.224255
POPTR_0017s06080	-1	LSPR	1	22.4	6.46961	19.4349	0.988219	0.0117815	0.148038	0.224421
POPTR_0016s06540	-1	Default	1	24	24.7168	22.2597	0.988214	0.0117859	0.148038	0.224421
POPTR_0016s12820	-1	Default	1	24	6.15263	9.99904	0.988197	0.0118028	0.148168	0.224618
POPTR_0015s14860	-1	LSPR	1	22.75	1.64053	8.94014	0.988165	0.011835	0.148459	0.225059
POPTR_0005s20000	-1	Default	1	24	3.60404	21.9029	0.988156	0.0118435	0.148459	0.225059
POPTR_0005s14420	-1	Default	1	24	0.799345	22.4418	0.988154	0.0118455	0.148459	0.225059
POPTR_0008s22870	-1	LSPR	1	22.75	62.1263	19.9085	0.988135	0.0118653	0.148584	0.225248
POPTR_0015s01310	-1	LSPR	1	21.3	2.58398	17.5637	0.988125	0.0118747	0.148584	0.225248
POPTR_0012s02550	-1	LSPR	1	20.2	0.0282523	15.6494	0.988125	0.0118751	0.148584	0.225248
POPTR_0008s18160	-1	LSPR	1	21.65	3.50625	18.2022	0.988117	0.0118828	0.148598	0.22527
POPTR_0001s15290	-1	Default	1	24	6.82125	9.47055	0.988083	0.0119175	0.14895	0.225803
POPTR_0025s00500	-1	LSPR	1	20.75	6.33811	16.4719	0.988071	0.011929	0.149012	0.225897
POPTR_0016s06450	-1	Default	1	24	4.53524	22.8365	0.988054	0.0119465	0.149102	0.226034
POPTR_0003s06590	-1	Default	1	24	1.62653	22.4968	0.988051	0.0119493	0.149102	0.226034
POPTR_0001s28520	-1	LSPR	1	22.4	0.401075	19.4295	0.988035	0.0119649	0.149215	0.226204
POPTR_0005s08610	-1	LSPR	1	22.35	25.2628	19.3747	0.988009	0.0119914	0.149463	0.22658
POPTR_0001s25240	-1	Default	1	24	0.331544	22.9026	0.987998	0.0120017	0.14951	0.226652
POPTR_0010s18800	-1	LSPR	1	20.1	2.03894	15.344	0.987983	0.0120168	0.149616	0.226813
POPTR_0004s02300	-1	LSPR	1	22.3	0.906291	8.63817	0.987976	0.0120237	0.149619	0.226817
POPTR_0001s22980	-1	Default	1	24	17.2557	10.8835	0.987959	0.012041	0.149753	0.227021
POPTR_0006s03940	-1	LSPR	1	21.4	4.6108	18.3395	0.987939	0.0120611	0.149921	0.227276
POPTR_0014s12710	-1	LSPR	1	20.4	0.334206	16.1791	0.987925	0.0120748	0.150009	0.227408
POPTR_0018s09650	-1	LSPR	1	20.15	106.831	15.3282	0.987917	0.0120825	0.150023	0.22743
POPTR_0001s33990	-1	LSPR	1	20.7	13.5988	16.3251	0.987867	0.0121335	0.150573	0.228264
POPTR_0012s08350	-1	LSPR	1	22.7	2.58876	20.2988	0.98784	0.0121604	0.150825	0.228645
POPTR_0002s13420	-1	Default	1	24	1.42794	10.5029	0.987825	0.0121754	0.150929	0.228804
POPTR_0014s11420	-1	LSPR	1	22.1	0.218053	18.9753	0.987804	0.0121962	0.151104	0.229069
POPTR_0002s26270	-1	LSPR	1	23	116.221	20.6249	0.987794	0.012206	0.151143	0.229128
POPTR_0001s37290	-1	LSPR	1	22.7	0.656269	20.2917	0.987772	0.0122275	0.151222	0.229247
POPTR_0012s03910	-1	Default	1	24	6.6506	22.463	0.98777	0.0122299	0.151222	0.229247
Novel00316	-1	Default	1	24	0.740914	9.53741	0.987762	0.0122379	0.151222	0.229247
POPTR_0001s37640	-1	LSPR	1	22.45	0.233447	8.75767	0.987761	0.0122389	0.151222	0.229247
POPTR_0003s20850	-1	LSPR	1	20.55	2.51658	16.541	0.987742	0.0122583	0.15135	0.229441
Novel00459	-1	LSPR	1	23.5	0.317672	9.35289	0.987737	0.0122626	0.15135	0.229441
POPTR_0014s14450	-1	LSPR	1	21.45	2.83182	18.4404	0.987712	0.012288	0.151582	0.229792
POPTR_0002s01680	-1	Default	1	24	6.30651	21.5718	0.987642	0.012358	0.152362	0.230976
POPTR_0018s05370	-1	Default	1	24	5.85009	9.40214	0.987617	0.0123833	0.152511	0.231202
POPTR_0003s01590	-1	LSPR	1	21.2	0.133073	17.9524	0.987614	0.0123857	0.152511	0.231202
POPTR_0018s04560	-1	Default	1	24	2.98806	22.3448	0.98761	0.0123902	0.152511	0.231202
POPTR_0008s15240	-1	LSPR	1	20.85	4.206	16.6672	0.9876	0.0123997	0.152545	0.231253
POPTR_0001s25570	-1	LSPR	1	20	0.474614	3.98243	0.987589	0.012411	0.152601	0.231339
POPTR_0018s08020	-1	Default	1	24	0.437651	22.2213	0.987579	0.0124209	0.152641	0.231398
POPTR_0009s07900	-1	Default	1	24	1.56229	21.364	0.987566	0.012434	0.152651	0.231413
POPTR_0013s04550	-1	LSPR	1	21.25	0.205299	7.47292	0.987565	0.0124351	0.152651	0.231413
POPTR_0018s03890	-1	LSPR	1	21.25	1.16914	7.43482	0.987539	0.012461	0.152864	0.231737
POPTR_0001s09050	-1	LSPR	1	20.05	1.12877	15.2804	0.987531	0.012469	0.152864	0.231737
POPTR_0004s04100	-1	LSPR	1	23.4	3.68696	20.6859	0.987517	0.0124831	0.152864	0.231737
POPTR_0002s18870	-1	LSPR	1	22.35	0.800029	19.8449	0.987515	0.0124854	0.152864	0.231737
POPTR_0018s11620	-1	Default	1	24	2.80306	9.79029	0.987514	0.0124862	0.152864	0.231737
POPTR_0009s13640	-1	LSPR	1	20.9	38.1318	17.3367	0.9875	0.0125	0.15291	0.231806
POPTR_0019s08430	-1	LSPR	1	22.25	1.25923	19.2075	0.987495	0.012505	0.15291	0.231806
POPTR_0009s11770	-1	LSPR	1	22.3	0.304333	8.62978	0.987485	0.0125146	0.15291	0.231806
POPTR_2153s00200	-1	LSPR	1	22.7	2.28828	19.816	0.987483	0.0125168	0.15291	0.231806
POPTR_0010s16940	-1	LSPR	1	22.7	5.34387	8.47905	0.98746	0.0125396	0.152943	0.231857
POPTR_0001s22990	-1	Default	1	24	3.65494	22.444	0.987459	0.0125407	0.152943	0.231857
POPTR_0001s03330	-1	LSPR	1	20.1	1.88386	5.19876	0.987451	0.0125486	0.152943	0.231857
POPTR_0016s05100	-1	Default	1	24	2.67001	22.8384	0.987432	0.0125678	0.152943	0.231857
POPTR_0019s11700	-1	Default	1	24	18.5117	10.5685	0.987425	0.0125754	0.152943	0.231857
POPTR_0015s14580	-1	LSPR	1	21.8	0.328214	18.4652	0.987418	0.012582	0.152943	0.231857
POPTR_0013s00550	-1	Default	1	24	9.97211	10.8238	0.987412	0.012588	0.152943	0.231857
POPTR_0012s12130	-1	Default	1	24	16.0435	10.6753	0.987406	0.0125941	0.152943	0.231857
POPTR_0004s14150	-1	Default	1	24	0.441591	22.9255	0.9874	0.0126	0.152943	0.231857
POPTR_0005s17100	-1	LSPR	1	22.25	11.5569	19.2167	0.987394	0.0126058	0.152943	0.231857
POPTR_0016s10440	-1	Default	1	24	14.9494	22.7912	0.987368	0.0126319	0.152943	0.231857
POPTR_0019s00810	-1	Default	1	24	3.231	21.814	0.987363	0.012637	0.152943	0.231857
POPTR_0006s08390	-1	Default	1	24	3.98624	22.013	0.987357	0.0126427	0.152943	0.231857
POPTR_0002s16440	-1	Default	1	24	1.26183	21.4225	0.98734	0.0126605	0.152943	0.231857
POPTR_0013s09320	-1	LSPR	1	20.95	0.915368	16.8565	0.987331	0.0126692	0.152943	0.231857
POPTR_0005s17110	-1	Default	1	24	2.36744	22.3139	0.987326	0.0126743	0.152943	0.231857
POPTR_0012s07300	-1	Default	1	24	0.400894	22.8586	0.987297	0.0127026	0.152943	0.231857
POPTR_0005s08550	-1	LSPR	1	20.15	1.48981	15.4899	0.987296	0.0127038	0.152943	0.231857
POPTR_0003s11020	-1	LSPR	1	23.55	0.815607	9.05236	0.987287	0.012713	0.152943	0.231857
POPTR_0015s13370	-1	LSPR	1	22.45	0.120631	8.75622	0.987286	0.0127135	0.152943	0.231857
POPTR_0001s44490	-1	LSPR	1	22.45	0.0315636	8.75622	0.987286	0.0127135	0.152943	0.231857
POPTR_0012s00560	-1	LSPR	1	22.45	0.0283646	8.75622	0.987286	0.0127135	0.152943	0.231857
POPTR_0018s11920	-1	LSPR	1	22.45	0.0604894	8.75622	0.987286	0.0127135	0.152943	0.231857
POPTR_0014s02140	-1	LSPR	1	22.45	0.126445	8.75622	0.987286	0.0127135	0.152943	0.231857
POPTR_0008s05840	-1	LSPR	1	22.45	0.0428364	8.75622	0.987286	0.0127135	0.152943	0.231857
POPTR_0001s15160	-1	LSPR	1	22.45	0.0425757	8.75622	0.987286	0.0127135	0.152943	0.231857
POPTR_0019s14150	-1	LSPR	1	22.45	0.0752323	8.75622	0.987286	0.0127135	0.152943	0.231857
POPTR_0018s14230	-1	LSPR	1	22.45	0.129036	8.75622	0.987286	0.0127135	0.152943	0.231857
POPTR_0001s45770	-1	LSPR	1	20.4	5.54444	16.2471	0.987277	0.0127231	0.152943	0.231857
POPTR_0001s27490	-1	LSPR	1	21.95	0.154191	19.2623	0.987274	0.0127261	0.152943	0.231857
POPTR_0015s08080	-1	LSPR	1	21.95	4.01702	18.7242	0.987265	0.0127347	0.152943	0.231857
POPTR_0007s00380	-1	Default	1	24	0.33617	21.2871	0.98726	0.0127403	0.152943	0.231857
POPTR_0010s11120	-1	LSPR	1	20.5	1.452	16.4503	0.987255	0.0127453	0.152943	0.231857
POPTR_0006s03720	-1	LSPR	1	23	4.2272	20.2287	0.987252	0.0127483	0.152943	0.231857
POPTR_0001s41830	-1	LSPR	1	20.95	12.2064	6.96311	0.987217	0.0127833	0.153202	0.232249
POPTR_0017s01240	-1	Default	1	24	13.0509	22.1529	0.987217	0.0127833	0.153202	0.232249
POPTR_0006s22970	-1	LSPR	1	20	0.205764	13.9162	0.987208	0.0127918	0.153223	0.23228
POPTR_0002s19170	-1	LSPR	1	22.2	16.4421	19.1085	0.987191	0.0128094	0.153268	0.232348
POPTR_0006s00710	-1	LSPR	1	21.9	0.278314	19.2389	0.987186	0.0128144	0.153268	0.232348
POPTR_0001s45800	-1	Default	1	24	7.80063	22.9049	0.987184	0.0128157	0.153268	0.232348
POPTR_0014s09280	-1	Default	1	24	17.9779	21.8747	0.987174	0.0128263	0.153306	0.232407
POPTR_0001s03260	-1	LSPR	1	20.85	9.04138	17.2217	0.987168	0.0128325	0.153306	0.232407
POPTR_0019s10630	-1	Default	1	24	8.99962	22.8974	0.987156	0.0128435	0.153358	0.232485
POPTR_0006s01830	-1	LSPR	1	20.65	1.22882	16.766	0.98715	0.0128504	0.153359	0.232488
POPTR_0016s08870	1	Default	1	24	3.26834	9.19971	0.987143	0.0128574	0.153362	0.232491
POPTR_0001s02970	-1	LSPR	1	20.8	3.59864	17.1767	0.987134	0.0128665	0.153362	0.232491
POPTR_0016s02210	-1	LSPR	1	21.6	7.33716	18.078	0.987129	0.0128708	0.153362	0.232491
POPTR_0005s26070	-1	LSPR	1	21.8	737.157	8.15331	0.987116	0.0128845	0.153432	0.232597
POPTR_0015s00710	1	Default	1	24	1.87732	9.55434	0.98711	0.0128902	0.153432	0.232597
POPTR_0015s02130	-1	LSPR	1	22.8	0.434191	19.95	0.987098	0.0129024	0.153496	0.232695
POPTR_0008s06620	1	Default	1	24	13.2972	9.49918	0.987083	0.0129166	0.153513	0.23272
POPTR_0008s04830	-1	Default	1	24	2.73433	21.6254	0.987083	0.0129173	0.153513	0.23272
POPTR_0014s10720	-1	LSPR	1	20.6	2.07061	16.7375	0.987027	0.0129729	0.154004	0.233465
POPTR_0005s21640	-1	Default	1	24	6.98966	10.2966	0.987026	0.0129745	0.154004	0.233465
POPTR_0014s16920	-1	LSPR	1	20.15	0.0464935	15.5059	0.987021	0.0129789	0.154004	0.233465
POPTR_0014s16820	-1	LSPR	1	21.05	7.38204	17.6732	0.987011	0.0129894	0.154048	0.233532
POPTR_0009s16310	-1	Default	1	24	2.86809	22.9155	0.986999	0.0130008	0.154103	0.233615
POPTR_0014s18450	-1	LSPR	1	21.4	1.21957	17.7039	0.986989	0.0130106	0.154138	0.233669
POPTR_1840s00200	-1	Default	1	24	3.59066	22.8693	0.986977	0.0130232	0.154208	0.233774
POPTR_0006s27710	-1	LSPR	1	22.5	1.20132	19.5521	0.986968	0.0130322	0.154234	0.233814
POPTR_0011s14540	-1	Default	1	24	0.061742	10.4982	0.986949	0.0130512	0.154298	0.23391
POPTR_0007s11030	-1	LSPR	1	22.65	5.58318	19.7626	0.986947	0.0130533	0.154298	0.23391
POPTR_0007s09640	-1	LSPR	1	20.15	0.852632	15.3325	0.986941	0.0130586	0.154298	0.23391
POPTR_0015s09580	-1	LSPR	1	21.1	7.25296	17.1266	0.986935	0.0130648	0.154298	0.23391
POPTR_0012s09050	-1	LSPR	1	20.65	2.98281	16.2554	0.986903	0.0130969	0.154579	0.234337
POPTR_0015s06940	-1	Default	1	24	2.38765	10.8386	0.986897	0.0131029	0.154579	0.234337
POPTR_0014s01860	-1	Default	1	24	2.25264	22.8173	0.986889	0.0131105	0.154579	0.234337
POPTR_0002s25780	-1	LSPR	1	21.6	0.473102	18.6883	0.98688	0.0131196	0.154579	0.234337
POPTR_0001s21910	-1	Default	1	24	0.853313	9.96941	0.986876	0.0131244	0.154579	0.234337
POPTR_0008s21100	-1	Default	1	24	0.345675	10.7997	0.986866	0.0131339	0.154579	0.234337
POPTR_0004s11600	-1	Default	1	24	1.63825	22.5986	0.986864	0.0131362	0.154579	0.234337
POPTR_0019s09700	-1	LSPR	1	20	1.39677	4.22851	0.986848	0.0131523	0.154689	0.234504
POPTR_0001s26310	-1	LSPR	1	20.45	0.217115	15.8797	0.98684	0.0131598	0.154697	0.234515
POPTR_0004s21220	-1	LSPR	1	20	0.905395	14.0262	0.986819	0.0131806	0.154767	0.234621
POPTR_0004s17420	-1	LSPR	1	21.6	1.10742	18.0824	0.986815	0.0131846	0.154767	0.234621
POPTR_0012s12240	-1	LSPR	1	20.6	6.65409	16.1224	0.986793	0.0132072	0.154767	0.234621
POPTR_0011s07470	-1	LSPR	1	22.95	0.311327	20.5602	0.986786	0.013214	0.154767	0.234621
POPTR_0004s06130	-1	LSPR	1	21.2	0.853397	17.368	0.986783	0.0132167	0.154767	0.234621
POPTR_0001s46440	-1	Default	1	24	8.31974	9.62044	0.986778	0.0132216	0.154767	0.234621
POPTR_0008s10770	-1	LSPR	1	20.7	1.1232	16.915	0.986775	0.0132251	0.154767	0.234621
POPTR_0018s02010	-1	LSPR	1	22.75	3.39599	19.8715	0.986774	0.0132259	0.154767	0.234621
POPTR_0017s12000	-1	Default	1	24	1.57773	22.1873	0.986771	0.0132289	0.154767	0.234621
POPTR_0006s08000	-1	LSPR	1	22.75	0.284938	8.51232	0.986766	0.0132338	0.154767	0.234621
POPTR_0005s23280	-1	Default	1	24	12.6508	10.1013	0.986736	0.0132637	0.155011	0.234991
POPTR_0001s42390	-1	LSPR	1	22.35	0.0645882	8.17435	0.986722	0.0132778	0.155011	0.234991
POPTR_0014s02890	-1	Default	1	24	5.49584	10.8674	0.986722	0.0132784	0.155011	0.234991
POPTR_0013s14240	-1	LSPR	1	22.6	0.0618557	19.7116	0.9867	0.0133005	0.155011	0.234991
POPTR_0010s12680	-1	Default	1	24	21.6336	10.3341	0.986693	0.013307	0.155011	0.234991
POPTR_0008s19950	-1	Default	1	24	3.67724	10.5364	0.986663	0.0133372	0.155011	0.234991
POPTR_0017s13020	-1	Default	1	24	0.307646	9.72398	0.986654	0.0133457	0.155011	0.234991
POPTR_0006s06020	-1	LSPR	1	22.65	2.12384	20.2477	0.98665	0.0133497	0.155011	0.234991
POPTR_0190s00200	-1	LSPR	1	22.95	0.522392	20.1429	0.986645	0.013355	0.155011	0.234991
POPTR_0014s08340	-1	Default	1	24	0.541456	10.9281	0.986631	0.0133689	0.155011	0.234991
POPTR_0013s05790	-1	Default	1	24	43.5406	22.3454	0.986604	0.013396	0.155011	0.234991
POPTR_0017s11530	-1	LSPR	1	22.55	2.69425	8.83813	0.986602	0.0133976	0.155011	0.234991
POPTR_0006s12290	-1	Default	1	24	1.40597	10.7537	0.986599	0.0134008	0.155011	0.234991
POPTR_0013s13910	-1	LSPR	1	22.85	68.1176	9.03289	0.986597	0.0134025	0.155011	0.234991
POPTR_0003s04150	-1	Default	1	24	29.185	22.8569	0.986594	0.0134063	0.155011	0.234991
POPTR_0006s27920	-1	LSPR	1	21.5	3.44324	17.9497	0.986591	0.0134089	0.155011	0.234991
POPTR_0001s44090	1	Default	1	24	0.743118	21.2327	0.986591	0.0134091	0.155011	0.234991
POPTR_0016s03440	-1	Default	1	24	1.96227	10.4239	0.986584	0.0134162	0.155011	0.234991
POPTR_0034s00200	-1	LSPR	1	22.6	1.90322	19.6673	0.986577	0.0134227	0.155011	0.234991
POPTR_0001s10380	-1	LSPR	1	21.6	0.154936	7.96213	0.986569	0.0134313	0.155011	0.234991
POPTR_0010s11880	-1	LSPR	1	21.8	2.25054	18.4861	0.986562	0.0134376	0.155011	0.234991
POPTR_0008s15160	-1	LSPR	1	22.6	0.235324	8.86646	0.986547	0.0134526	0.155011	0.234991
POPTR_0006s19470	-1	LSPR	1	20.45	0.394677	6.15329	0.986545	0.0134555	0.155011	0.234991
Novel00446	-1	LSPR	1	21.1	0.826841	17.1236	0.986538	0.0134624	0.155011	0.234991
POPTR_0005s02390	-1	LSPR	1	23.2	10.9388	9.25008	0.986537	0.0134632	0.155011	0.234991
POPTR_0789s00200	-1	Default	1	24	5.45222	9.59355	0.986527	0.0134732	0.155011	0.234991
Novel00527	-1	LSPR	1	21	0.272777	16.9705	0.98651	0.0134903	0.155011	0.234991
POPTR_0003s05600	-1	LSPR	1	21	0.00806378	6.42969	0.986488	0.0135116	0.155011	0.234991
POPTR_0010s21210	-1	LSPR	1	21	0.03363	6.42969	0.986488	0.0135116	0.155011	0.234991
POPTR_0004s14840	-1	LSPR	1	21	0.0398392	6.42969	0.986488	0.0135116	0.155011	0.234991
POPTR_0013s13240	-1	LSPR	1	21	0.0209448	6.42969	0.986488	0.0135116	0.155011	0.234991
POPTR_0048s00250	-1	LSPR	1	21	0.0287313	6.42969	0.986488	0.0135116	0.155011	0.234991
POPTR_0002s07470	-1	LSPR	1	21	0.267919	6.42969	0.986488	0.0135116	0.155011	0.234991
POPTR_0017s02360	-1	LSPR	1	21	0.0719246	6.42969	0.986488	0.0135116	0.155011	0.234991
POPTR_0015s09040	-1	LSPR	1	21	0.0445295	6.42969	0.986488	0.0135116	0.155011	0.234991
POPTR_0003s01960	-1	LSPR	1	21	0.0334202	6.42969	0.986488	0.0135116	0.155011	0.234991
POPTR_0096s00250	-1	LSPR	1	21	0.0384113	6.42969	0.986488	0.0135116	0.155011	0.234991
POPTR_0003s01510	-1	LSPR	1	20.2	0.131287	15.68	0.98648	0.0135196	0.155011	0.234991
POPTR_0001s29120	-1	LSPR	1	22.55	6.96713	8.8327	0.986479	0.0135206	0.155011	0.234991
POPTR_0007s05030	-1	LSPR	1	23	11.8709	8.70665	0.98645	0.0135496	0.0673767	0.17982
POPTR_0015s13800	-1	LSPR	1	22.8	2.96305	9.00736	0.986448	0.0135517	0.155154	0.235208
POPTR_0006s20890	-1	Default	1	24	9.43368	22.9171	0.986448	0.0135522	0.155154	0.235208
POPTR_0004s21710	-1	Default	1	24	10.3337	21.7855	0.986446	0.0135535	0.155154	0.235208
POPTR_0012s08310	-1	Default	1	24	2.52098	21.8941	0.986434	0.0135662	0.155189	0.235262
POPTR_0022s00880	-1	Default	1	24	3.98901	9.82012	0.986426	0.0135739	0.155189	0.235262
POPTR_0015s10150	-1	LSPR	1	20	0.725239	13.9367	0.986423	0.0135771	0.155189	0.235262
POPTR_0011s00970	-1	LSPR	1	22.4	0.991156	8.69957	0.986407	0.0135928	0.155291	0.235416
POPTR_0010s23080	-1	Default	1	24	0.46431	9.28175	0.986382	0.0136175	0.155369	0.235534
POPTR_0010s12770	-1	Default	1	24	1.72425	10.2009	0.986381	0.0136193	0.155369	0.235534
POPTR_0008s14930	1	Default	1	24	1.92009	21.4978	0.986363	0.0136373	0.155369	0.235534
POPTR_1455s00200	-1	Default	1	24	17.0707	10.8647	0.98636	0.0136404	0.155369	0.235534
[truncated: 2,939 more rows]
