# Supplementary material for: Global Methylomic and Transcriptomic Analyses Reveal the Broad Participation of DNA Methylation in Daily Gene Expression Regulation of Populus trichocarpa
Source: Front Plant Sci. 2019 Feb 28;10:243. doi: 10.3389/fpls.2019.00243 (PMC6403135; doi:10.3389/fpls.2019.00243)
Supplement: Supplementary file 1 [file Data_Sheet_1.zip › Data Sheet 1/Table S9.XLS]

## Sheet: Sheet1
Table S9. The circadian regulated genes identified in P.trichocarpa that were overlapped with DMRs
gene_id	DMR id	Chrom	DMR start	DMR end	mC sites	length	Group1 methyLevel	Group2 methyLevel	methyLevel ratio	methyLevel difference	Stat	Gene id	Regions	Gene name	InterPro description
POPTR_0003s01800	DMR_3_1671784	3	1671784	1672301	14	518	0.541632	0.646185	0.8382	-0.104553	hypo	POPTR_0003s01800	exon,intron,utr3	POPTRDRAFT_712237	-
POPTR_0014s15390	DMR_14_11466102	14	11466102	11466111	5	10	0.124374	0.0185247	6.71396	0.105849	hyper	POPTR_0014s15390	intron	HPL1	Cytochrome P450, E-class, group IV||Cytochrome P450
POPTR_0003s01360	DMR_3_1205439	3	1205439	1205579	3	141	0.506324	0.360068	1.40619	0.146256	hyper	POPTR_0003s01360	exon,intron,utr3	POPTRDRAFT_553430	-
POPTR_0009s06730	DMR_9_6443483	9	6443483	6443967	42	485	0.56509	0.841118	0.671832	-0.276028	hypo	POPTR_0009s06730	promoter	-	Zinc finger, RING-type, conserved site||Zinc finger, RING-type||Zinc finger, CCCH-type||Zinc finger, RING/FYVE/PHD-type
POPTR_0019s12550	DMR_19_13599426	19	13599426	13600096	14	671	0.0187285	0.197442	0.0948557	-0.178713	hypo	POPTR_0019s12550	promoter	POPTRDRAFT_738961	IQ motif, EF-hand binding site||Domain of unknown function DUF4005
POPTR_0012s08770	DMR_12_9851200	12	9851200	9852254	29	1055	0.33136	0.456642	0.725646	-0.125282	hypo	POPTR_0012s08770	exon,intron	POPTRDRAFT_728730	-||Phox/Bem1p||Zinc finger, ZZ-type
POPTR_0002s16650	DMR_2_12456493	2	12456493	12456533	7	41	0.680429	0.809743	0.840302	-0.129314	hypo	POPTR_0002s16650	promoter	POPTRDRAFT_816615	Late embryogenesis abundant protein, group 2||Immunoglobulin-like fold||Water stress and hypersensitive response domain
POPTR_0018s10540	DMR_18_11454899	18	11454899	11455054	3	156	0.268636	0.140945	1.90597	0.127691	hyper	POPTR_0018s10540	promoter	-	Small nuclear ribonucleoprotein E
POPTR_0009s16310	DMR_9_12433563	9	12433563	12434081	28	519	0.187225	0.31563	0.593178	-0.128405	hypo	POPTR_0009s16310	promoter	-	Ribonuclease CAF1||Ribonuclease H-like
POPTR_0003s11000	DMR_3_11842471	3	11842471	11842694	6	224	0.542366	0.433088	1.25232	0.109279	hyper	POPTR_0003s11000	exon,intron	-	Zinc finger, HIT-type
POPTR_0008s06620	DMR_8_3957189	8	3957189	3957602	18	414	0.755195	0.591228	1.27733	0.163967	hyper	POPTR_0008s06620	exon,utr3	-	Ribosomal protein L10/acidic P0||60S acidic ribosomal protein P0
POPTR_0010s10460	DMR_10_10964516	10	10964516	10964753	17	238	0.459669	0.711872	0.645719	-0.252202	hypo	POPTR_0010s10460	promoter
POPTR_0010s10450	DMR_10_10964516	10	10964516	10964753	17	238	0.459669	0.711872	0.645719	-0.252202	hypo	POPTR_0010s10450	promoter	POPTRDRAFT_805055	K+ potassium transporter
POPTR_0008s12280	DMR_8_7930811	8	7930811	7930916	22	106	0.374689	0.70029	0.535048	-0.325601	hypo	POPTR_0008s12280	promoter	POPTRDRAFT_766091	Mitochondrial carrier domain||Mitochondrial substrate/solute carrier||Mitochondrial carrier protein
POPTR_0006s24450	DMR_6_23058823	6	23058823	23059189	28	367	0.260142	0.375985	0.691894	-0.115843	hypo	POPTR_0006s24450	promoter	POPTRDRAFT_561654	Density-regulated protein DRP1||Translation initiation factor SUI1
POPTR_0006s03180	DMR_6_2005480	6	2005480	2005658	15	179	0.438145	0.330089	1.32735	0.108056	hyper	POPTR_0006s03180	promoter	-	Cytochrome P450, E-class, group I||Cytochrome P450, conserved site||Cytochrome P450
POPTR_0002s06800	DMR_2_4569147	2	4569147	4569332	20	186	0.115244	0.23685	0.486571	-0.121606	hypo	POPTR_0002s06800	promoter	POPTRDRAFT_754448	Basic-leucine zipper (bZIP) transcription factor
POPTR_0018s13700	DMR_18_13986446	18	13986446	13986601	8	156	0.387163	0.531844	0.727964	-0.144681	hypo	POPTR_0018s13700	exon,utr3	-	Ribosomal protein L7, eukaryotic||Ribosomal protein L30, ferredoxin-like fold domain||Ribosomal protein L30, N-terminal||Ribosomal protein L30, conserved site
POPTR_0005s07630	DMR_5_5220061	5	5220061	5220065	4	5	0.490869	0.375036	1.30886	0.115834	hyper	POPTR_0005s07630	intron	POPTRDRAFT_718770	Ribosomal protein L29
POPTR_0002s02500	DMR_2_1414283	2	1414283	1415286	15	1004	0.613872	0.508089	1.2082	0.105783	hyper	POPTR_0002s02500	exon,intron	ATE2F2	Winged helix-turn-helix transcription repressor DNA-binding||E2F Family||Transcription factor E2F/dimerisation partner (TDP)
POPTR_0013s06290	DMR_13_4722027	13	4722027	4722963	25	937	0.523194	0.371121	1.40977	0.152073	hyper	POPTR_0013s06290	exon	POPTRDRAFT_571281	Zinc finger, Dof-type
POPTR_0009s07950	DMR_9_7362239	9	7362239	7362895	9	657	0.157993	0.288116	0.548368	-0.130122	hypo	POPTR_0009s07950	promoter	POPTRDRAFT_722610	Ubiquitin-activating enzyme, E1, active site||Ubiquitin-activating enzyme||NAD(P)-binding domain||UBA/THIF-type NAD/FAD binding fold||Ubiquitin-activating enzyme, E1||Ubiquitin/SUMO-activating enzyme E1||Ubiquitin-activating enzyme e1, C-terminal
POPTR_0007s05650	DMR_7_3711985	7	3711985	3712103	11	119	0.0753846	0.207155	0.363905	-0.13177	hypo	POPTR_0007s05650	promoter	POPTRDRAFT_819822	Lipoxygenase, LH2
POPTR_0005s27880	DMR_5_25351252	5	25351252	25351461	5	210	0.429505	0.580608	0.73975	-0.151103	hypo	POPTR_0005s27880	exon	POPTRDRAFT_715705	RNA helicase, ATP-dependent, DEAD-box, conserved site||DEAD-like helicase||P-loop containing nucleoside triphosphate hydrolase||DNA/RNA helicase, DEAD/DEAH box type, N-terminal||Helicase, C-terminal||RNA helicase, DEAD-box type, Q motif
POPTR_0014s13290	DMR_14_9788018	14	9788018	9788102	18	85	0.127657	0.0128641	9.92351	0.114793	hyper	POPTR_0014s13290	exon,utr5,promoter	POPTRDRAFT_246085	ABC transporter, conserved site||ABC transporter-like||ATPase, AAA+ type, core||P-loop containing nucleoside triphosphate hydrolase
POPTR_0018s11620	DMR_18_12285014	18	12285014	12285685	8	672	0.588678	0.485266	1.2131	0.103412	hyper	POPTR_0018s11620	promoter	-	DNA-binding WRKY
POPTR_0002s08950	DMR_2_6324961	2	6324961	6325318	11	358	0.511239	0.635211	0.804834	-0.123972	hypo	POPTR_0002s08950	intron	POPTRDRAFT_1071643	Protein kinase, catalytic domain||Serine/threonine-protein kinase, active site||Serine/threonine-protein kinase domain||Protein kinase-like domain||Protein kinase, ATP binding site
POPTR_0014s07710	DMR_14_5776829	14	5776829	5776855	6	27	0.397783	0.232143	1.71352	0.16564	hyper	POPTR_0014s07710	intron	-	Remorin, N-terminal||Remorin, C-terminal
POPTR_0018s03700	DMR_18_3156078	18	3156078	3156417	8	340	0.284727	0.165964	1.7156	0.118764	hyper	POPTR_0018s03700	exon,intron	POPTRDRAFT_737523	HAD-like domain||ATPase, P-type, transmembrane domain||ATPase, P-type, K/Mg/Cd/Cu/Zn/Na/Ca/Na/H-transporter||ATPase, P-type phosphorylation site||ATPase, P-type cation-transporter, N-terminal||ATPase, P-type, plasma-membrane proton-efflux||ATPase, P-type, ATPase-associated domain||ATPase, P-type, cytoplasmic domain N
POPTR_0016s05190	DMR_16_3149636	16	3149636	3149778	3	143	0.487604	0.23982	2.03321	0.247784	hyper	POPTR_0016s05190	exon	POPTRDRAFT_734949	NADH:ubiquinone oxidoreductase, ESSS subunit
POPTR_0005s27940	DMR_5_25384232	5	25384232	25384325	20	94	0.333427	0.210963	1.5805	0.122464	hyper	POPTR_0005s27940	promoter	POPTRDRAFT_560016	RNA recognition motif domain, eukaryote||Zinc finger, CCCH-type||Nucleotide-binding, alpha-beta plait||U2 auxiliary factor small subunit||RNA recognition motif domain
POPTR_0018s09200	DMR_18_10083035	18	10083035	10083158	29	124	0.641683	0.368865	1.73961	0.272818	hyper	POPTR_0018s09200	promoter	POPTRDRAFT_578510	Zinc finger, RING-type||Zinc finger, RING/FYVE/PHD-type
POPTR_0005s16210	DMR_5_12913147	5	12913147	12913684	23	538	0.585853	0.478508	1.22433	0.107345	hyper	POPTR_0005s16210	exon,intron,utr3	POPTRDRAFT_1078383	Protein kinase, ATP binding site||Protein kinase-like domain||Serine/threonine-protein kinase domain||Serine/threonine-protein kinase, active site||Protein kinase, catalytic domain
POPTR_0011s15380	DMR_11_17478600	11	17478600	17479041	21	442	0.327291	0.441298	0.741655	-0.114007	hypo	POPTR_0011s15380	promoter	-	Ribosomal protein L11, N-terminal||Ribosomal protein L11
POPTR_0004s18790	DMR_4_18544113	4	18544113	18544383	4	271	0.515261	0.406215	1.26844	0.109045	hyper	POPTR_0004s18790	promoter	-	Amino acid transporter, transmembrane
POPTR_0007s09580	DMR_7_9073590	7	9073590	9073851	9	262	0.553664	0.687069	0.805835	-0.133405	hypo	POPTR_0007s09580	exon,intron	-	EF-Hand 1, calcium-binding site||Calcium-binding EF-hand||EF-hand-like domain||Protein kinase, ATP binding site||Serine/threonine-protein kinase domain||Serine/threonine-protein kinase, active site||Protein kinase, catalytic domain||Protein kinase-like domain
POPTR_0018s12120	DMR_18_12703509	18	12703509	12703760	8	252	0.283169	0.405711	0.697959	-0.122541	hypo	POPTR_0018s12120	exon,intron	POPTRDRAFT_262842	Translation elongation factor EF1B/ribosomal protein S6||Ribosomal protein S6
POPTR_0006s01150	DMR_6_636686	6	636686	636688	3	3	0.215169	0.324969	0.662123	-0.1098	hypo	POPTR_0006s01150	exon	-	UDP-glucuronosyl/UDP-glucosyltransferase
POPTR_0019s15200	DMR_19_15765936	19	15765936	15766558	18	623	0.272022	0.380165	0.715537	-0.108143	hypo	POPTR_0019s15200	exon,intron,utr3	POPTRDRAFT_738992	Ubiquitin-conjugating enzyme, E2||Ubiquitin-conjugating enzyme/RWD-like||Ubiquitin-conjugating enzyme, active site
POPTR_0011s15080	DMR_11_17269670	11	17269670	17269788	14	119	0.696858	0.58737	1.18641	0.109489	hyper	POPTR_0011s15080	exon,intron	POPTRDRAFT_569228	Ribosomal protein L6||Ribosomal protein L6, conserved site-2||Ribosomal protein L6, alpha-beta domain
POPTR_0002s11930	DMR_2_8841549	2	8841549	8841667	17	119	0.447851	0.593683	0.754361	-0.145832	hypo	POPTR_0002s11930	promoter	POPTRDRAFT_754908	Tetratricopeptide repeat-containing||Tetratricopeptide repeat||Tetratricopeptide-like helical
POPTR_0013s00550	DMR_13_262799	13	262799	262887	40	89	0.497479	0.634268	0.784336	-0.136789	hypo	POPTR_0013s00550	promoter	METK2	S-adenosylmethionine synthetase superfamily||S-adenosylmethionine synthetase, conserved site||S-adenosylmethionine synthetase, C-terminal||S-adenosylmethionine synthetase||S-adenosylmethionine synthetase, central domain||S-adenosylmethionine synthetase, N-terminal
POPTR_0002s11580	DMR_2_8644800	2	8644800	8645264	12	465	0.377554	0.513876	0.734718	-0.136322	hypo	POPTR_0002s11580	exon	POPTRDRAFT_412835	Nucleotide-binding, alpha-beta plait||RNA recognition motif domain
POPTR_0010s19720	DMR_10_17559747	10	17559747	17559905	3	159	0.395302	0.57623	0.686015	-0.180928	hypo	POPTR_0010s19720	exon,utr3	-	High mobility group protein HMGB, plant||High mobility group, superfamily
POPTR_0004s10120	DMR_4_8685882	4	8685882	8685946	8	65	0.146418	0.0212407	6.89327	0.125177	hyper	POPTR_0004s10120	promoter	-	14-3-3 domain||14-3-3 protein, conserved site||14-3-3 protein
POPTR_0003s01840	DMR_3_1703779	3	1703779	1704131	8	353	0.468979	0.585932	0.800398	-0.116953	hypo	POPTR_0003s01840	exon	-	ATPase, P-type, cytoplasmic domain N||HAD-like domain||ATPase, P-type, K/Mg/Cd/Cu/Zn/Na/Ca/Na/H-transporter
POPTR_0004s15030	DMR_4_15695798	4	15695798	15695898	29	101	0.451237	0.282595	1.59676	0.168641	hyper	POPTR_0004s15030	promoter	POPTRDRAFT_784534	-
POPTR_0012s12130	DMR_12_12398940	12	12398940	12399260	10	321	0.353958	0.578842	0.611493	-0.224884	hypo	POPTR_0012s12130	promoter	-	Cysteine-rich transmembrane CYSTM domain
POPTR_0011s13480	DMR_11_16228612	11	16228612	16228721	5	110	0.459013	0.315279	1.45589	0.143734	hyper	POPTR_0011s13480	promoter	POPTRDRAFT_569056	Poly(ADP-ribose) polymerase, catalytic domain||Zinc finger, C2H2-type
POPTR_0006s05140	DMR_6_3588041	6	3588041	3588230	3	190	0.0586745	0.192685	0.304511	-0.13401	hypo	POPTR_0006s05140	exon,intron	-	Calcium-binding EF-hand||EF-Hand 1, calcium-binding site||Protein kinase, ATP binding site||EF-hand-like domain||Serine/threonine-protein kinase, active site||Serine/threonine-protein kinase domain||Protein kinase, catalytic domain||Protein kinase-like domain
POPTR_0006s22390	DMR_6_21420222	6	21420222	21420358	37	137	0.88448	0.596739	1.48219	0.287741	hyper	POPTR_0006s22390	promoter	-	Peptidase M20, dimerisation||Peptidase M20||Peptidase M20D, mername-AA028/carboxypeptidase Ss1
POPTR_0007s05860	DMR_7_3999426	7	3999426	3999568	26	143	0.379062	0.500363	0.757574	-0.121301	hypo	POPTR_0007s05860	promoter	POPTRDRAFT_562634	Plant low affinity sulfate transporter||Sulphate anion transporter||Sulphate anion transporter, conserved site||Sulphate transporter/antisigma-factor antagonist STAS||Sulphate transporter
POPTR_0005s09370	DMR_5_6543518	5	6543518	6543582	3	65	0.455533	0.353348	1.28919	0.102185	hyper	POPTR_0005s09370	promoter	-	ATP-citrate lyase/succinyl-CoA ligase, active site||Succinyl-CoA ligase, alpha subunit||CoA-binding||ATP-citrate lyase/succinyl-CoA ligase||Succinyl-CoA synthetase-like||NAD(P)-binding domain
POPTR_0011s04290	DMR_11_4309029	11	4309029	4309118	6	90	0.342206	0.495199	0.691047	-0.152993	hypo	POPTR_0011s04290	promoter	POPTRDRAFT_727721	ABC transporter, conserved site||ABC transporter, transmembrane domain, type 1||ABC transporter-like||ATPase, AAA+ type, core||P-loop containing nucleoside triphosphate hydrolase
POPTR_0006s06300	DMR_6_4497206	6	4497206	4497514	8	309	0.508094	0.62226	0.816531	-0.114166	hypo	POPTR_0006s06300	intron	POPTRDRAFT_745684	Glycosyl transferase, group 1||Sucrose-phosphate synthase||Sucrose synthase||Sucrose phosphate synthase, plant
POPTR_0018s00260	DMR_18_77751	18	77751	78178	5	428	0.180531	0.0269763	6.69221	0.153555	hyper	POPTR_0018s00260	exon,intron,utr5,promoter	-	Serine/threonine-protein kinase domain||Leucine-rich repeat||Concanavalin A-like lectin/glucanase, subgroup||Serine/threonine-protein kinase, active site||Protein kinase, catalytic domain||Protein kinase-like domain||Protein kinase, ATP binding site
POPTR_0014s11960	DMR_14_8841651	14	8841651	8841657	4	7	0.375394	0.523708	0.716801	-0.148314	hypo	POPTR_0014s11960	promoter
POPTR_0002s23840	DMR_2_21310442	2	21310442	21310964	19	523	0.392078	0.544059	0.720653	-0.151981	hypo	POPTR_0002s23840	exon,intron	POPTRDRAFT_756198	DNA/RNA helicase, DEAD/DEAH box type, N-terminal||Helicase, C-terminal||Transcription factor CarD||Transcription-repair-coupling factor domain||DEAD-like helicase||P-loop containing nucleoside triphosphate hydrolase
POPTR_0017s13740	DMR_17_13868492	17	13868492	13869115	6	624	0.342403	0.447345	0.765411	-0.104942	hypo	POPTR_0017s13740	promoter	POPTRDRAFT_930805	Toll-Interleukin receptor
POPTR_0006s14150	DMR_6_11454283	6	11454283	11454553	3	271	0.543357	0.425943	1.27566	0.117414	hyper	POPTR_0006s14150	exon,intron,utr3	-	RNA recognition motif domain||Nucleotide-binding, alpha-beta plait
POPTR_0010s10590	DMR_10_11084897	10	11084897	11085123	49	227	0.618786	0.740969	0.835104	-0.122183	hypo	POPTR_0010s10590	promoter	POPTRDRAFT_1090474	Protein kinase, catalytic domain||Serine/threonine-protein kinase, active site||Protein kinase-like domain
POPTR_0002s25690	DMR_2_22760540	2	22760540	22760791	3	252	0.260972	0.151048	1.72774	0.109924	hyper	POPTR_0002s25690	intron	POPTRDRAFT_816969	Pyridoxal phosphate-dependent transferase, major region, subdomain 1||Aromatic-L-amino-acid decarboxylase||Pyridoxal phosphate-dependent decarboxylase||Pyridoxal phosphate-dependent transferase, major domain||Pyridoxal-phosphate binding site||Pyridoxal phosphate-dependent transferase, major region, subdomain 2
POPTR_0019s09950	DMR_19_11579651	19	11579651	11580016	44	366	0.239928	0.340419	0.704804	-0.10049	hypo	POPTR_0019s09950	exon,utr3	POPTRDRAFT_836093	O-acyltransferase, WSD1, N-terminal||O-acyltransferase, WSD1, C-terminal
POPTR_0010s10310	DMR_10_10868003	10	10868003	10868184	3	182	0.174697	0.0356305	4.90302	0.139066	hyper	POPTR_0010s10310	promoter	-	SANT domain, DNA binding||Transcription regulator HTH, Myb-type, DNA-binding
POPTR_0007s13530	DMR_7_13585144	7	13585144	13585211	5	68	0.499267	0.611208	0.816853	-0.111941	hypo	POPTR_0007s13530	intron	POPTRDRAFT_820063	-
POPTR_0015s11970	DMR_15_12432647	15	12432647	12432808	3	162	0.269645	0.389685	0.691957	-0.12004	hypo	POPTR_0015s11970	intron	POPTRDRAFT_666780	Protein of unknown function DUF339
POPTR_0019s02450	DMR_19_2240477	19	2240477	2240915	5	439	0.134151	0.0341321	3.93034	0.100019	hyper	POPTR_0019s02450	promoter	POPTRDRAFT_277895	Zinc finger, PMZ-type||Zinc finger, SWIM-type||Transposase, MuDR, plant||MULE transposase, conserved domain
POPTR_0005s25730	DMR_5_23933601	5	23933601	23934385	11	785	0.212444	0.376696	0.563966	-0.164252	hypo	POPTR_0005s25730	exon,utr3	POPTRDRAFT_831668	Regulator of chromosome condensation/beta-lactamase-inhibitor protein II||Regulator of chromosome condensation, RCC1||Protein RCC2
POPTR_0008s08020	DMR_8_4952470	8	4952470	4952914	34	445	0.55982	0.438467	1.27677	0.121353	hyper	POPTR_0008s08020	promoter	POPTRDRAFT_803364	Mediator complex, subunit Med22
POPTR_0017s00850	DMR_17_641750	17	641750	641765	3	16	0.253391	0.356906	0.709966	-0.103515	hypo	POPTR_0017s00850	promoter	-	UDP-glucuronosyl/UDP-glucosyltransferase
POPTR_0008s00500	DMR_8_207767	8	207767	208029	4	263	0.21849	0.333798	0.654557	-0.115308	hypo	POPTR_0008s00500	exon,utr3	POPTRDRAFT_765014	Ribosomal protein L34e||Protein of unknown function DUF1666
POPTR_0009s06340	DMR_9_6144226	9	6144226	6144296	4	71	0.0712957	0.286442	0.248901	-0.215146	hypo	POPTR_0009s06340	promoter	POPTRDRAFT_877841	Pentatricopeptide repeat||Tetratricopeptide-like helical
POPTR_0002s15070	DMR_2_11176083	2	11176083	11176726	26	644	0.204613	0.304983	0.670898	-0.100371	hypo	POPTR_0002s15070	exon,intron,utr3	POPTRDRAFT_709764	Cyclophilin-like domain||Peptidyl-prolyl cis-trans isomerase, cyclophilin-type, conserved site||Cyclophilin-type peptidyl-prolyl cis-trans isomerase||Peptidyl-prolyl cis-trans isomerase, cyclophilin-type
POPTR_0014s16630	DMR_14_12718080	14	12718080	12718301	49	222	0.843862	0.683635	1.23438	0.160227	hyper	POPTR_0014s16630	promoter	POPTRDRAFT_664894	Kelch repeat type 1||Kelch-type beta propeller
POPTR_0005s14180	DMR_5_11286968	5	11286968	11287039	16	72	0.196068	0.321945	0.609011	-0.125877	hypo	POPTR_0005s14180	promoter	POPTRDRAFT_582815	-
POPTR_0014s04560	DMR_14_3510651	14	3510651	3510657	3	7	0.152257	0.0294313	5.17332	0.122826	hyper	POPTR_0014s04560	promoter	-	Pentatricopeptide repeat||Tetratricopeptide-like helical
POPTR_0010s17460	DMR_10_16042711	10	16042711	16042903	20	193	0.300536	0.200505	1.4989	0.100031	hyper	POPTR_0010s17460	promoter	POPTRDRAFT_1091432	Mitochodrial transcription termination factor-related
POPTR_0010s14080	DMR_10_13778276	10	13778276	13778497	7	222	0.452982	0.280428	1.61533	0.172555	hyper	POPTR_0010s14080	exon,intron	CHUP1	-
POPTR_0081s00210	DMR_scaffold_81_8542	scaffold_81	8542	8734	3	193	0.264155	0.367452	0.718882	-0.103297	hypo	POPTR_0081s00210	exon	XM_002337586.1	Leucine-rich repeat||Leucine-rich repeat, typical subtype
POPTR_0007s07720	DMR_7_6137453	7	6137453	6137628	3	176	0.382847	0.271192	1.41172	0.111655	hyper	POPTR_0007s07720	promoter
POPTR_0010s17660	DMR_10_16160143	10	16160143	16160249	5	107	0.328844	0.451767	0.727905	-0.122923	hypo	POPTR_0010s17660	intron	POPTRDRAFT_882838	-
POPTR_0014s06220	DMR_14_4741277	14	4741277	4741467	3	191	0.325155	0.220623	1.4738	0.104532	hyper	POPTR_0014s06220	promoter	-	Golgi SNAP receptor complex, subunit 1
POPTR_0009s03980	DMR_9_4551926	9	4551926	4552199	4	274	0.163464	0.0011825	138.235	0.162281	hyper	POPTR_0009s03980	exon	POPTRDRAFT_203647	Armadillo-like helical||Armadillo-type fold||Pumilio RNA-binding repeat||Nucleic acid binding NABP
POPTR_0018s13600	DMR_18_13874638	18	13874638	13874886	3	249	0.229911	0.0832168	2.7628	0.146694	hyper	POPTR_0018s13600	promoter	POPTRDRAFT_259824	DNA-binding WRKY||Transcription factor, WRKY, Zn-cluster
POPTR_0010s13070	DMR_10_12970471	10	12970471	12970910	27	440	0.240432	0.471491	0.509938	-0.23106	hypo	POPTR_0010s13070	promoter	-	Wall-associated receptor kinase galacturonan-binding domain
POPTR_0009s01320	DMR_9_1585180	9	1585180	1585704	5	525	0.192722	0.0785679	2.45294	0.114155	hyper	POPTR_0009s01320	exon,utr5,promoter	POPTRDRAFT_650512	ABC transporter-like||P-loop containing nucleoside triphosphate hydrolase||ATPase, AAA+ type, core||ABC transporter, conserved site
POPTR_0002s05860	DMR_2_3845244	2	3845244	3845523	42	280	0.714625	0.582204	1.22745	0.132422	hyper	POPTR_0002s05860	promoter	-	Auxin responsive SAUR protein
POPTR_0006s29300	DMR_6_26712877	6	26712877	26712883	4	7	0.191525	0.298962	0.640633	-0.107437	hypo	POPTR_0006s29300	exon,utr3	POPTRDRAFT_583190	Alpha/beta knot methyltransferases||tRNA (guanine-N1-)-methyltransferase, N-terminal||SPOUT methyltransferase, predicted
POPTR_0013s06640	DMR_13_5315425	13	5315425	5316004	8	580	0.298428	0.148919	2.00396	0.149509	hyper	POPTR_0013s06640	exon,intron,utr5	POPTRDRAFT_895744	Multi antimicrobial extrusion protein
POPTR_0009s03980	DMR_9_4550836	9	4550836	4550967	41	132	0.575065	0.473205	1.21525	0.10186	hyper	POPTR_0009s03980	promoter	POPTRDRAFT_203647	Armadillo-like helical||Armadillo-type fold||Pumilio RNA-binding repeat||Nucleic acid binding NABP
POPTR_0013s05360	DMR_13_3830708	13	3830708	3831493	13	786	0.425044	0.528639	0.804034	-0.103595	hypo	POPTR_0013s05360	exon,intron,utr3	POPTRDRAFT_814330	Translation Initiation factor eIF- 4e-like domain||Eukaryotic translation initiation factor 4E (eIF-4E), conserved site||Translation Initiation factor eIF- 4e
POPTR_0002s22250	DMR_2_18932503	2	18932503	18932865	21	363	0.591533	0.487271	1.21397	0.104262	hyper	POPTR_0002s22250	promoter	POPTRDRAFT_755807	-
POPTR_0013s14130	DMR_13_14454643	13	14454643	14454859	24	217	0.540103	0.679327	0.795055	-0.139225	hypo	POPTR_0013s14130	promoter	POPTRDRAFT_571776	Tetratricopeptide-like helical||Pentatricopeptide repeat
POPTR_0002s17290	DMR_2_13049459	2	13049459	13049648	4	190	0.388981	0.55856	0.696399	-0.169579	hypo	POPTR_0002s17290	promoter	POPTRDRAFT_409488	Zinc finger, CCHC-type
POPTR_0007s14440	DMR_7_14211285	7	14211285	14211552	19	268	0.298171	0.436705	0.682775	-0.138534	hypo	POPTR_0007s14440	promoter	POPTRDRAFT_764887	-
POPTR_0006s03070	DMR_6_1944248	6	1944248	1944864	7	617	0.188344	0.0878797	2.14321	0.100465	hyper	POPTR_0006s03070	promoter	-	Zinc finger, RING-type||Zinc finger, RING/FYVE/PHD-type
POPTR_0010s13080	DMR_10_12979724	10	12979724	12980324	10	601	0.535019	0.265518	2.015	0.269502	hyper	POPTR_0010s13080	intron	POPTRDRAFT_225382	Serine/threonine-protein kinase domain||Serine/threonine-protein kinase, active site||Protein kinase, catalytic domain||Protein kinase-like domain||Protein kinase, ATP binding site
POPTR_0018s08230	DMR_18_9061365	18	9061365	9061566	7	202	0.555391	0.676396	0.821104	-0.121004	hypo	POPTR_0018s08230	exon,intron	POPTRDRAFT_736966	Protein kinase-like domain||Serine/threonine-protein kinase domain||Serine/threonine-protein kinase, active site||Protein kinase, catalytic domain
POPTR_0018s11250	DMR_18_12053242	18	12053242	12053507	3	266	0.466272	0.217802	2.14081	0.24847	hyper	POPTR_0018s11250	exon	-	Protein of unknown function DUF593
POPTR_0008s18400	DMR_8_12373667	8	12373667	12373906	15	240	0.497246	0.373444	1.33151	0.123802	hyper	POPTR_0008s18400	promoter	POPTRDRAFT_872172	Zinc finger, RING-type||von Willebrand factor, type A||Zinc finger, RING/FYVE/PHD-type||-
POPTR_0004s21610	DMR_4_20649882	4	20649882	20650068	3	187	0.456729	0.563739	0.810177	-0.10701	hypo	POPTR_0004s21610	intron	POPTRDRAFT_293916	Serine-threonine/tyrosine-protein kinase||Protein kinase-like domain||Protein kinase, ATP binding site||Concanavalin A-like lectin/glucanase, subgroup||Serine/threonine-protein kinase, active site||Protein kinase, catalytic domain
POPTR_0015s00430	DMR_15_242378	15	242378	242598	3	221	0.690384	0.464358	1.48675	0.226026	hyper	POPTR_0015s00430	promoter	-	Ribosomal protein S30Ae/sigma 54 modulation protein
POPTR_0006s09870	DMR_6_7282749	6	7282749	7282829	26	81	0.416799	0.519889	0.801709	-0.103089	hypo	POPTR_0006s09870	promoter	POPTRDRAFT_560885	Chloramphenicol acetyltransferase-like domain||-
POPTR_0012s09670	DMR_12_10638530	12	10638530	10638874	4	345	0.311928	0.153041	2.0382	0.158887	hyper	POPTR_0012s09670	exon,intron	-	AMP-binding, conserved site||AMP-dependent synthetase/ligase||Domain of unknown function DUF4009
POPTR_0006s06900	DMR_6_4991359	6	4991359	4991721	14	363	0.220388	0.114739	1.92078	0.105649	hyper	POPTR_0006s06900	promoter	POPTRDRAFT_819093	Haem oxygenase-like, multi-helical||Haem oxygenase-like||Haem oxygenase (decyclizing), plant
POPTR_0010s13840	DMR_10_13559998	10	13559998	13560699	21	702	0.29149	0.173005	1.68486	0.118485	hyper	POPTR_0010s13840	exon,intron	-	Amino acid transporter, transmembrane
POPTR_0016s05550	DMR_16_3479389	16	3479389	3479398	3	10	0.328558	0.216648	1.51655	0.11191	hyper	POPTR_0016s05550	promoter	-	Protein of unknown function DUF1138
POPTR_0006s21360	DMR_6_20410541	6	20410541	20410821	5	281	0.137321	0.0236724	5.8009	0.113649	hyper	POPTR_0006s21360	exon,intron	-	Alcohol dehydrogenase, C-terminal||Alcohol dehydrogenase superfamily, zinc-containing||Alcohol dehydrogenase, zinc-containing, conserved site||Polyketide synthase, enoylreductase||Alcohol dehydrogenase GroES-like||NAD(P)-binding domain
POPTR_0006s25360	DMR_6_23737860	6	23737860	23738120	3	261	0.322454	0.484106	0.666082	-0.161652	hypo	POPTR_0006s25360	exon,intron	POPTRDRAFT_417597	Alpha/Beta hydrolase fold||Alpha/beta hydrolase, N-terminal
POPTR_0004s22740	DMR_4_21608618	4	21608618	21609180	40	563	0.424837	0.260946	1.62807	0.163892	hyper	POPTR_0004s22740	exon,intron	POPTRDRAFT_584463	T-complex 11
POPTR_0012s11810	DMR_12_12185262	12	12185262	12185576	27	315	0.394843	0.498715	0.79172	-0.103872	hypo	POPTR_0012s11810	exon,intron	-	ATPase, AAA-type, conserved site||P-loop containing nucleoside triphosphate hydrolase||ATPase, AAA-type, core
POPTR_0002s18270	DMR_2_14248548	2	14248548	14248784	12	237	0.29058	0.546965	0.531258	-0.256386	hypo	POPTR_0002s18270	promoter	-	Arv1 protein
POPTR_0013s14240	DMR_13_14521591	13	14521591	14521686	7	96	0.307831	0.144927	2.12404	0.162904	hyper	POPTR_0013s14240	promoter	POPTRDRAFT_807135	Glycosyl transferase, family 8||Plant galacturonosyltransferase GAUT||Nucleotide-diphospho-sugar transferases
POPTR_0013s06280	DMR_13_4698913	13	4698913	4699368	4	456	0.291352	0.397935	0.732159	-0.106583	hypo	POPTR_0013s06280	exon,utr3	POPTRDRAFT_823723	-
POPTR_0005s24890	DMR_5_23314469	5	23314469	23314560	14	92	0.380906	0.279992	1.36042	0.100914	hyper	POPTR_0005s24890	promoter	POPTRDRAFT_715222	Translation protein SH3-like||Translation protein SH3-like, subgroup||Ribosomal protein L14
POPTR_0005s10110	DMR_5_7224741	5	7224741	7225020	3	280	0.374719	0.488214	0.767531	-0.113495	hypo	POPTR_0005s10110	promoter	POPTRDRAFT_760329	-
POPTR_0007s13270	DMR_7_13396269	7	13396269	13396561	5	293	0.507996	0.612802	0.828972	-0.104806	hypo	POPTR_0007s13270	exon,intron	POPTRDRAFT_820049	Heavy metal transport/detoxification protein
POPTR_0013s15560	DMR_13_15506878	13	15506878	15506963	7	86	0.0437502	0.184245	0.237456	-0.140495	hypo	POPTR_0013s15560	promoter	POPTRDRAFT_663639	Ribosomal protein L10e||Ribosomal protein L10e/L16||Ribosomal protein L10e, conserved site
POPTR_0005s04020	DMR_5_2679767	5	2679767	2680334	12	568	0.443564	0.330727	1.34118	0.112837	hyper	POPTR_0005s04020	exon,utr3	-	Histidine phosphatase superfamily
POPTR_0002s20060	DMR_2_16000384	2	16000384	16000810	8	427	0.210638	0.32239	0.653364	-0.111752	hypo	POPTR_0002s20060	exon,intron,utr3	-	Importin-alpha-like, importin-beta-binding domain||Importin subunit alpha||Armadillo-like helical||Armadillo-type fold
POPTR_0008s14320	DMR_8_9494718	8	9494718	9494886	17	169	0.121764	0.222578	0.547062	-0.100814	hypo	POPTR_0008s14320	promoter	POPTRDRAFT_657068	Zinc finger, CCCH-type
POPTR_0014s18450	DMR_14_15660705	14	15660705	15660996	3	292	0.0210314	0.125216	0.167961	-0.104185	hypo	POPTR_0014s18450	exon,utr3	PSAT1	Lecithin:cholesterol acyltransferase||Alpha/Beta hydrolase fold
POPTR_0017s09000	DMR_17_7663655	17	7663655	7663760	9	106	0.114141	0.215212	0.530365	-0.101071	hypo	POPTR_0017s09000	exon,intron,promoter	POPTRDRAFT_827559	Arfaptin homology (AH) domain/BAR domain||-
POPTR_0005s23690	DMR_5_22440285	5	22440285	22440435	5	151	0.118022	0.23981	0.492147	-0.121788	hypo	POPTR_0005s23690	exon	POPTRDRAFT_801432	Pentatricopeptide repeat||Tetratricopeptide-like helical
POPTR_0006s08000	DMR_6_5845550	6	5845550	5845726	8	177	0.35245	0.248956	1.41571	0.103494	hyper	POPTR_0006s08000	promoter	-	Pathogenesis-related transcriptional factor/ERF, DNA-binding||DNA-binding, integrase-type
POPTR_0011s05250	DMR_11_5135453	11	5135453	5135460	4	8	0.404384	0.273296	1.47966	0.131088	hyper	POPTR_0011s05250	exon	POPTRDRAFT_827835	Dehydrogenase, multihelical||Acetohydroxy acid isomeroreductase||Ketol-acid reductoisomerase||NAD(P)-binding domain||Acetohydroxy acid isomeroreductase, catalytic||Acetohydroxy acid isomeroreductase C-terminal||6-phosphogluconate dehydrogenase, C-terminal-like
POPTR_0005s12940	DMR_5_9799553	5	9799553	9799591	8	39	0.449883	0.608815	0.738949	-0.158932	hypo	POPTR_0005s12940	promoter	POPTRDRAFT_796841	Serine/threonine-protein kinase domain||Concanavalin A-like lectin/glucanase, subgroup||Protein kinase, catalytic domain||Peptidoglycan-binding lysin domain||Protein kinase-like domain
POPTR_0011s07040	DMR_11_7795947	11	7795947	7796197	19	251	0.404991	0.255527	1.58493	0.149464	hyper	POPTR_0011s07040	exon,intron	POPTRDRAFT_568682	Cellulose synthase||Nucleotide-diphospho-sugar transferases||Cellulose synthase, RING-type zinc finger||Zinc finger, RING/FYVE/PHD-type
POPTR_0002s16910	DMR_2_12651011	2	12651011	12651179	77	169	0.777566	0.978398	0.794734	-0.200832	hypo	POPTR_0002s16910	promoter	POPTRDRAFT_755365	-
POPTR_0009s10350	DMR_9_8907448	9	8907448	8907830	15	383	0.430947	0.322513	1.33622	0.108434	hyper	POPTR_0009s10350	promoter	POPTRDRAFT_804270	Domain of unknown function DUF88||OST-HTH/LOTUS domain||-||PIN domain-like
POPTR_0011s02670	DMR_11_2591951	11	2591951	2592105	3	155	0.182716	0.0773833	2.36118	0.105332	hyper	POPTR_0011s02670	exon,utr3	POPTRDRAFT_660544	Cytochrome b561/ferric reductase transmembrane||Cytochrome b561, eukaryote
POPTR_0015s02230	DMR_15_1571217	15	1571217	1571829	11	613	0.573148	0.470621	1.21785	0.102527	hyper	POPTR_0015s02230	exon,intron	POPTRDRAFT_251115	Peptidase M41, FtsH||ATPase, AAA-type, core||ATPase, AAA-type, conserved site||P-loop containing nucleoside triphosphate hydrolase||ATPase, AAA+ type, core||Peptidase M41
POPTR_0008s04830	DMR_8_2802632	8	2802632	2802782	10	151	0.638258	0.50112	1.27367	0.137139	hyper	POPTR_0008s04830	exon	POPTRDRAFT_563828	Caskin/Ankyrin repeat-containing protein||Ankyrin repeat||Ankyrin repeat-containing domain||PGG domain
POPTR_0004s02700	DMR_4_1801050	4	1801050	1801457	16	408	0.121112	0.274717	0.440863	-0.153604	hypo	POPTR_0004s02700	promoter	-	Protein kinase, ATP binding site||Epidermal growth factor-like, type 3||Apple-like||Concanavalin A-like lectin/glucanase, subgroup||Protein kinase-like domain||Serine-threonine/tyrosine-protein kinase||Bulb-type lectin domain||S-locus glycoprotein||Protein kinase, catalytic domain||S-receptor-like serine/threonine-protein kinase||Serine/threonine-protein kinase, active site||Serine/threonine-prot…
POPTR_0016s02910	DMR_16_1457280	16	1457280	1457428	17	149	0.222512	0.329594	0.675111	-0.107082	hypo	POPTR_0016s02910	promoter	POPTRDRAFT_734690	Zinc finger, RING/FYVE/PHD-type||Zinc finger, RING-type
POPTR_0011s06820	DMR_11_7493726	11	7493726	7493853	3	128	0.250577	0.368746	0.679537	-0.11817	hypo	POPTR_0011s06820	promoter	POPTRDRAFT_568665	Heat shock factor (HSF)-type, DNA-binding||Heat shock transcription factor family||Winged helix-turn-helix transcription repressor DNA-binding||Heat shock transcription factor, plant
POPTR_0010s12860	DMR_10_12821262	10	12821262	12821660	4	399	0.213571	0.340085	0.627994	-0.126514	hypo	POPTR_0010s12860	promoter	POPTRDRAFT_225328	Zinc finger, CCCH-type
POPTR_0019s10630	DMR_19_12159484	19	12159484	12160781	39	1298	0.400123	0.535956	0.74656	-0.135832	hypo	POPTR_0019s10630	exon,intron	POPTRDRAFT_665706	Carbohydrate kinase, FGGY, N-terminal||Carbohydrate kinase, FGGY, C-terminal
POPTR_0002s21290	DMR_2_17691244	2	17691244	17691347	3	104	0.173311	0.0309722	5.59568	0.142338	hyper	POPTR_0002s21290	exon,intron	POPTRDRAFT_711395	Light chain 3 (LC3)||Ubiquitin-related domain
POPTR_0319s00210	DMR_scaffold_319_7915	scaffold_319	7915	7981	5	67	0.230868	0.372452	0.619861	-0.141583	hypo	POPTR_0319s00210	promoter	-	Concanavalin A-like lectin/glucanase, subgroup||Protein kinase, ATP binding site||S-receptor-like serine/threonine-protein kinase||Protein kinase, catalytic domain||Bulb-type lectin domain||S-locus glycoprotein||Serine-threonine/tyrosine-protein kinase||Protein kinase-like domain
POPTR_0010s13540	DMR_10_13364025	10	13364025	13364313	21	289	0.23218	0.127159	1.8259	0.10502	hyper	POPTR_0010s13540	promoter	-	DNA-binding, integrase-type||AP2/ERF transcription factor ERF/PTI6||Pathogenesis-related transcriptional factor/ERF, DNA-binding
POPTR_0006s22440	DMR_6_21458132	6	21458132	21458275	41	144	0.503993	0.651376	0.773735	-0.147384	hypo	POPTR_0006s22440	intron	POPTRDRAFT_415889	Alpha/Beta hydrolase fold||Peptidase S28
POPTR_0013s02600	DMR_13_1536650	13	1536650	1537782	26	1133	0.398293	0.294333	1.35321	0.10396	hyper	POPTR_0013s02600	exon,intron,utr3	POPTRDRAFT_570870	Myb/SANT-like domain
POPTR_0003s17320	DMR_3_16705248	3	16705248	16705307	24	60	0.417517	0.605354	0.689707	-0.187837	hypo	POPTR_0003s17320	promoter	POPTRDRAFT_647087	Uncharacterised protein family UPF0016
POPTR_0017s06880	DMR_17_5257526	17	5257526	5257991	7	466	0.464337	0.566007	0.820373	-0.10167	hypo	POPTR_0017s06880	intron	POPTRDRAFT_594421	-
POPTR_0004s17470	DMR_4_17655972	4	17655972	17656285	16	314	0.568528	0.401557	1.41581	0.166971	hyper	POPTR_0004s17470	exon,intron	POPTRDRAFT_818156	ER lumen protein retaining receptor
POPTR_0003s20830	DMR_3_19228633	3	19228633	19230214	25	1582	0.552101	0.450493	1.22555	0.101608	hyper	POPTR_0003s20830	exon,intron	POPTRDRAFT_1074695	Thiamin diphosphate-binding fold||Transketolase, C-terminal/Pyruvate-ferredoxin oxidoreductase, domain II||Transketolase-like, pyrimidine-binding domain
POPTR_0019s05830	DMR_19_6260937	19	6260937	6261094	3	158	0.0749926	0.188504	0.39783	-0.113512	hypo	POPTR_0019s05830	exon,intron,utr5	POPTRDRAFT_826167	-||Alcohol dehydrogenase GroES-like||NAD(P)-binding domain||Alcohol dehydrogenase, C-terminal||Alcohol dehydrogenase, zinc-containing, conserved site||Alcohol dehydrogenase superfamily, zinc-containing||Polyketide synthase, enoylreductase
POPTR_0004s14070	DMR_4_14541297	4	14541297	14541413	9	117	0.191539	0.303743	0.630595	-0.112204	hypo	POPTR_0004s14070	intron	ATINT2	Major facilitator superfamily||General substrate transporter||Sugar/inositol transporter
POPTR_0009s11000	DMR_9_9290788	9	9290788	9290847	7	60	0.0499303	0.165771	0.3012	-0.115841	hypo	POPTR_0009s11000	promoter	POPTRDRAFT_201586	Tetratricopeptide-like helical||Homing endonuclease||LAGLIDADG DNA endonuclease||Pentatricopeptide repeat
POPTR_0006s02700	DMR_6_1720616	6	1720616	1720769	5	154	0.134658	0.266063	0.506115	-0.131405	hypo	POPTR_0006s02700	promoter	POPTRDRAFT_1080259	FAD dependent oxidoreductase
POPTR_0006s11280	DMR_6_8567027	6	8567027	8567293	9	267	0.413699	0.285271	1.45019	0.128428	hyper	POPTR_0006s11280	intron,utr5	POPTRDRAFT_282582	Zinc finger, RING/FYVE/PHD-type||Zinc finger, RING-type
POPTR_0008s02620	DMR_8_1323521	8	1323521	1323916	14	396	0.391295	0.532189	0.735256	-0.140894	hypo	POPTR_0008s02620	exon,utr3	POPTRDRAFT_563636	Ovarian tumour, otubain
POPTR_0019s15400	DMR_19_15906930	19	15906930	15907168	4	239	0.557883	0.453893	1.22911	0.103989	hyper	POPTR_0019s15400	intron	POPTRDRAFT_1108612	TRAM/LAG1/CLN8 homology domain
POPTR_0014s17240	DMR_14_13373234	14	13373234	13373575	9	342	0.28077	0.410946	0.683227	-0.130177	hypo	POPTR_0014s17240	promoter	POPTRDRAFT_573167	-
POPTR_0006s12920	DMR_6_10138977	6	10138977	10139099	10	123	0.512119	0.709861	0.721436	-0.197742	hypo	POPTR_0006s12920	promoter	POPTRDRAFT_809842	Cytokinin riboside 5'-monophosphate phosphoribohydrolase LOG||LOG family
POPTR_0008s18400	DMR_8_12371112	8	12371112	12371283	36	172	0.19513	0.312793	0.623833	-0.117662	hypo	POPTR_0008s18400	intron	POPTRDRAFT_872172	Zinc finger, RING-type||von Willebrand factor, type A||Zinc finger, RING/FYVE/PHD-type||-
POPTR_0009s08270	DMR_9_7611776	9	7611776	7611894	12	119	0.165278	0.265478	0.622569	-0.1002	hypo	POPTR_0009s08270	promoter	POPTRDRAFT_804358	Transcription factor, K-box
POPTR_0003s01970	DMR_3_1866377	3	1866377	1866464	3	88	0.550506	0.431194	1.2767	0.119312	hyper	POPTR_0003s01970	exon,intron	POPTRDRAFT_787685	Leucine-rich repeat, typical subtype||Leucine-rich repeat||Leucine-rich repeat-containing N-terminal, type 2
POPTR_0008s14320	DMR_8_9492706	8	9492706	9492929	5	224	0.427135	0.548011	0.779427	-0.120876	hypo	POPTR_0008s14320	exon,intron	POPTRDRAFT_657068	Zinc finger, CCCH-type
POPTR_0011s12590	DMR_11_15301136	11	15301136	15301493	10	358	0.382286	0.550491	0.694444	-0.168206	hypo	POPTR_0011s12590	promoter	XM_002316892.1	-||Amine oxidase||Winged helix-turn-helix transcription repressor DNA-binding||NAD(P)-binding domain
POPTR_0014s13290	DMR_14_9789617	14	9789617	9790106	26	490	0.68446	0.547582	1.24997	0.136878	hyper	POPTR_0014s13290	exon,intron	POPTRDRAFT_246085	ABC transporter, conserved site||ABC transporter-like||ATPase, AAA+ type, core||P-loop containing nucleoside triphosphate hydrolase
POPTR_0016s10440	DMR_16_8677303	16	8677303	8677445	5	143	0.418721	0.254257	1.64684	0.164464	hyper	POPTR_0016s10440	exon,intron	POPTRDRAFT_576833	Regulator of chromosome condensation/beta-lactamase-inhibitor protein II||Regulator of chromosome condensation, RCC1
POPTR_0009s09170	DMR_9_8192638	9	8192638	8192794	7	157	0.137104	0.253766	0.540277	-0.116662	hypo	POPTR_0009s09170	promoter	POPTRDRAFT_767692	CASC3/Barentsz eIF4AIII binding
POPTR_0006s13510	DMR_6_10729595	6	10729595	10729678	3	84	0.150937	0.0423626	3.56297	0.108574	hyper	POPTR_0006s13510	intron	-	Zinc finger, CCCH-type
POPTR_1773s00200	DMR_scaffold_1773_1756	scaffold_1773	1756	1767	3	12	0.623404	0.768207	0.811505	-0.144803	hypo	POPTR_1773s00200	intron
POPTR_0015s11460	DMR_15_12044546	15	12044546	12044676	35	131	0.42548	0.592301	0.718352	-0.16682	hypo	POPTR_0015s11460	promoter	-	Ubiquitin-conjugating enzyme, active site||Ubiquitin-conjugating enzyme/RWD-like||Ubiquitin-associated/translation elongation factor EF1B, N-terminal, eukaryote||Ubiquitin-conjugating enzyme, E2
POPTR_0012s14870	DMR_12_14582774	12	14582774	14583110	13	337	0.401667	0.283201	1.41831	0.118466	hyper	POPTR_0012s14870	intron	POPTRDRAFT_814302	-||ParB-like nuclease
POPTR_0010s05080	DMR_10_6490810	10	6490810	6491077	69	268	0.487373	0.33551	1.45263	0.151862	hyper	POPTR_0010s05080	promoter	POPTRDRAFT_814132	Carbonic anhydrase||Carbonic anhydrase, prokaryotic-like, conserved site
POPTR_0013s06590	DMR_13_5228781	13	5228781	5228996	7	216	0.118423	0.0134751	8.78831	0.104948	hyper	POPTR_0013s06590	exon,intron	POPTRDRAFT_787567	-
POPTR_0006s25400	DMR_6_23808922	6	23808922	23808997	6	76	0.475371	0.367453	1.29369	0.107918	hyper	POPTR_0006s25400	promoter	POPTRDRAFT_832119	Thioredoxin-like fold
POPTR_0017s06430	DMR_17_4928099	17	4928099	4928272	21	174	0.0389615	0.238004	0.163701	-0.199043	hypo	POPTR_0017s06430	intron	POPTRDRAFT_836631	Thioredoxin-like fold||-||Ubiquitin-related domain
POPTR_0125s00200	DMR_scaffold_125_25603	scaffold_125	25603	25739	7	137	0.0432585	0.211404	0.204625	-0.168146	hypo	POPTR_0125s00200	promoter	POPTRDRAFT_590521	-
POPTR_0015s11460	DMR_15_12043619	15	12043619	12043786	13	168	0.69367	0.559248	1.24036	0.134422	hyper	POPTR_0015s11460	promoter	-	Ubiquitin-conjugating enzyme, active site||Ubiquitin-conjugating enzyme/RWD-like||Ubiquitin-associated/translation elongation factor EF1B, N-terminal, eukaryote||Ubiquitin-conjugating enzyme, E2
POPTR_0015s02060	DMR_15_1407746	15	1407746	1407981	8	236	0.0697007	0.171308	0.406874	-0.101607	hypo	POPTR_0015s02060	exon,intron	POPTRDRAFT_807852	Tetratricopeptide-like helical||Protein kinase-like domain||Protein kinase, catalytic domain||Pentatricopeptide repeat
POPTR_0017s00710	DMR_17_422550	17	422550	422556	3	7	0.0158726	0.251825	0.0630304	-0.235952	hypo	POPTR_0017s00710	promoter	POPTRDRAFT_786516	-
POPTR_0009s16160	DMR_9_12350393	9	12350393	12350466	11	74	0.100847	0.238103	0.423545	-0.137256	hypo	POPTR_0009s16160	promoter	POPTRDRAFT_767048	Uncharacterised protein family UPF0497, trans-membrane plant||Uncharacterised protein family UPF0497, trans-membrane plant subgroup
POPTR_0010s24930	DMR_10_20880881	10	20880881	20881160	6	280	0.600682	0.493661	1.21679	0.107021	hyper	POPTR_0010s24930	exon,intron	POPTRDRAFT_725381	Heat shock protein DnaJ, N-terminal||Heat shock protein DnaJ, cysteine-rich domain||Chaperone DnaJ, C-terminal||Chaperone DnaJ||Heat shock protein DnaJ, conserved site||HSP40/DnaJ peptide-binding
POPTR_0005s23050	DMR_5_21882051	5	21882051	21882493	9	443	0.200262	0.314053	0.637671	-0.113791	hypo	POPTR_0005s23050	exon,utr3	POPTRDRAFT_559545	Tetratricopeptide-like helical||Pentatricopeptide repeat
POPTR_0005s10090	DMR_5_7188931	5	7188931	7189029	30	99	0.355008	0.459151	0.773184	-0.104143	hypo	POPTR_0005s10090	intron	POPTRDRAFT_558749	Translation elongation factor EFG/EF2, domain IV||Protein synthesis factor, GTP-binding||Small GTP-binding protein||Translation elongation factor EFG/EF2, C-terminal||Tr-type G domain, conserved site||Translation elongation/initiation factor/Ribosomal, beta-barrel||Ribosomal protein S5 domain 2-type fold||Elongation factor G/III/V||Translation elongation factor EFTu/EF1A, domain 2||P-loop contain…
POPTR_0002s00620	DMR_2_274363	2	274363	274655	7	293	0.450461	0.555088	0.811513	-0.104627	hypo	POPTR_0002s00620	exon,intron	ATSWI3B	Winged helix-turn-helix transcription repressor DNA-binding||-||SANT domain, DNA binding||SANT, eukarya
POPTR_0002s13760	DMR_2_10203256	2	10203256	10203293	13	38	0.268194	0.406225	0.660212	-0.13803	hypo	POPTR_0002s13760	promoter	POPTRDRAFT_551949	Peptidyl-prolyl cis-trans isomerase, FKBP-type, domain||Peptidyl-prolyl cis-trans isomerase, FKBP-type
POPTR_0003s21640	DMR_3_19717686	3	19717686	19717967	17	282	0.428377	0.528584	0.810424	-0.100207	hypo	POPTR_0003s21640	promoter	-	Plant peroxidase||Peroxidase, active site||Haem peroxidase||Peroxidases heam-ligand binding site||Haem peroxidase, plant/fungal/bacterial
POPTR_0005s15800	DMR_5_12397454	5	12397454	12397665	4	212	0.0751695	0.195666	0.384172	-0.120497	hypo	POPTR_0005s15800	promoter	POPTRDRAFT_209861	ChaC-like protein||Butirosin biosynthesis, BtrG-like
POPTR_0015s06760	DMR_15_7798915	15	7798915	7799253	5	339	0.332998	0.195264	1.70537	0.137733	hyper	POPTR_0015s06760	exon,utr5,promoter	POPTRDRAFT_742398	P-loop containing nucleoside triphosphate hydrolase||ATPase, AAA+ type, core||Chaperonin ClpA/B||ClpA/B, conserved site 2||Chaperonin ClpA/B, conserved site||Double Clp-N motif||ATPase, AAA-type, core||Clp ATPase, C-terminal||Clp, N-terminal
POPTR_0006s27860	DMR_6_25712648	6	25712648	25713433	12	786	0.543214	0.645071	0.842099	-0.101857	hypo	POPTR_0006s27860	exon,intron,utr3	HSP98.7	ClpA/B, conserved site 2||Double Clp-N motif||Chaperonin ClpA/B, conserved site||ATPase, AAA-type, core||Clp, N-terminal||ATPase, AAA+ type, core||P-loop containing nucleoside triphosphate hydrolase||Chaperonin ClpA/B
POPTR_0013s10190	DMR_13_10203794	13	10203794	10203913	15	120	0.247832	0.406275	0.61001	-0.158443	hypo	POPTR_0013s10190	promoter	-	Transcription factor, MADS-box
POPTR_0009s06050	DMR_9_5966269	9	5966269	5966624	6	356	0.160713	0.0365794	4.39354	0.124134	hyper	POPTR_0009s06050	exon,intron	POPTRDRAFT_804462	Methyltransferase type 11||S-adenosyl-L-methionine-dependent methyltransferase-like
POPTR_0005s15240	DMR_5_11995987	5	11995987	11996451	21	465	0.476582	0.353435	1.34843	0.123146	hyper	POPTR_0005s15240	promoter	POPTRDRAFT_283890	Protein kinase, ATP binding site||Concanavalin A-like lectin/glucanase, subgroup||Wall-associated receptor kinase galacturonan-binding domain||Protein kinase-like domain||Serine-threonine/tyrosine-protein kinase||Protein kinase, catalytic domain||Serine/threonine-protein kinase, active site||Serine/threonine-protein kinase domain
POPTR_0007s00300	DMR_7_82985	7	82985	83090	6	106	0.556346	0.44091	1.26181	0.115435	hyper	POPTR_0007s00300	exon,utr3	-	Immunoglobulin-like fold||Late embryogenesis abundant protein, group 2||Water stress and hypersensitive response domain
POPTR_0011s07040	DMR_11_7789456	11	7789456	7791223	34	1768	0.719865	0.615493	1.16957	0.104372	hyper	POPTR_0011s07040	promoter	POPTRDRAFT_568682	Cellulose synthase||Nucleotide-diphospho-sugar transferases||Cellulose synthase, RING-type zinc finger||Zinc finger, RING/FYVE/PHD-type
POPTR_0011s07030	DMR_11_7789456	11	7789456	7791223	34	1768	0.719865	0.615493	1.16957	0.104372	hyper	POPTR_0011s07030	exon,intron	POPTRDRAFT_728143	WD40-repeat-containing domain||WD40 repeat||WD40 repeat, conserved site||WD40/YVTN repeat-like-containing domain
POPTR_0002s15090	DMR_2_11192859	2	11192859	11192891	3	33	0.295676	0.182245	1.62241	0.113431	hyper	POPTR_0002s15090	promoter	POPTRDRAFT_816568	Protein of unknown function DUF616
POPTR_0002s18480	DMR_2_14382644	2	14382644	14382828	10	185	0.387895	0.488066	0.79476	-0.100171	hypo	POPTR_0002s18480	exon	-	Nuclear factor related to kappa-B-binding protein
POPTR_0013s05880	DMR_13_4249826	13	4249826	4250138	5	313	0.390248	0.248944	1.56762	0.141305	hyper	POPTR_0013s05880	promoter
POPTR_0004s14190	DMR_4_14682288	4	14682288	14682719	3	432	0.260414	0.139458	1.86734	0.120957	hyper	POPTR_0004s14190	exon	POPTRDRAFT_556285	Pentatricopeptide repeat||Tetratricopeptide-like helical
POPTR_0006s13850	DMR_6_11035353	6	11035353	11035371	4	19	0.201419	0.314333	0.640782	-0.112914	hypo	POPTR_0006s13850	exon,utr3	POPTRDRAFT_712584	-||RNA polymerases, subunit N, zinc binding site||RNA polymerase subunit RPB10||RNA polymerase, subunit N/RPB10
POPTR_0013s03580	DMR_13_2271614	13	2271614	2271664	6	51	0.179476	0.426628	0.420683	-0.247153	hypo	POPTR_0013s03580	promoter	POPTRDRAFT_571010	Tesmin/TSO1-like, CXC||Lin-54 family
POPTR_0012s07760	DMR_12_8674418	12	8674418	8674427	4	10	0.267111	0.37717	0.708197	-0.110059	hypo	POPTR_0012s07760	intron	-	Alpha-N-acetylglucosaminidase, C-terminal||Alpha-N-acetylglucosaminidase||Alpha-N-acetylglucosaminidase, N-terminal||Alpha-N-acetylglucosaminidase, tim-barrel domain
POPTR_0002s14880	DMR_2_11019164	2	11019164	11019634	28	471	0.397471	0.267986	1.48318	0.129485	hyper	POPTR_0002s14880	exon,utr3	POPTRDRAFT_830358	NAD-dependent epimerase/dehydratase||NAD(P)-binding domain
POPTR_0010s19250	DMR_10_17221267	10	17221267	17221399	3	133	0.307528	0.202757	1.51673	0.10477	hyper	POPTR_0010s19250	promoter	POPTRDRAFT_567232	Peptide-N4-(N-acetyl-beta-glucosaminyl)asparagine amidase A
POPTR_0009s17180	DMR_9_12913738	9	12913738	12913925	27	188	0.236628	0.352283	0.671698	-0.115655	hypo	POPTR_0009s17180	exon,intron,utr5,promoter	-	Serine/threonine-protein kinase, active site||Protein kinase, catalytic domain||Protein kinase-like domain
POPTR_0016s14690	DMR_16_13851514	16	13851514	13851592	13	79	0.778021	0.667678	1.16526	0.110343	hyper	POPTR_0016s14690	exon	POPTRDRAFT_734399	Serine/threonine-protein kinase domain||Serine/threonine-protein kinase, active site||Concanavalin A-like lectin/glucanase, subgroup||Protein kinase, catalytic domain||Protein kinase-like domain||Protein kinase, ATP binding site
POPTR_0014s07710	DMR_14_5780188	14	5780188	5780648	40	461	0.20915	0.353099	0.592327	-0.143949	hypo	POPTR_0014s07710	promoter	-	Remorin, N-terminal||Remorin, C-terminal
POPTR_0016s14750	DMR_16_13903103	16	13903103	13903205	7	103	0.140922	0.270356	0.521246	-0.129434	hypo	POPTR_0016s14750	promoter	POPTRDRAFT_254540	Protein of unknown function DUF3411
POPTR_0003s07950	DMR_3_9442066	3	9442066	9442211	33	146	0.300971	0.452939	0.664486	-0.151967	hypo	POPTR_0003s07950	promoter	POPTRDRAFT_830730	Hyaluronan/mRNA-binding protein||Stm1, N-terminal
POPTR_0005s15090	DMR_5_11906848	5	11906848	11907452	12	605	0.212281	0.322927	0.657366	-0.110646	hypo	POPTR_0005s15090	exon,intron,utr5,promoter	POPTRDRAFT_553055	Transcription factor CBF/NF-Y/archaeal histone||-
POPTR_0017s04700	DMR_17_3598187	17	3598187	3598207	8	21	0.255733	0.412859	0.61942	-0.157126	hypo	POPTR_0017s04700	promoter	POPTRDRAFT_782352	-||Leucine-rich repeat, typical subtype||P-loop containing nucleoside triphosphate hydrolase
POPTR_0006s16110	DMR_6_13989789	6	13989789	13990488	7	700	0.16145	0.051596	3.12913	0.109854	hyper	POPTR_0006s16110	exon,intron	-	Ankyrin repeat||Ankyrin repeat-containing domain||ATPase, AAA-type, core||CbxX/CfqX||ATPase, AAA+ type, core||P-loop containing nucleoside triphosphate hydrolase
POPTR_0006s16120	DMR_6_13989789	6	13989789	13990488	7	700	0.16145	0.051596	3.12913	0.109854	hyper	POPTR_0006s16120	promoter	POPTRDRAFT_584013	-
POPTR_0204s00250	DMR_scaffold_204_28443	scaffold_204	28443	28653	3	211	0.119413	0.353469	0.33783	-0.234057	hypo	POPTR_0204s00250	promoter	POPTRDRAFT_578846	Leucine-rich repeat-containing N-terminal, type 2
POPTR_0013s11880	DMR_13_12504738	13	12504738	12504789	7	52	0.466018	0.573641	0.812385	-0.107624	hypo	POPTR_0013s11880	promoter	-	5'-3' exonuclease, N-terminal||PIN domain-like||5'-3' exonuclease, C-terminal subdomain||5'-3' exonuclease, alpha-helical arch, N-terminal
POPTR_0007s10980	DMR_7_11218602	7	11218602	11219292	19	691	0.428187	0.538361	0.795352	-0.110175	hypo	POPTR_0007s10980	exon,intron	POPTRDRAFT_764537	SMAD/FHA domain||Monooxygenase, FAD-binding||Forkhead-associated (FHA) domain
POPTR_0004s10340	DMR_4_8883767	4	8883767	8883955	77	189	0.771123	0.898117	0.8586	-0.126994	hypo	POPTR_0004s10340	promoter	-	Protein of unknown function DUF962
POPTR_0011s13520	DMR_11_16258804	11	16258804	16259212	30	409	0.366979	0.542153	0.676892	-0.175174	hypo	POPTR_0011s13520	promoter	POPTRDRAFT_1094456	Small heat shock protein HSP20||Heat shock protein Hsp20||HSP20-like chaperone
POPTR_0009s04180	DMR_9_4673982	9	4673982	4674346	10	365	0.455713	0.350015	1.30198	0.105699	hyper	POPTR_0009s04180	promoter	-	NAD(P)-binding domain||NmrA-like
POPTR_0015s05630	DMR_15_5976541	15	5976541	5976785	9	245	0.603792	0.706269	0.854904	-0.102477	hypo	POPTR_0015s05630	intron	POPTRDRAFT_265643	Domain of unknown function DUF4101
POPTR_0019s11210	DMR_19_12580186	19	12580186	12580426	57	241	0.366679	0.032587	11.2523	0.334092	hyper	POPTR_0019s11210	promoter	-	Protease-associated domain, PA
POPTR_0006s09690	DMR_6_7114660	6	7114660	7114953	11	294	0.270699	0.39403	0.687	-0.123331	hypo	POPTR_0006s09690	promoter	-	Machado-Joseph disease protein MJD
POPTR_0018s04330	DMR_18_3656968	18	3656968	3657160	6	193	0.0823091	0.257531	0.319609	-0.175222	hypo	POPTR_0018s04330	promoter	POPTRDRAFT_284712	Leucine-rich repeat, typical subtype||P-loop containing nucleoside triphosphate hydrolase||-
POPTR_0018s06000	DMR_18_5621204	18	5621204	5621736	25	533	0.577056	0.458669	1.25811	0.118387	hyper	POPTR_0018s06000	promoter	XM_002334964.1	PGG domain||Ankyrin repeat-containing domain||Ankyrin repeat||Caskin/Ankyrin repeat-containing protein
POPTR_0006s23840	DMR_6_22574565	6	22574565	22574789	4	225	0.107556	0.234672	0.458324	-0.127116	hypo	POPTR_0006s23840	promoter	-	SANT domain, DNA binding||Transcription regulator HTH, Myb-type, DNA-binding
POPTR_0002s11180	DMR_2_8255799	2	8255799	8256822	24	1024	0.44236	0.340846	1.29783	0.101514	hyper	POPTR_0002s11180	exon,intron	POPTRDRAFT_754845	Protein kinase, catalytic domain||Serine/threonine-protein kinase domain||Serine/threonine-protein kinase, active site||Protein kinase-like domain||Protein kinase, ATP binding site||Serine-threonine/tyrosine-protein kinase
POPTR_0003s13030	DMR_3_13437654	3	13437654	13438075	8	422	0.291914	0.190718	1.5306	0.101196	hyper	POPTR_0003s13030	exon,intron	POPTRDRAFT_1074064	Nucleotide-binding, alpha-beta plait||RNA recognition motif domain
POPTR_0007s01670	DMR_7_960620	7	960620	960741	13	122	0.195596	0.340768	0.573986	-0.145172	hypo	POPTR_0007s01670	promoter	POPTRDRAFT_763795	Mammalian cell entry-related
POPTR_0006s04640	DMR_6_3184087	6	3184087	3184595	15	509	0.33265	0.161009	2.06603	0.171641	hyper	POPTR_0006s04640	promoter	POPTRDRAFT_652681	-
POPTR_0005s12910	DMR_5_9744112	5	9744112	9744523	9	412	0.307823	0.206603	1.48993	0.10122	hyper	POPTR_0005s12910	promoter	-	Zinc finger, RING/FYVE/PHD-type||Zinc finger, RING-type||Zinc finger, RING-type, conserved site
POPTR_0004s23230	DMR_4_22010592	4	22010592	22010600	3	9	0.153234	0.042122	3.63787	0.111112	hyper	POPTR_0004s23230	intron,promoter	-	Bromodomain, conserved site||Transposase, Ptta/En/Spm, plant
POPTR_0002s16650	DMR_2_12456865	2	12456865	12457031	8	167	0.00224465	0.179476	0.0125067	-0.177232	hypo	POPTR_0002s16650	exon	POPTRDRAFT_816615	Late embryogenesis abundant protein, group 2||Immunoglobulin-like fold||Water stress and hypersensitive response domain
POPTR_0007s05030	DMR_7_3231692	7	3231692	3231758	3	67	0.474698	0.615069	0.77178	-0.140371	hypo	POPTR_0007s05030	exon,intron	POPTRDRAFT_562557	LMBR1-like membrane protein
POPTR_0003s09900	DMR_3_11065356	3	11065356	11065671	12	316	0.232508	0.372384	0.624376	-0.139876	hypo	POPTR_0003s09900	exon,intron	POPTRDRAFT_413863	Domain of unknown function DUF4463||Domain of unknown function DUF221
POPTR_0008s20280	DMR_8_14044393	8	14044393	14044658	3	266	0.156524	0.270028	0.57966	-0.113503	hypo	POPTR_0008s20280	exon,intron	POPTRDRAFT_803890	Zinc finger, RING/FYVE/PHD-type||Zinc finger, RING-type
POPTR_0006s06880	DMR_6_4982059	6	4982059	4982165	12	107	0.400221	0.51645	0.774947	-0.116229	hypo	POPTR_0006s06880	promoter	POPTRDRAFT_1080503	SPX, N-terminal||SPX domain-containing protein
POPTR_0006s08150	DMR_6_5921874	6	5921874	5921896	12	23	0.731953	0.584815	1.2516	0.147138	hyper	POPTR_0006s08150	promoter	-	Protein phosphatase 2C||Protein phosphatase 2C-like
POPTR_0018s01010	DMR_18_919940	18	919940	919957	4	18	0.0743543	0.176883	0.420358	-0.102529	hypo	POPTR_0018s01010	promoter	POPTRDRAFT_1105891	Leucine-rich repeat-containing N-terminal, type 2
POPTR_0005s20600	DMR_5_19636497	5	19636497	19636663	3	167	0.060681	0.16142	0.375921	-0.100739	hypo	POPTR_0005s20600	promoter	POPTRDRAFT_714599	HAD-like domain||Riboflavin kinase domain, bacterial/eukaryotic||Riboflavin kinase domain||HAD-superfamily hydrolase, subfamily IA, variant 1||Riboflavin kinase
POPTR_0016s12750	DMR_16_12130991	16	12130991	12131216	3	226	0.281134	0.177672	1.58232	0.103462	hyper	POPTR_0016s12750	exon,utr3	POPTRDRAFT_668079	Thioredoxin-like fold||Heat shock protein DnaJ, N-terminal||Heat shock protein DnaJ, conserved site
POPTR_0006s22790	DMR_6_21693531	6	21693531	21693666	17	136	0.552809	0.684086	0.808098	-0.131277	hypo	POPTR_0006s22790	promoter	XM_002308432.1	4'-phosphopantetheinyl transferase
POPTR_0002s05900	DMR_2_3898848	2	3898848	3898933	24	86	0.316398	0.420898	0.751721	-0.1045	hypo	POPTR_0002s05900	intron	-	Cytochrome b561, eukaryote||Cytochrome b561/ferric reductase transmembrane
POPTR_0015s00850	DMR_15_493534	15	493534	493644	28	111	0.171692	0.318018	0.53988	-0.146326	hypo	POPTR_0015s00850	promoter	-	Cytochrome P450, conserved site||Cytochrome P450||Cytochrome P450, E-class, group I
POPTR_0013s14330	DMR_13_14560597	13	14560597	14561095	17	499	0.468815	0.593159	0.79037	-0.124344	hypo	POPTR_0013s14330	exon,intron	POPTRDRAFT_571795	Pyridine nucleotide-disulphide oxidoreductase, FAD/NAD(P)-binding domain||EF-hand-like domain||EF-Hand 1, calcium-binding site||Calcium-binding EF-hand
POPTR_0010s13080	DMR_10_12980371	10	12980371	12980524	26	154	0.3337	0.626256	0.532849	-0.292556	hypo	POPTR_0010s13080	intron	POPTRDRAFT_225382	Serine/threonine-protein kinase domain||Serine/threonine-protein kinase, active site||Protein kinase, catalytic domain||Protein kinase-like domain||Protein kinase, ATP binding site
POPTR_0002s16910	DMR_2_12651622	2	12651622	12651714	3	93	0.108834	7.17e-11	1518965342	0.108834	hyper	POPTR_0002s16910	promoter	POPTRDRAFT_755365	-
POPTR_0013s15600	DMR_13_15534173	13	15534173	15534204	4	32	0.476339	0.346523	1.37462	0.129816	hyper	POPTR_0013s15600	exon	POPTRDRAFT_571937	Zinc finger, RING-type, conserved site||Zinc finger, RING-type||Zinc finger, RING/FYVE/PHD-type
POPTR_0019s09730	DMR_19_11325707	19	11325707	11325861	22	155	0.621465	0.48464	1.28232	0.136824	hyper	POPTR_0019s09730	intron	-	Leucine-rich repeat||P-loop containing nucleoside triphosphate hydrolase||Leucine-rich repeat, typical subtype
POPTR_0010s15930	DMR_10_14988585	10	14988585	14989295	6	711	0.220254	0.108207	2.03549	0.112047	hyper	POPTR_0010s15930	exon,utr3	POPTRDRAFT_225986	Glycoside hydrolase, superfamily||Glycoside hydrolase, family 1||Glycoside hydrolase, subgroup, catalytic core
POPTR_0005s15190	DMR_5_11962824	5	11962824	11962923	15	100	0.612882	0.496569	1.23424	0.116314	hyper	POPTR_0005s15190	promoter	POPTRDRAFT_756162	Protein of unknown function DUF827, plant
POPTR_0002s19900	DMR_2_15840825	2	15840825	15841048	14	224	0.0640403	0.173448	0.36922	-0.109407	hypo	POPTR_0002s19900	promoter	POPTRDRAFT_830453	Alpha/Beta hydrolase fold||Lipase, class 3
POPTR_0013s06360	DMR_13_4909398	13	4909398	4909485	34	88	0.647667	0.443008	1.46197	0.204658	hyper	POPTR_0013s06360	promoter	POPTRDRAFT_571289	Oxidoreductase FAD/NAD(P)-binding||NADH:cytochrome b5 reductase (CBR)||Flavoprotein pyridine nucleotide cytochrome reductase||Riboflavin synthase-like beta-barrel||Ferredoxin reductase-type FAD-binding domain||Oxidoreductase, FAD-binding domain
POPTR_0004s17420	DMR_4_17622457	4	17622457	17622526	6	70	0.758106	0.86611	0.8753	-0.108004	hypo	POPTR_0004s17420	promoter	POPTRDRAFT_818153	EF-Hand 1, calcium-binding site||Calcium-binding EF-hand||EF-hand-like domain
POPTR_0009s08520	DMR_9_7779619	9	7779619	7779837	8	219	0.445104	0.240979	1.84707	0.204125	hyper	POPTR_0009s08520	promoter	POPTRDRAFT_649749	Lactate/malate dehydrogenase, C-terminal||Malate dehydrogenase, active site||Lactate dehydrogenase/glycoside hydrolase, family 4, C-terminal||Lactate/malate dehydrogenase, N-terminal||Malate dehydrogenase, type 1||L-lactate/malate dehydrogenase||NAD(P)-binding domain
POPTR_0005s00620	DMR_5_257417	5	257417	257614	3	198	0.127589	0.264405	0.482551	-0.136816	hypo	POPTR_0005s00620	promoter	POPTRDRAFT_1115561	Toll-Interleukin receptor
POPTR_0010s08360	DMR_10_9300922	10	9300922	9301141	20	220	0.559811	0.40374	1.38656	0.156071	hyper	POPTR_0010s08360	promoter	POPTRDRAFT_658381	Helix-loop-helix DNA-binding
POPTR_0015s14510	DMR_15_14070243	15	14070243	14070259	4	17	0.00991844	0.161482	0.0614215	-0.151563	hypo	POPTR_0015s14510	exon,utr5	POPTRDRAFT_824872	Ribosomal protein S10||Ribosomal protein S10, conserved site||Ribosomal protein S10, eukaryotic/archaeal||Ribosomal protein S10 domain
POPTR_0003s01960	DMR_3_1858388	3	1858388	1858811	18	424	0.341721	0.450751	0.758113	-0.109031	hypo	POPTR_0003s01960	exon,intron,promoter	POPTRDRAFT_756596	-
POPTR_0002s18930	DMR_2_14812241	2	14812241	14812570	119	330	0.62328	0.515356	1.20942	0.107924	hyper	POPTR_0002s18930	intron	-	Double-stranded RNA-binding-like||Peptide chain release factor class I/class II||Peptide chain release factor
POPTR_0002s08950	DMR_2_6332263	2	6332263	6332715	12	453	0.294287	0.181153	1.62452	0.113134	hyper	POPTR_0002s08950	promoter	POPTRDRAFT_1071643	Protein kinase, catalytic domain||Serine/threonine-protein kinase, active site||Serine/threonine-protein kinase domain||Protein kinase-like domain||Protein kinase, ATP binding site
POPTR_0003s02030	DMR_3_1970251	3	1970251	1970408	41	158	0.855204	0.664563	1.28687	0.190641	hyper	POPTR_0003s02030	promoter	POPTRDRAFT_675206	Leucine-rich repeat-containing N-terminal, type 2||Leucine-rich repeat||Forkhead-associated (FHA) domain||Leucine-rich repeat, typical subtype
POPTR_0013s05180	DMR_13_3666578	13	3666578	3667560	75	983	0.319309	0.421927	0.756787	-0.102618	hypo	POPTR_0013s05180	promoter	POPTRDRAFT_571177	-||Annexin, plant||Annexin repeat
POPTR_0004s05750	DMR_4_4505553	4	4505553	4505610	7	58	0.282778	0.455833	0.620355	-0.173055	hypo	POPTR_0004s05750	intron	POPTRDRAFT_800442	Nucleobase-ascorbate transporter 1/2||Xanthine/uracil/vitamin C permease
POPTR_0008s12280	DMR_8_7935786	8	7935786	7936066	21	281	0.59252	0.483932	1.22439	0.108588	hyper	POPTR_0008s12280	exon,intron	POPTRDRAFT_766091	Mitochondrial carrier domain||Mitochondrial substrate/solute carrier||Mitochondrial carrier protein
POPTR_0016s12820	DMR_16_12187005	16	12187005	12187285	17	281	0.212009	0.339714	0.62408	-0.127705	hypo	POPTR_0016s12820	exon,utr3	POPTRDRAFT_577011	General substrate transporter||Major facilitator superfamily||Sugar transporter, conserved site||Sugar/inositol transporter
POPTR_0006s23580	DMR_6_22289106	6	22289106	22289334	5	229	0.329581	0.180207	1.8289	0.149374	hyper	POPTR_0006s23580	promoter	POPTRDRAFT_653794	Ctr copper transporter
POPTR_0011s05470	DMR_11_5424458	11	5424458	5424528	8	71	0.606974	0.403162	1.50553	0.203812	hyper	POPTR_0011s05470	exon,intron	-	C2 calcium-dependent membrane targeting
POPTR_0017s00330	DMR_17_88788	17	88788	88989	3	202	0.131443	0.339823	0.3868	-0.208379	hypo	POPTR_0017s00330	promoter	POPTRDRAFT_585049	-
POPTR_0008s00500	DMR_8_209454	8	209454	209656	5	203	0.321882	0.428746	0.750752	-0.106864	hypo	POPTR_0008s00500	exon	POPTRDRAFT_765014	Ribosomal protein L34e||Protein of unknown function DUF1666
POPTR_0025s00540	DMR_scaffold_25_240711	scaffold_25	240711	241227	32	517	0.318948	0.433171	0.73631	-0.114223	hypo	POPTR_0025s00540	promoter	POPTRDRAFT_584338	-
POPTR_0002s26250	DMR_2_23240379	2	23240379	23240387	3	9	0.39786	0.264345	1.50508	0.133515	hyper	POPTR_0002s26250	promoter	POPTRDRAFT_553349	Cellular retinaldehyde-binding/triple function, C-terminal||Phosphatidylinositol transfer protein-like, N-terminal
POPTR_0002s26260	DMR_2_23240379	2	23240379	23240387	3	9	0.39786	0.264345	1.50508	0.133515	hyper	POPTR_0002s26260	promoter	POPTRDRAFT_756438	-
POPTR_0014s12890	DMR_14_9493303	14	9493303	9493710	53	408	0.577415	0.399315	1.44601	0.1781	hyper	POPTR_0014s12890	promoter	POPTRDRAFT_245964	Zinc finger, CHY-type||Ring finger and CHY zinc finger domain-containing protein, plant||Rubredoxin-type Fe(Cys)4 protein||Zinc finger, RING/FYVE/PHD-type||Zinc finger, CTCHY-type||Zinc finger, RING-type
POPTR_0010s15830	DMR_10_14941526	10	14941526	14941548	4	23	0.589535	0.708886	0.831637	-0.11935	hypo	POPTR_0010s15830	intron	POPTRDRAFT_566863	-
POPTR_0006s25970	DMR_6_24270215	6	24270215	24270305	4	91	0.0123874	0.114638	0.108057	-0.10225	hypo	POPTR_0006s25970	promoter	POPTRDRAFT_819556	Adaptor protein complex, beta subunit||Beta2-adaptin/TATA-box binding, C-terminal||Clathrin/coatomer adaptor, adaptin-like, N-terminal||Clathrin adaptor, beta-adaptin, appendage, C-terminal subdomain||AP complex subunit beta||Armadillo-type fold||Armadillo-like helical
POPTR_0008s16030	DMR_8_10700287	8	10700287	10700572	39	286	0.876341	0.77263	1.13423	0.103711	hyper	POPTR_0008s16030	promoter	-	Peptidase S9, prolyl oligopeptidase, catalytic domain||Peptidase S9, serine active site||WD40/YVTN repeat-like-containing domain||Alpha/Beta hydrolase fold||WD40-like Beta Propeller
POPTR_0289s00230	DMR_scaffold_289_13853	scaffold_289	13853	14090	24	238	0.328818	0.4402	0.746973	-0.111382	hypo	POPTR_0289s00230	promoter	XM_002323902.1	HAD-superfamily phosphatase, subfamily IIIC||Magnesium-dependent phosphatase-1, eukaryotic type||HAD-like domain||Magnesium-dependent phosphatase-1
POPTR_0009s11000	DMR_9_9290530	9	9290530	9290762	62	233	0.84585	0.571451	1.48018	0.274398	hyper	POPTR_0009s11000	promoter	POPTRDRAFT_201586	Tetratricopeptide-like helical||Homing endonuclease||LAGLIDADG DNA endonuclease||Pentatricopeptide repeat
POPTR_0017s13850	DMR_17_14058172	17	14058172	14058308	16	137	0.425428	0.556491	0.764482	-0.131064	hypo	POPTR_0017s13850	promoter	POPTRDRAFT_580781	Regulator of chromosome condensation/beta-lactamase-inhibitor protein II||Regulator of chromosome condensation, RCC1
POPTR_0018s14390	DMR_18_14611068	18	14611068	14611550	8	483	0.357717	0.478364	0.747792	-0.120647	hypo	POPTR_0018s14390	exon,intron	POPTRDRAFT_786198	Protein kinase-like domain||Leucine-rich repeat||Leucine-rich repeat-containing N-terminal, type 2||Protein kinase, catalytic domain
POPTR_0006s28890	DMR_6_26435668	6	26435668	26435759	3	92	0.155059	0.0185255	8.37003	0.136533	hyper	POPTR_0006s28890	promoter
POPTR_0006s28880	DMR_6_26435668	6	26435668	26435759	3	92	0.155059	0.0185255	8.37003	0.136533	hyper	POPTR_0006s28880	promoter
POPTR_0005s21630	DMR_5_20738032	5	20738032	20739077	30	1046	0.544352	0.406702	1.33845	0.137649	hyper	POPTR_0005s21630	exon,intron	POPTRDRAFT_761058	-
POPTR_0003s14560	DMR_3_14610323	3	14610323	14610648	12	326	0.161697	0.264579	0.611147	-0.102882	hypo	POPTR_0003s14560	exon,utr3	POPTRDRAFT_413181	Aldehyde-lyase domain||Pyruvate/Phosphoenolpyruvate kinase
POPTR_0007s09640	DMR_7_9148299	7	9148299	9148618	7	320	0.655097	0.511039	1.28189	0.144059	hyper	POPTR_0007s09640	exon,intron	POPTRDRAFT_553989	S-adenosyl-L-methionine-dependent methyltransferase-like||Nicotinamide N-methyltransferase, putative
POPTR_0191s00200	DMR_scaffold_191_4034	scaffold_191	4034	4223	29	190	0.32292	0.437037	0.738885	-0.114117	hypo	POPTR_0191s00200	promoter	POPTRDRAFT_579570	O-methyltransferase, COMT, eukaryota||S-adenosyl-L-methionine-dependent methyltransferase-like||O-methyltransferase, family 2
POPTR_0015s13600	DMR_15_13479400	15	13479400	13479530	14	131	0.79161	0.679501	1.16499	0.11211	hyper	POPTR_0015s13600	exon,intron	POPTRDRAFT_824910	DNA-directed RNA polymerase, subunit K/RPABC2||DNA-directed RNA polymerase, 14-18kDa subunit, conserved site||RNA polymerase, subunit omega/K/RPABC2||RNA polymerase subunit, RPB6/omega||DNA-directed RNA polymerase, subunit RPB6
POPTR_0017s02030	DMR_17_1487991	17	1487991	1488002	4	12	0.249157	0.378812	0.657732	-0.129655	hypo	POPTR_0017s02030	intron	POPTRDRAFT_289140	-
POPTR_0005s00400	DMR_5_133062	5	133062	133091	11	30	0.445483	0.321532	1.3855	0.123951	hyper	POPTR_0005s00400	promoter
POPTR_0007s12090	DMR_7_12414646	7	12414646	12414767	8	122	0.492229	0.390041	1.26199	0.102188	hyper	POPTR_0007s12090	promoter	POPTRDRAFT_820001	Protein of unknown function DUF4228
POPTR_0010s15800	DMR_10_14912427	10	14912427	14912984	41	558	0.397985	0.297509	1.33773	0.100476	hyper	POPTR_0010s15800	promoter	POPTRDRAFT_723945	GHMP kinase, C-terminal||Ribosomal protein S5 domain 2-type fold, subgroup||Galactokinase galactose-binding domain||Galactokinase, conserved site||GHMP kinase, ATP-binding, conserved site||GHMP kinase||Ribosomal protein S5 domain 2-type fold||-
POPTR_0008s16570	DMR_8_11122116	8	11122116	11122267	5	152	0.498832	0.619527	0.805182	-0.120695	hypo	POPTR_0008s16570	intron	POPTRDRAFT_279838	Electron transfer flavoprotein, alpha/beta-subunit, N-terminal||Electron transfer flavoprotein, beta-subunit, conserved site||Rossmann-like alpha/beta/alpha sandwich fold||Electron transfer flavoprotein, beta subunit
POPTR_0005s25100	DMR_5_23441312	5	23441312	23441984	21	673	0.230798	0.0647923	3.56212	0.166006	hyper	POPTR_0005s25100	promoter	-	Aspartate/ornithine carbamoyltransferase||Aspartate/ornithine carbamoyltransferase, Asp/Orn-binding domain||Aspartate/ornithine carbamoyltransferase, carbamoyl-P binding||Ornithine carbamoyltransferase
POPTR_0004s04180	DMR_4_3000196	4	3000196	3000291	3	96	0.34372	0.504541	0.681252	-0.160822	hypo	POPTR_0004s04180	exon,utr3	POPTRDRAFT_555816	-
POPTR_0004s04170	DMR_4_3000196	4	3000196	3000291	3	96	0.34372	0.504541	0.681252	-0.160822	hypo	POPTR_0004s04170	promoter	POPTRDRAFT_817868	Transcription factor Tfb2
POPTR_0012s13700	DMR_12_13741837	12	13741837	13742178	3	342	0.0232903	0.137886	0.16891	-0.114596	hypo	POPTR_0012s13700	exon	POPTRDRAFT_570503	Transcription factor TCP subgroup||Transcription factor, TCP
POPTR_0018s03700	DMR_18_3154418	18	3154418	3154705	6	288	0.256313	0.149481	1.71469	0.106832	hyper	POPTR_0018s03700	exon,intron	POPTRDRAFT_737523	HAD-like domain||ATPase, P-type, transmembrane domain||ATPase, P-type, K/Mg/Cd/Cu/Zn/Na/Ca/Na/H-transporter||ATPase, P-type phosphorylation site||ATPase, P-type cation-transporter, N-terminal||ATPase, P-type, plasma-membrane proton-efflux||ATPase, P-type, ATPase-associated domain||ATPase, P-type, cytoplasmic domain N
POPTR_0002s01680	DMR_2_898234	2	898234	898563	6	330	0.296562	0.411931	0.719932	-0.115368	hypo	POPTR_0002s01680	promoter	POPTRDRAFT_1070976	Serine/threonine-protein kinase domain||Serine/threonine-protein kinase, active site||Protein kinase, catalytic domain||Amino acid-binding ACT||Serine-threonine/tyrosine-protein kinase||Protein kinase-like domain
POPTR_0002s08280	DMR_2_5774323	2	5774323	5774561	44	239	0.509226	0.382213	1.33231	0.127013	hyper	POPTR_0002s08280	promoter	POPTRDRAFT_551443	Aldolase-type TIM barrel||Delta-aminolevulinic acid dehydratase, active site||Tetrapyrrole biosynthesis, porphobilinogen synthase
POPTR_0005s25720	DMR_5_23920645	5	23920645	23921051	21	407	0.472732	0.605831	0.780304	-0.133099	hypo	POPTR_0005s25720	exon	POPTRDRAFT_831667	GAGA binding-like
POPTR_0003s12580	DMR_3_13110956	3	13110956	13111156	20	201	0.164524	0.325419	0.505575	-0.160895	hypo	POPTR_0003s12580	promoter	POPTRDRAFT_712519	Copper ion-binding||Heavy-metal-associated, conserved site||ATPase, P-type, K/Mg/Cd/Cu/Zn/Na/Ca/Na/H-transporter||HAD-like domain||ATPase, P-type, cytoplasmic domain N||Cation-transporting P-type ATPase, subfamily IB||ATPase, P-type, ATPase-associated domain||Heavy metal transport/detoxification protein||ATPase, P-type phosphorylation site
POPTR_0013s15460	DMR_13_15432172	13	15432172	15432234	3	63	0.302609	0.16757	1.80586	0.135039	hyper	POPTR_0013s15460	intron	-	Ubiquitin-conjugating enzyme, E2||Ubiquitin-conjugating enzyme/RWD-like
POPTR_0006s09170	DMR_6_6769442	6	6769442	6769552	4	111	0.215703	0.074419	2.89849	0.141284	hyper	POPTR_0006s09170	promoter	POPTRDRAFT_819185	Mitochondrial glycoprotein
POPTR_0012s03530	DMR_12_2773188	12	2773188	2773377	22	190	0.00982732	0.156219	0.0629074	-0.146392	hypo	POPTR_0012s03530	promoter	POPTRDRAFT_569412	Transcription regulator HTH, Myb-type, DNA-binding||SANT domain, DNA binding||-||Myb-like DNA-binding domain, SHAQKYF class
POPTR_0002s09470	DMR_2_6756357	2	6756357	6756497	3	141	0.547396	0.405074	1.35135	0.142322	hyper	POPTR_0002s09470	intron	POPTRDRAFT_1071693	WD40 repeat||WD40-repeat-containing domain||WD40/YVTN repeat-like-containing domain||WD40 repeat, conserved site
POPTR_0002s21770	DMR_2_18336186	2	18336186	18336389	4	204	0.188956	0.353591	0.534392	-0.164635	hypo	POPTR_0002s21770	promoter	-	Protein-tyrosine phosphatase, dual specificity phosphatase, eukaryotic||Protein-tyrosine phosphatase, SIW14-like||Protein-tyrosine phosphatase-like
POPTR_0172s00200	DMR_scaffold_172_7762	scaffold_172	7762	7880	3	119	0.344124	0.219634	1.56681	0.12449	hyper	POPTR_0172s00200	exon,promoter	POPTRDRAFT_791809	Protein of unknown function DUF247, plant
POPTR_0015s10720	DMR_15_11564631	15	11564631	11564788	39	158	0.32544	0.524504	0.620471	-0.199065	hypo	POPTR_0015s10720	promoter	POPTRDRAFT_666660	Pentatricopeptide repeat||Tetratricopeptide-like helical
POPTR_0006s27920	DMR_6_25752340	6	25752340	25753338	29	999	0.530452	0.637436	0.832164	-0.106984	hypo	POPTR_0006s27920	exon,intron	-	Lamin-B receptor of TUDOR domain||Armadillo-type fold||Tudor domain
POPTR_0015s14510	DMR_15_14069004	15	14069004	14069204	8	201	0.496742	0.608418	0.816449	-0.111676	hypo	POPTR_0015s14510	intron	POPTRDRAFT_824872	Ribosomal protein S10||Ribosomal protein S10, conserved site||Ribosomal protein S10, eukaryotic/archaeal||Ribosomal protein S10 domain
POPTR_0002s09810	DMR_2_7030563	2	7030563	7030657	7	95	0.244613	0.122049	2.00421	0.122563	hyper	POPTR_0002s09810	promoter	POPTRDRAFT_1071730	RNA recognition domain, plant
POPTR_0005s06740	DMR_5_4519066	5	4519066	4519431	4	366	0.52544	0.3761	1.39708	0.14934	hyper	POPTR_0005s06740	exon,intron	-	GidA associated domain 3||Glucose-inhibited division protein A||Glucose-inhibited division protein A-related||Glucose-inhibited division protein A-related, conserved site
POPTR_0015s10190	DMR_15_11197737	15	11197737	11198009	4	273	0.336868	0.442146	0.761892	-0.105278	hypo	POPTR_0015s10190	intron	POPTRDRAFT_824729	WW domain binding protein 11
POPTR_0006s07930	DMR_6_5793757	6	5793757	5794175	5	419	0.148938	0.327896	0.454225	-0.178957	hypo	POPTR_0006s07930	exon,intron	POPTRDRAFT_560703	Armadillo-type fold||Armadillo-like helical
POPTR_0003s14580	DMR_3_14618280	3	14618280	14618444	4	165	0.0810701	0.28811	0.281386	-0.20704	hypo	POPTR_0003s14580	promoter	POPTRDRAFT_830885	Metal-dependent protein hydrolase
POPTR_0002s11990	DMR_2_8904261	2	8904261	8904513	7	253	0.283925	0.390836	0.726455	-0.106911	hypo	POPTR_0002s11990	promoter	POPTRDRAFT_409936	Interferon-related developmental regulator, N-terminal||Armadillo-like helical||Interferon-related developmental regulator, C-terminal||Armadillo-type fold
POPTR_0005s15240	DMR_5_12000697	5	12000697	12000985	3	289	0.124534	0.22703	0.548537	-0.102496	hypo	POPTR_0005s15240	exon,intron,utr3	POPTRDRAFT_283890	Protein kinase, ATP binding site||Concanavalin A-like lectin/glucanase, subgroup||Wall-associated receptor kinase galacturonan-binding domain||Protein kinase-like domain||Serine-threonine/tyrosine-protein kinase||Protein kinase, catalytic domain||Serine/threonine-protein kinase, active site||Serine/threonine-protein kinase domain
POPTR_0004s14190	DMR_4_14681182	4	14681182	14681766	23	585	0.558151	0.454963	1.2268	0.103188	hyper	POPTR_0004s14190	exon	POPTRDRAFT_556285	Pentatricopeptide repeat||Tetratricopeptide-like helical
POPTR_0015s02230	DMR_15_1573621	15	1573621	1573712	23	92	0.124574	0.0235577	5.28803	0.101016	hyper	POPTR_0015s02230	promoter	POPTRDRAFT_251115	Peptidase M41, FtsH||ATPase, AAA-type, core||ATPase, AAA-type, conserved site||P-loop containing nucleoside triphosphate hydrolase||ATPase, AAA+ type, core||Peptidase M41
POPTR_0002s01680	DMR_2_897657	2	897657	898085	21	429	0.440065	0.696029	0.632251	-0.255964	hypo	POPTR_0002s01680	promoter	POPTRDRAFT_1070976	Serine/threonine-protein kinase domain||Serine/threonine-protein kinase, active site||Protein kinase, catalytic domain||Amino acid-binding ACT||Serine-threonine/tyrosine-protein kinase||Protein kinase-like domain
POPTR_0019s13810	DMR_19_14674591	19	14674591	14675242	57	652	0.390995	0.270224	1.44693	0.120771	hyper	POPTR_0019s13810	exon,intron	POPTRDRAFT_783883	Ankyrin repeat||Ankyrin repeat-containing domain||Caskin/Ankyrin repeat-containing protein
POPTR_0005s25810	DMR_5_23991070	5	23991070	23991454	7	385	0.5271	0.421582	1.25029	0.105518	hyper	POPTR_0005s25810	exon,intron,utr3	POPTRDRAFT_715393	-
POPTR_0007s12630	DMR_7_12893714	7	12893714	12893749	7	36	0.0877713	0.188734	0.465054	-0.100962	hypo	POPTR_0007s12630	promoter	-	Protein of unknown function DUF1195
POPTR_0002s05860	DMR_2_3845091	2	3845091	3845124	3	34	0.22756	0.591314	0.384837	-0.363754	hypo	POPTR_0002s05860	promoter	-	Auxin responsive SAUR protein
POPTR_0003s21540	DMR_3_19664695	3	19664695	19665573	11	879	0.153194	0.268838	0.569839	-0.115644	hypo	POPTR_0003s21540	exon,intron	-	Cation efflux protein cytoplasmic domain||Cation efflux protein||Cation efflux protein transmembrane domain
POPTR_0010s24230	DMR_10_20538123	10	20538123	20538246	40	124	0.278557	0.531222	0.52437	-0.252665	hypo	POPTR_0010s24230	intron	-	Plant PDR ABC transporter associated||ABC-2 type transporter||P-loop containing nucleoside triphosphate hydrolase
POPTR_0013s13490	DMR_13_13965287	13	13965287	13965463	19	177	0.284731	0.432053	0.659019	-0.147322	hypo	POPTR_0013s13490	promoter	ATGSL05	Glycosyl transferase, family 48||1,3-beta-glucan synthase subunit FKS1-like, domain-1
POPTR_0006s04370	DMR_6_2969377	6	2969377	2969805	11	429	0.589668	0.467374	1.26166	0.122294	hyper	POPTR_0006s04370	exon,intron	POPTRDRAFT_801794	Double-stranded RNA-binding-like||Peptide chain release factor class I/class II||Peptide chain release factor
POPTR_0002s26040	DMR_2_23036805	2	23036805	23037279	9	475	0.061898	0.244875	0.252774	-0.182977	hypo	POPTR_0002s26040	exon,intron	POPTRDRAFT_849875	Oligopeptide transporter||Major facilitator superfamily
POPTR_0005s01610	DMR_5_1058410	5	1058410	1059131	6	722	0.21231	0.0265856	7.98591	0.185725	hyper	POPTR_0005s01610	exon	POPTRDRAFT_581693	Leucine-rich repeat, typical subtype||Leucine-rich repeat
POPTR_0104s00200	DMR_scaffold_104_5564	scaffold_104	5564	5685	18	122	0.367458	0.475872	0.772178	-0.108414	hypo	POPTR_0104s00200	promoter	POPTRDRAFT_794679	Concanavalin A-like lectin/glucanase, subgroup||Leucine-rich repeat||Serine/threonine-protein kinase domain||Serine/threonine-protein kinase, active site||Protein kinase, catalytic domain||Protein kinase-like domain||Protein kinase, ATP binding site
POPTR_0018s11880	DMR_18_12533642	18	12533642	12533737	9	96	0.50582	0.401445	1.26	0.104374	hyper	POPTR_0018s11880	exon,intron	POPTRDRAFT_578773	-
POPTR_0005s16110	DMR_5_12754494	5	12754494	12754977	15	484	0.380622	0.528279	0.720495	-0.147657	hypo	POPTR_0005s16110	exon,intron	-	Biotin/lipoate A/B protein ligase||Biotin--acetyl-CoA-carboxylase ligase
POPTR_0009s09150	DMR_9_8185981	9	8185981	8186057	24	77	0.600695	0.896887	0.669756	-0.296192	hypo	POPTR_0009s09150	promoter	-	Protein of unknown function DUF573
POPTR_0006s21640	DMR_6_20677288	6	20677288	20677595	21	308	0.521912	0.412613	1.26489	0.109299	hyper	POPTR_0006s21640	exon,intron	POPTRDRAFT_561162	CCAAT-binding transcription factor, subunit B
POPTR_0013s14990	DMR_13_15049717	13	15049717	15049780	16	64	0.486688	0.617422	0.788258	-0.130734	hypo	POPTR_0013s14990	promoter	XM_002319924.1	Wound-induced protein, Wun1
POPTR_0019s05470	DMR_19_5831462	19	5831462	5832205	15	744	0.430363	0.330103	1.30372	0.100259	hyper	POPTR_0019s05470	exon,intron	-	HSP20-like chaperone||CS-like domain
POPTR_0006s17740	DMR_6_15913103	6	15913103	15913404	3	302	0.20447	0.100821	2.02805	0.103649	hyper	POPTR_0006s17740	promoter	XM_002332309.1	Pentatricopeptide repeat||Tetratricopeptide-like helical
POPTR_0005s04820	DMR_5_3231499	5	3231499	3231535	5	37	0.205644	0.30986	0.663669	-0.104215	hypo	POPTR_0005s04820	intron	POPTRDRAFT_1112707	Diacylglycerol acyltransferase||Alpha/Beta hydrolase fold||Alpha/beta hydrolase, N-terminal
POPTR_0019s11060	DMR_19_12469133	19	12469133	12469386	12	254	0.0881073	0.215611	0.408641	-0.127503	hypo	POPTR_0019s11060	promoter	POPTRDRAFT_574257	HSP20-like chaperone||Small heat shock protein HSP20||Heat shock protein Hsp20
POPTR_0010s07750	DMR_10_8724187	10	8724187	8724256	8	70	0.462677	0.360727	1.28262	0.10195	hyper	POPTR_0010s07750	promoter	POPTRDRAFT_229877	Arp2/3 complex, 34kDa subunit p34-Arc
POPTR_0018s05260	DMR_18_4770366	18	4770366	4770649	4	284	0.328522	0.219753	1.49496	0.108769	hyper	POPTR_0018s05260	promoter	POPTRDRAFT_736896	Late embryogenesis abundant protein, group 2
POPTR_0017s08810	DMR_17_7391521	17	7391521	7391829	27	309	0.458216	0.563762	0.812783	-0.105546	hypo	POPTR_0017s08810	exon,utr5,promoter	POPTRDRAFT_810676	ATPase, V1 complex, subunit C
POPTR_0005s12990	DMR_5_9822649	5	9822649	9823276	23	628	0.0763438	0.207346	0.368196	-0.131002	hypo	POPTR_0005s12990	exon,utr5,promoter	POPTRDRAFT_424350	Protein of unknown function DUF3633||Zinc finger, LIM-type||Cytochrome P450, conserved site||Ubiquitin interacting motif
POPTR_0002s14320	DMR_2_10590549	2	10590549	10591019	4	471	0.482563	0.34569	1.39594	0.136872	hyper	POPTR_0002s14320	promoter	POPTRDRAFT_412443	Transcription factor, SBP-box
POPTR_0011s06580	DMR_11_7106008	11	7106008	7106278	3	271	0.312609	0.456372	0.684988	-0.143763	hypo	POPTR_0011s06580	promoter	-	Concanavalin A-like lectin/glucanase, subgroup
POPTR_0004s20230	DMR_4_19847939	4	19847939	19848301	6	363	0.24428	0.121626	2.00845	0.122654	hyper	POPTR_0004s20230	promoter	POPTRDRAFT_594862	HSP20-like chaperone||Small heat shock protein HSP20||Heat shock protein Hsp20
POPTR_0010s10590	DMR_10_11084473	10	11084473	11084810	16	338	0.467157	0.305972	1.5268	0.161185	hyper	POPTR_0010s10590	promoter	POPTRDRAFT_1090474	Protein kinase, catalytic domain||Serine/threonine-protein kinase, active site||Protein kinase-like domain
POPTR_0008s11330	DMR_8_7178287	8	7178287	7178397	16	111	0.199117	0.407445	0.488698	-0.208327	hypo	POPTR_0008s11330	promoter	POPTRDRAFT_564468	Phosphoenolpyruvate carboxylase, bacterial/plant-type||Pyruvate/Phosphoenolpyruvate kinase||Phosphoenolpyruvate carboxylase||Phosphoenolpyruvate carboxylase, active site
POPTR_0006s13780	DMR_6_11003019	6	11003019	11004292	9	1274	0.439853	0.337997	1.30135	0.101856	hyper	POPTR_0006s13780	exon,intron,utr3	-	Zinc finger, FYVE/PHD-type||Zinc finger, RING/FYVE/PHD-type||ARID/BRIGHT DNA-binding domain
POPTR_0013s09300	DMR_13_8952754	13	8952754	8952833	3	80	0.189968	0.0756746	2.51032	0.114293	hyper	POPTR_0013s09300	intron	-	Zinc finger, RING/FYVE/PHD-type||Zinc finger, FYVE/PHD-type||Zinc finger, PHD-finger||Zinc finger, PHD-type, conserved site||Zinc finger, PHD-type
POPTR_0019s15040	DMR_19_15665949	19	15665949	15665974	5	26	0.260666	0.364376	0.715377	-0.10371	hypo	POPTR_0019s15040	intron	POPTRDRAFT_739018	Basic-leucine zipper (bZIP) transcription factor
POPTR_0004s10010	DMR_4_8547697	4	8547697	8548650	12	954	0.139555	0.267509	0.521685	-0.127953	hypo	POPTR_0004s10010	exon,intron	POPTRDRAFT_758930	Domain of unknown function DUF292, eukaryotic
POPTR_0003s13650	DMR_3_13979357	3	13979357	13979527	85	171	0.321521	0.201081	1.59896	0.12044	hyper	POPTR_0003s13650	promoter	POPTRDRAFT_554457	-
POPTR_0017s11340	DMR_17_11099963	17	11099963	11100294	3	332	0.105827	0.247991	0.426739	-0.142164	hypo	POPTR_0017s11340	exon,intron	POPTRDRAFT_808898	Protein of unknown function DUF185||S-adenosyl-L-methionine-dependent methyltransferase-like
POPTR_0002s02520	DMR_2_1425244	2	1425244	1425414	11	171	0.52017	0.390704	1.33137	0.129466	hyper	POPTR_0002s02520	promoter	POPTRDRAFT_816023	Heat shock protein DnaJ, cysteine-rich domain
POPTR_0007s07240	DMR_7_5561031	7	5561031	5561226	3	196	0.274393	0.114476	2.39695	0.159917	hyper	POPTR_0007s07240	exon	-	Peptidase C1A, papain||Cysteine peptidase, asparagine active site||Peptidase C1A, papain C-terminal||Cysteine peptidase, histidine active site||Peptidase, cysteine peptidase active site||Proteinase inhibitor I29, cathepsin propeptide
POPTR_0005s21980	DMR_5_21007798	5	21007798	21007905	9	108	0.506492	0.389829	1.29927	0.116663	hyper	POPTR_0005s21980	promoter	POPTRDRAFT_651627	Ribosomal protein S1, RNA-binding domain||RNA-binding domain, S1||Nucleic acid-binding, OB-fold
POPTR_0007s14530	DMR_7_14291696	7	14291696	14291898	13	203	0.20117	0.0262795	7.65499	0.17489	hyper	POPTR_0007s14530	promoter
POPTR_0004s11760	DMR_4_10621940	4	10621940	10622197	19	258	0.335363	0.185391	1.80895	0.149972	hyper	POPTR_0004s11760	promoter	POPTRDRAFT_556397	Nucleotide sugar dehydrogenase||NAD(P)-binding domain||UDP-glucose/GDP-mannose dehydrogenase, N-terminal||UDP-glucose/GDP-mannose dehydrogenase, dimerisation||6-phosphogluconate dehydrogenase, C-terminal-like||UDP-glucose/GDP-mannose dehydrogenase, C-terminal||UDP-glucose 6-dehydrogenase, eukaryotic type
POPTR_0017s00980	DMR_17_729498	17	729498	730092	5	595	0.197247	0.0933021	2.11406	0.103944	hyper	POPTR_0017s00980	exon,intron	POPTRDRAFT_827009	C2 calcium-dependent membrane targeting||Translocation protein Sec63||Heat shock protein DnaJ, N-terminal||Sec63 domain||Immunoglobulin E-set
POPTR_0008s13750	DMR_8_9063651	8	9063651	9064066	13	416	0.611998	0.499409	1.22544	0.112589	hyper	POPTR_0008s13750	promoter	-	Protein of unknown function DUF1423, plant
POPTR_0003s12390	DMR_3_12975876	3	12975876	12975928	5	53	0.426053	0.27321	1.55943	0.152843	hyper	POPTR_0003s12390	exon	-	SANT domain, DNA binding||Transcription regulator HTH, Myb-type, DNA-binding
POPTR_0126s00230	DMR_scaffold_126_20208	scaffold_126	20208	20252	10	45	0.00397283	0.290536	0.0136741	-0.286563	hypo	POPTR_0126s00230	promoter	-	Wall-associated kinase||Wall-associated receptor kinase galacturonan-binding domain||Serine/threonine-protein kinase domain||Serine/threonine-protein kinase, active site||Concanavalin A-like lectin/glucanase, subgroup||Protein kinase, catalytic domain||Protein kinase-like domain
POPTR_0008s06190	DMR_8_3650797	8	3650797	3650961	32	165	0.500202	0.368627	1.35693	0.131575	hyper	POPTR_0008s06190	promoter
POPTR_0004s21610	DMR_4_20653367	4	20653367	20653525	13	159	0.684799	0.793318	0.863208	-0.108519	hypo	POPTR_0004s21610	promoter	POPTRDRAFT_293916	Serine-threonine/tyrosine-protein kinase||Protein kinase-like domain||Protein kinase, ATP binding site||Concanavalin A-like lectin/glucanase, subgroup||Serine/threonine-protein kinase, active site||Protein kinase, catalytic domain
POPTR_0003s09120	DMR_3_10438566	3	10438566	10438711	5	146	0.232276	0.118148	1.96597	0.114127	hyper	POPTR_0003s09120	promoter	POPTRDRAFT_827644	Peptidase C19, ubiquitin carboxyl-terminal hydrolase 2, conserved site||Peptidase C19, ubiquitin carboxyl-terminal hydrolase 2||Ubiquitin carboxyl-terminal hydrolase-like domain
POPTR_0014s11520	DMR_14_8549137	14	8549137	8549243	11	107	0.518769	0.414569	1.25135	0.1042	hyper	POPTR_0014s11520	exon	-	Histone-lysine N-methyltransferase, EZ||SANT domain, DNA binding||CXC domain||SET domain
POPTR_0014s13270	DMR_14_9777367	14	9777367	9777481	4	115	0.307685	0.200751	1.53267	0.106934	hyper	POPTR_0014s13270	promoter	-	Endonuclease/exonuclease/phosphatase
POPTR_0016s10770	DMR_16_9090649	16	9090649	9091931	27	1283	0.620954	0.506771	1.22531	0.114183	hyper	POPTR_0016s10770	promoter	-	Protein phosphatase 2A, regulatory B subunit, B56||Armadillo-type fold
POPTR_0002s24220	DMR_2_21635789	2	21635789	21636052	3	264	0.358415	0.502872	0.712736	-0.144457	hypo	POPTR_0002s24220	exon,intron	POPTRDRAFT_645400	GTP1/OBG||P-loop containing nucleoside triphosphate hydrolase||GNL3L/Grn1 putative GTPase||GTP-binding protein, orthogonal bundle domain||Circularly permuted (CP)-type guanine nucleotide-binding (G) domain
POPTR_0014s11340	DMR_14_8436508	14	8436508	8436899	12	392	0.502604	0.6239	0.805585	-0.121295	hypo	POPTR_0014s11340	exon,intron	POPTRDRAFT_774679	Zinc finger, CCHC-type
POPTR_0002s00370	DMR_2_99846	2	99846	100087	3	242	0.209013	0.10286	2.03201	0.106153	hyper	POPTR_0002s00370	exon,intron	POPTRDRAFT_550702	Protein kinase-like domain||Serine-threonine/tyrosine-protein kinase||Protein kinase, catalytic domain
POPTR_0011s06090	DMR_11_6114849	11	6114849	6115261	42	413	0.148616	0.256573	0.579236	-0.107957	hypo	POPTR_0011s06090	exon	POPTRDRAFT_586084	-
POPTR_0017s07230	DMR_17_5624554	17	5624554	5624720	3	167	0.390671	0.176437	2.21422	0.214234	hyper	POPTR_0017s07230	exon,promoter
POPTR_0015s08830	DMR_15_10186823	15	10186823	10187703	58	881	0.543878	0.433956	1.2533	0.109922	hyper	POPTR_0015s08830	promoter	-	Type II pantothenate kinase||Domain of unknown function DUF89
POPTR_0014s15390	DMR_14_11465060	14	11465060	11465618	4	559	0.388107	0.190615	2.03608	0.197492	hyper	POPTR_0014s15390	exon,intron	HPL1	Cytochrome P450, E-class, group IV||Cytochrome P450
POPTR_0006s19860	DMR_6_18876913	6	18876913	18877317	14	405	0.32153	0.45062	0.713528	-0.12909	hypo	POPTR_0006s19860	exon,utr3	POPTRDRAFT_832018	Purine permease, plant
POPTR_1321s00200	DMR_scaffold_1321_3235	scaffold_1321	3235	3343	5	109	0.332624	0.616145	0.539846	-0.283521	hypo	POPTR_1321s00200	promoter
POPTR_0009s12150	DMR_9_9961529	9	9961529	9961606	9	78	0.233654	0.127039	1.83923	0.106615	hyper	POPTR_0009s12150	promoter	POPTRDRAFT_1076643	Ribosomal protein S25
POPTR_0007s15010	DMR_7_14669841	7	14669841	14670373	4	533	0.203436	0.0788324	2.58061	0.124604	hyper	POPTR_0007s15010	exon	POPTRDRAFT_870279	Protein kinase-like domain||Legume lectin, beta chain, Mn/Ca-binding site||Legume lectin, beta chain||Protein kinase, catalytic domain||Serine/threonine-protein kinase, active site||Serine/threonine-protein kinase domain||Legume lectin, alpha chain, conserved site||Protein kinase, ATP binding site||Concanavalin A-like lectin/glucanase, subgroup
POPTR_0010s02870	DMR_10_3361729	10	3361729	3361941	5	213	0.471883	0.364569	1.29436	0.107314	hyper	POPTR_0010s02870	exon	POPTRDRAFT_768780	Zinc finger, RING-type||Zinc finger, RING/FYVE/PHD-type
POPTR_0014s09480	DMR_14_7042310	14	7042310	7042435	12	126	0.47279	0.357293	1.32326	0.115497	hyper	POPTR_0014s09480	promoter	-	ENTH/VHS||Protein of unknown function DUF2043
POPTR_0017s01630	DMR_17_1170972	17	1170972	1171285	4	314	0.011497	0.172858	0.0665113	-0.161361	hypo	POPTR_0017s01630	exon	POPTRDRAFT_289292	-||P-loop containing nucleoside triphosphate hydrolase
POPTR_0006s04170	DMR_6_2830324	6	2830324	2830931	16	608	0.621544	0.51259	1.21256	0.108954	hyper	POPTR_0006s04170	exon,intron,utr5	POPTRDRAFT_762038	D-arabinono-1,4-lactone oxidase
POPTR_0005s24260	DMR_5_22878263	5	22878263	22878308	4	46	0.600663	0.499466	1.20261	0.101197	hyper	POPTR_0005s24260	exon
POPTR_0008s08180	DMR_8_5091824	8	5091824	5092062	17	239	0.175696	0.30009	0.585479	-0.124393	hypo	POPTR_0008s08180	exon,promoter	-	Cytochrome P450||Cytochrome P450, conserved site||Cytochrome P450, E-class, group I
POPTR_0009s07950	DMR_9_7361647	9	7361647	7362519	19	873	0.264114	0.0444571	5.94088	0.219657	hyper	POPTR_0009s07950	promoter	POPTRDRAFT_722610	Ubiquitin-activating enzyme, E1, active site||Ubiquitin-activating enzyme||NAD(P)-binding domain||UBA/THIF-type NAD/FAD binding fold||Ubiquitin-activating enzyme, E1||Ubiquitin/SUMO-activating enzyme E1||Ubiquitin-activating enzyme e1, C-terminal
POPTR_0006s12500	DMR_6_9655365	6	9655365	9655621	4	257	0.368545	0.468828	0.786098	-0.100284	hypo	POPTR_0006s12500	promoter	POPTRDRAFT_826446	-||Thioredoxin-like fold||Thioredoxin domain
POPTR_0009s15460	DMR_9_11951833	9	11951833	11952174	18	342	0.443106	0.339453	1.30535	0.103653	hyper	POPTR_0009s15460	exon	POPTRDRAFT_1086132	Translation elongation/initiation factor/Ribosomal, beta-barrel||Translation elongation factor EFG/EF2, C-terminal||Ribosomal protein S5 domain 2-type fold||Elongation factor G/III/V||Protein synthesis factor, GTP-binding||Ribosomal protein S5 domain 2-type fold, subgroup||P-loop containing nucleoside triphosphate hydrolase||Translation elongation factor EFTu/EF1A, domain 2
POPTR_0009s04640	DMR_9_4932535	9	4932535	4932675	4	141	0.304655	0.413214	0.73728	-0.10856	hypo	POPTR_0009s04640	promoter	POPTRDRAFT_833248	RNA recognition motif domain||Nucleotide-binding, alpha-beta plait
POPTR_0011s10340	DMR_11_12776551	11	12776551	12776739	16	189	0.859021	0.74754	1.14913	0.111481	hyper	POPTR_0011s10340	promoter	-	Protein kinase-like domain||Protein kinase, catalytic domain
POPTR_0002s16360	DMR_2_12245111	2	12245111	12245199	5	89	0.688081	0.577586	1.1913	0.110495	hyper	POPTR_0002s16360	intron	POPTRDRAFT_552196	Mechanosensitive ion channel MscS, transmembrane-2||Like-Sm ribonucleoprotein (LSM)-related domain||Mechanosensitive ion channel MscS
POPTR_0015s05610	DMR_15_5956860	15	5956860	5957107	3	248	0.537784	0.434241	1.23845	0.103544	hyper	POPTR_0015s05610	exon	POPTRDRAFT_743464	Oligosaccharyl transferase, STT3 subunit
POPTR_0010s10580	DMR_10_11078767	10	11078767	11079090	10	324	0.140405	0.271038	0.518026	-0.130633	hypo	POPTR_0010s10580	intron	-	GCN5-related N-acetyltransferase (GNAT) domain||Acyl-CoA N-acyltransferase
POPTR_0010s01700	DMR_10_1889833	10	1889833	1889983	4	151	0.428631	0.195274	2.19502	0.233357	hyper	POPTR_0010s01700	promoter	-	Mss4/translationally controlled tumour-associated TCTP||Translationally controlled tumour protein||Translationally controlled tumour protein, conserved site
POPTR_0010s12220	DMR_10_12283935	10	12283935	12284151	30	217	0.693431	0.592846	1.16966	0.100584	hyper	POPTR_0010s12220	promoter	POPTRDRAFT_566492	NUDIX hydrolase||NUDIX hydrolase, conserved site||NUDIX hydrolase domain||NUDIX hydrolase domain-like||RNA pyrophosphohydrolase RppH
POPTR_0003s16880	DMR_3_16395339	3	16395339	16395464	24	126	0.10039	0.258057	0.389024	-0.157667	hypo	POPTR_0003s16880	promoter	POPTRDRAFT_1074415	-
POPTR_0013s01610	DMR_13_908650	13	908650	909009	16	360	0.278205	0.39861	0.69794	-0.120404	hypo	POPTR_0013s01610	promoter	-	Protein of unknown function DUF538
POPTR_0019s11000	DMR_19_12436312	19	12436312	12436580	3	269	0.510024	0.403315	1.26458	0.106709	hyper	POPTR_0019s11000	exon,intron	POPTRDRAFT_1108377	SPla/RYanodine receptor SPRY||Ran binding protein-like, CRA domain||LisH dimerisation motif||Concanavalin A-like lectin/glucanase, subgroup||Protein Ssh4 like||CTLH, C-terminal LisH motif||B302/SPRY domain||CTLH/CRA C-terminal to LisH motif domain
POPTR_0002s00580	DMR_2_251670	2	251670	251882	3	213	0.0781264	0.403995	0.193384	-0.325869	hypo	POPTR_0002s00580	exon,intron,utr3	POPTRDRAFT_710668	NAD(P)-binding domain||NAD-dependent epimerase/dehydratase
POPTR_0005s27110	DMR_5_24909727	5	24909727	24909885	27	159	0.271036	0.166016	1.63259	0.105021	hyper	POPTR_0005s27110	promoter	POPTRDRAFT_206645	-
POPTR_0003s01800	DMR_3_1666425	3	1666425	1666458	3	34	0.401012	0.276201	1.45189	0.124811	hyper	POPTR_0003s01800	exon	POPTRDRAFT_712237	-
POPTR_0003s13470	DMR_3_13842526	3	13842526	13843444	52	919	0.616429	0.448084	1.3757	0.168346	hyper	POPTR_0003s13470	exon	POPTRDRAFT_799985	Cation/H+ exchanger
POPTR_0006s16110	DMR_6_13991169	6	13991169	13991279	6	111	0.474932	0.353583	1.3432	0.121349	hyper	POPTR_0006s16110	exon	-	Ankyrin repeat||Ankyrin repeat-containing domain||ATPase, AAA-type, core||CbxX/CfqX||ATPase, AAA+ type, core||P-loop containing nucleoside triphosphate hydrolase
POPTR_0006s16120	DMR_6_13991169	6	13991169	13991279	6	111	0.474932	0.353583	1.3432	0.121349	hyper	POPTR_0006s16120	promoter	POPTRDRAFT_584013	-
POPTR_0005s05710	DMR_5_3750672	5	3750672	3750706	3	35	0.000908289	0.103729	0.00875639	-0.10282	hypo	POPTR_0005s05710	promoter	-	Ribosomal protein S19/S15||Ribosomal protein S19, superfamily
POPTR_0006s03250	DMR_6_2061876	6	2061876	2062020	23	145	0.511719	0.380119	1.34621	0.1316	hyper	POPTR_0006s03250	promoter	POPTRDRAFT_560339	Major facilitator superfamily||Oligopeptide transporter
POPTR_0007s04240	DMR_7_2556036	7	2556036	2556115	3	80	0.36075	0.485437	0.743144	-0.124687	hypo	POPTR_0007s04240	promoter	POPTRDRAFT_832240	Inositol monophosphatase, metal-binding site||Inositol monophosphatase||3(2),5 -bisphosphate nucleotidase HAL2||Inositol monophosphatase, conserved site
POPTR_0004s18510	DMR_4_18365527	4	18365527	18365692	13	166	0.383055	0.281495	1.36079	0.101561	hyper	POPTR_0004s18510	promoter	POPTRDRAFT_196207	Major facilitator superfamily||Major facilitator superfamily MFS-1
POPTR_0009s05000	DMR_9_5207580	9	5207580	5207818	94	239	0.453147	0.250941	1.80579	0.202206	hyper	POPTR_0009s05000	promoter	POPTRDRAFT_723062	Zinc finger, RING/FYVE/PHD-type||Zinc finger, RING-type||Zinc finger, RING-type, conserved site
POPTR_0005s06730	DMR_5_4517365	5	4517365	4517706	4	342	0.201072	0.0951819	2.11251	0.105891	hyper	POPTR_0005s06730	promoter	-	S-adenosyl-L-methionine-dependent methyltransferase-like||Methyltransferase type 11
POPTR_0005s06740	DMR_5_4517365	5	4517365	4517706	4	342	0.201072	0.0951819	2.11251	0.105891	hyper	POPTR_0005s06740	promoter	-	GidA associated domain 3||Glucose-inhibited division protein A||Glucose-inhibited division protein A-related||Glucose-inhibited division protein A-related, conserved site
POPTR_0010s08090	DMR_10_9030379	10	9030379	9030589	11	211	0.219714	0.116199	1.89084	0.103515	hyper	POPTR_0010s08090	promoter
POPTR_0003s09850	DMR_3_11050332	3	11050332	11050851	8	520	0.73676	0.631337	1.16698	0.105423	hyper	POPTR_0003s09850	promoter
POPTR_0002s01300	DMR_2_684075	2	684075	684238	4	164	0.666105	0.369804	1.80124	0.296301	hyper	POPTR_0002s01300	promoter	POPTRDRAFT_550788	Domain of unknown function DUF630||Domain of unknown function DUF632
POPTR_0009s15910	DMR_9_12211567	9	12211567	12211838	3	272	0.259469	0.405833	0.639348	-0.146365	hypo	POPTR_0009s15910	exon,intron,utr3	POPTRDRAFT_556870	Chaperonin Cpn60/TCP-1||Chaperonin TCP-1, conserved site||GroEL-like apical domain||T-complex protein 1, eta subunit||TCP-1-like chaperonin intermediate domain||Chaperone, tailless complex polypeptide 1||GroEL-like equatorial domain
POPTR_0003s03060	DMR_3_3411041	3	3411041	3411480	55	440	0.527493	0.421218	1.2523	0.106275	hyper	POPTR_0003s03060	promoter	POPTRDRAFT_810188	Glycoside hydrolase, family 35||Glycoside hydrolase, family 35, conserved site||Glycoside hydrolase, superfamily||Glycoside hydrolase, subgroup, catalytic core||D-galactoside/L-rhamnose binding SUEL lectin domain||Galactose-binding domain-like||Glycoside hydrolase 35, catalytic domain
POPTR_0002s05420	DMR_2_3523588	2	3523588	3523713	4	126	0.26489	0.369945	0.716026	-0.105055	hypo	POPTR_0002s05420	promoter	-	P-loop containing nucleoside triphosphate hydrolase
POPTR_0011s04980	DMR_11_4947553	11	4947553	4947703	7	151	0.205308	0.33675	0.609675	-0.131442	hypo	POPTR_0011s04980	promoter	-	Peptidase S8/S53, subtilisin/kexin/sedolisin||Proteinase inhibitor I9, subtilisin propeptide||Protease-associated domain, PA||Peptidase S8, subtilisin-related||Peptidase S8, subtilisin, Ser-active site
POPTR_0008s10590	DMR_8_6632364	8	6632364	6632508	29	145	0.413126	0.287403	1.43744	0.125723	hyper	POPTR_0008s10590	promoter	ALPHA-DOX1	Haem peroxidase||Haem peroxidase, animal
POPTR_0002s12630	DMR_2_9410445	2	9410445	9410833	6	389	0.346875	0.452555	0.766481	-0.10568	hypo	POPTR_0002s12630	exon,intron	POPTRDRAFT_551842	Zinc finger, RING-type||S-ribonuclease binding protein, SBP1, pollen||Zinc finger, RING/FYVE/PHD-type
POPTR_0019s10620	DMR_19_12158743	19	12158743	12158882	11	140	0.203643	0.317666	0.64106	-0.114023	hypo	POPTR_0019s10620	promoter	POPTRDRAFT_780566	Nucleotide-binding, alpha-beta plait||Regulator of nonsense-mediated decay, UPF3
POPTR_0096s00250	DMR_scaffold_96_67565	scaffold_96	67565	68245	13	681	0.309819	0.462377	0.670058	-0.152557	hypo	POPTR_0096s00250	exon,promoter
POPTR_0010s25960	DMR_10_21372452	10	21372452	21372794	3	343	0.115748	0.223162	0.518671	-0.107414	hypo	POPTR_0010s25960	exon,utr3	POPTRDRAFT_805655	-
POPTR_0003s02030	DMR_3_1970449	3	1970449	1971081	9	633	0.372513	0.565319	0.658943	-0.192806	hypo	POPTR_0003s02030	promoter	POPTRDRAFT_675206	Leucine-rich repeat-containing N-terminal, type 2||Leucine-rich repeat||Forkhead-associated (FHA) domain||Leucine-rich repeat, typical subtype
POPTR_0019s10690	DMR_19_12194798	19	12194798	12195471	26	674	0.294494	0.469177	0.627683	-0.174682	hypo	POPTR_0019s10690	promoter	-	P-loop containing nucleoside triphosphate hydrolase
POPTR_0003s09850	DMR_3_11049946	3	11049946	11049958	5	13	0.657992	0.543538	1.21057	0.114454	hyper	POPTR_0003s09850	promoter
POPTR_0010s18210	DMR_10_16548512	10	16548512	16548641	19	130	0.317311	0.428887	0.739847	-0.111576	hypo	POPTR_0010s18210	promoter
POPTR_0010s17660	DMR_10_16159525	10	16159525	16159755	3	231	0.0877875	0.273085	0.321466	-0.185297	hypo	POPTR_0010s17660	exon	POPTRDRAFT_882838	-
POPTR_0019s11050	DMR_19_12466662	19	12466662	12467258	17	597	0.170685	0.278623	0.612602	-0.107938	hypo	POPTR_0019s11050	promoter	POPTRDRAFT_738820	HSP20-like chaperone||Heat shock protein Hsp20||Small heat shock protein HSP20
POPTR_0002s05220	DMR_2_3382187	2	3382187	3382884	21	698	0.382956	0.270618	1.41512	0.112338	hyper	POPTR_0002s05220	promoter	POPTRDRAFT_551159	Ribosomal protein S13, conserved site||30s ribosomal protein S13, C-terminal||Ribosomal protein S13||Ribosomal protein S13-like, H2TH
POPTR_0010s20910	DMR_10_18334919	10	18334919	18334960	15	42	0.563612	0.423533	1.33074	0.140079	hyper	POPTR_0010s20910	promoter	POPTRDRAFT_724669	Zinc finger, RING/FYVE/PHD-type||Zinc finger, RING-type
POPTR_0005s20060	DMR_5_19080733	5	19080733	19081221	45	489	0.354326	0.188539	1.87932	0.165787	hyper	POPTR_0005s20060	exon,utr3	POPTRDRAFT_716668	Rieske [2Fe-2S] iron-sulphur domain||Pheophorbide a oxygenase||Aromatic-ring-hydroxylating dioxygenase, 2Fe-2S-binding site
POPTR_0006s04930	DMR_6_3441769	6	3441769	3441962	29	194	0.422567	0.529242	0.798438	-0.106675	hypo	POPTR_0006s04930	promoter	POPTRDRAFT_560503	-
POPTR_0019s13400	DMR_19_14305675	19	14305675	14305731	4	57	0.111177	0.316592	0.351168	-0.205415	hypo	POPTR_0019s13400	promoter	-	Winged helix-turn-helix transcription repressor DNA-binding||O-methyltransferase, family 2||S-adenosyl-L-methionine-dependent methyltransferase-like||O-methyltransferase, COMT, eukaryota||Plant methyltransferase dimerisation
POPTR_0009s09150	DMR_9_8185801	9	8185801	8185830	16	30	0.555735	0.720462	0.771359	-0.164727	hypo	POPTR_0009s09150	promoter	-	Protein of unknown function DUF573
POPTR_0005s06640	DMR_5_4445605	5	4445605	4445846	48	242	0.355159	0.550128	0.645594	-0.194969	hypo	POPTR_0005s06640	promoter	POPTRDRAFT_760005	S-adenosyl-L-methionine-dependent methyltransferase-like||Protein of unknown function DUF248, methyltransferase putative
POPTR_0004s08270	DMR_4_6810461	4	6810461	6810687	17	227	0.604573	0.498856	1.21192	0.105716	hyper	POPTR_0004s08270	exon,intron,promoter	POPTRDRAFT_198604	Patatin/Phospholipase A2-related||Acyl transferase/acyl hydrolase/lysophospholipase
POPTR_0008s09220	DMR_8_5702251	8	5702251	5702557	17	307	0.290123	0.182645	1.58845	0.107477	hyper	POPTR_0008s09220	promoter	-	Glycosyltransferase AER61, uncharacterised
POPTR_0012s01870	DMR_12_1421286	12	1421286	1421681	16	396	0.153125	0.27591	0.554981	-0.122785	hypo	POPTR_0012s01870	promoter	-	Protein of unknown function DUF247, plant
POPTR_0003s01790	DMR_3_1664824	3	1664824	1664874	3	51	0.735137	0.634781	1.1581	0.100356	hyper	POPTR_0003s01790	exon,intron,utr3	POPTRDRAFT_756582	-
POPTR_0003s01800	DMR_3_1664824	3	1664824	1664874	3	51	0.735137	0.634781	1.1581	0.100356	hyper	POPTR_0003s01800	promoter	POPTRDRAFT_712237	-
POPTR_0006s02570	DMR_6_1661120	6	1661120	1661586	8	467	0.42274	0.594162	0.711488	-0.171423	hypo	POPTR_0006s02570	promoter	POPTRDRAFT_761906	Heavy metal transport/detoxification protein
POPTR_0010s02660	DMR_10_3076274	10	3076274	3076827	7	554	0.109931	0.215961	0.509034	-0.106029	hypo	POPTR_0010s02660	exon,promoter	POPTRDRAFT_768802	Apple-like||Concanavalin A-like lectin/glucanase, subgroup||Epidermal growth factor-like, type 3||Serine/threonine-protein kinase domain||Serine/threonine-protein kinase, active site||Protein kinase, catalytic domain||Bulb-type lectin domain||S-locus glycoprotein||Serine-threonine/tyrosine-protein kinase||Protein kinase-like domain
POPTR_0003s11970	DMR_3_12677696	3	12677696	12678017	3	322	0.179021	0.303481	0.589891	-0.12446	hypo	POPTR_0003s11970	exon,promoter	-	Protein of unknown function DUF544
POPTR_0005s22170	DMR_5_21123462	5	21123462	21123677	3	216	0.170397	0.270681	0.629512	-0.100284	hypo	POPTR_0005s22170	promoter	POPTRDRAFT_831564	Fatty acid hydroxylase
POPTR_0007s13080	DMR_7_13255658	7	13255658	13256073	7	416	0.62347	0.498505	1.25068	0.124965	hyper	POPTR_0007s13080	promoter	POPTRDRAFT_820040	Alpha/Beta hydrolase fold||Protein of unknown function DUF829, TMEM53
POPTR_0017s12870	DMR_17_13052517	17	13052517	13052562	4	46	0.28328	0.163951	1.72784	0.11933	hyper	POPTR_0017s12870	intron	POPTRDRAFT_909028	Glycosyl hydrolase, family 13, catalytic domain||Alpha-amylase, C-terminal beta-sheet||Glycoside hydrolase, subgroup, catalytic core||Alpha amylase||Glycosyl hydrolase, family 13, subfamily, catalytic domain||Glycosyl hydrolase, family 13, all-beta||Glycoside hydrolase, superfamily
POPTR_0011s06450	DMR_11_6829791	11	6829791	6829849	10	59	0.553858	0.361443	1.53235	0.192415	hyper	POPTR_0011s06450	promoter	-	Leucine-rich repeat
POPTR_0006s22440	DMR_6_21457739	6	21457739	21458097	10	359	0.499126	0.353911	1.41031	0.145215	hyper	POPTR_0006s22440	exon,intron	POPTRDRAFT_415889	Alpha/Beta hydrolase fold||Peptidase S28
POPTR_0017s07230	DMR_17_5623145	17	5623145	5623282	9	138	0.423559	0.235272	1.8003	0.188288	hyper	POPTR_0017s07230	promoter
POPTR_0017s07220	DMR_17_5623145	17	5623145	5623282	9	138	0.423559	0.235272	1.8003	0.188288	hyper	POPTR_0017s07220	exon,intron	POPTRDRAFT_258203	Carbonic anhydrase||Carbonic anhydrase, prokaryotic-like, conserved site
POPTR_0016s03980	DMR_16_2229382	16	2229382	2229448	6	67	0.123364	0.00319946	38.5578	0.120165	hyper	POPTR_0016s03980	promoter	POPTRDRAFT_667325	Lycopene cyclase, beta/epsilon||Lycopene cyclase-type, FAD-binding
POPTR_0008s00630	DMR_8_276774	8	276774	276873	4	100	0.0588929	0.21235	0.277339	-0.153457	hypo	POPTR_0008s00630	promoter
POPTR_0018s03700	DMR_18_3155535	18	3155535	3155760	4	226	0.273276	0.156475	1.74645	0.116801	hyper	POPTR_0018s03700	exon,intron	POPTRDRAFT_737523	HAD-like domain||ATPase, P-type, transmembrane domain||ATPase, P-type, K/Mg/Cd/Cu/Zn/Na/Ca/Na/H-transporter||ATPase, P-type phosphorylation site||ATPase, P-type cation-transporter, N-terminal||ATPase, P-type, plasma-membrane proton-efflux||ATPase, P-type, ATPase-associated domain||ATPase, P-type, cytoplasmic domain N
POPTR_0009s12150	DMR_9_9961184	9	9961184	9961398	38	215	0.571841	0.687076	0.832282	-0.115235	hypo	POPTR_0009s12150	promoter	POPTRDRAFT_1076643	Ribosomal protein S25
POPTR_0003s14040	DMR_3_14233566	3	14233566	14233832	3	267	0.310804	0.475489	0.65365	-0.164686	hypo	POPTR_0003s14040	exon,intron	POPTRDRAFT_646756	Pleckstrin homology domain||Pleckstrin homology-type
POPTR_0010s10450	DMR_10_10962224	10	10962224	10962390	5	167	0.30861	0.422523	0.730399	-0.113912	hypo	POPTR_0010s10450	exon	POPTRDRAFT_805055	K+ potassium transporter
POPTR_0004s08270	DMR_4_6809582	4	6809582	6810160	3	579	0.332833	0.456531	0.729047	-0.123698	hypo	POPTR_0004s08270	promoter	POPTRDRAFT_198604	Patatin/Phospholipase A2-related||Acyl transferase/acyl hydrolase/lysophospholipase
POPTR_0003s14580	DMR_3_14619494	3	14619494	14619654	11	161	0.612399	0.510361	1.19993	0.102038	hyper	POPTR_0003s14580	promoter	POPTRDRAFT_830885	Metal-dependent protein hydrolase
POPTR_0006s21640	DMR_6_20673969	6	20673969	20674620	9	652	0.333348	0.173659	1.91956	0.159689	hyper	POPTR_0006s21640	exon,intron,utr5,promoter	POPTRDRAFT_561162	CCAAT-binding transcription factor, subunit B
POPTR_0011s04420	DMR_11_4409621	11	4409621	4410909	27	1289	0.538592	0.435383	1.23706	0.10321	hyper	POPTR_0011s04420	exon,intron	POPTRDRAFT_822792	Phospholipase C/P1 nuclease, core||S1/P1 nuclease
POPTR_0018s02580	DMR_18_2342656	18	2342656	2342820	19	165	0.302044	0.199062	1.51733	0.102982	hyper	POPTR_0018s02580	promoter	POPTRDRAFT_669162	Phospholipase D-like domain||Phospholipase D/Transphosphatidylase
POPTR_0003s20720	DMR_3_19177711	3	19177711	19177923	23	213	0.441588	0.319683	1.38133	0.121905	hyper	POPTR_0003s20720	promoter	POPTRDRAFT_817650	P-loop containing nucleoside triphosphate hydrolase||Kinesin, motor domain||Kinesin-like protein
POPTR_0017s07260	DMR_17_5635995	17	5635995	5636827	12	833	0.0967885	0.198534	0.487517	-0.101745	hypo	POPTR_0017s07260	promoter	-	Mitochondrial brown fat uncoupling protein||Mitochondrial substrate/solute carrier||Mitochondrial carrier domain
POPTR_0005s06210	DMR_5_4071170	5	4071170	4071710	9	541	0.311232	0.413379	0.752898	-0.102147	hypo	POPTR_0005s06210	exon,intron,utr3	TBL7	-||Protein trichome berefringence-like 7||Trichome birefringence-like family||PMR5 N-terminal domain
POPTR_0005s20860	DMR_5_20003674	5	20003674	20004029	3	356	0.137659	0.270618	0.508683	-0.132959	hypo	POPTR_0005s20860	promoter	POPTRDRAFT_559320	-
POPTR_0017s00710	DMR_17_422942	17	422942	423019	5	78	0.183081	0.288065	0.635556	-0.104984	hypo	POPTR_0017s00710	promoter	POPTRDRAFT_786516	-
POPTR_0015s11800	DMR_15_12325372	15	12325372	12325856	4	485	0.482026	0.365676	1.31818	0.116349	hyper	POPTR_0015s11800	exon,promoter
POPTR_0011s01940	DMR_11_1517090	11	1517090	1517302	4	213	0.222789	0.0309689	7.19396	0.19182	hyper	POPTR_0011s01940	exon,intron	POPTRDRAFT_568125	-
POPTR_0010s04630	DMR_10_5766194	10	5766194	5766253	20	60	0.384029	0.497099	0.772541	-0.11307	hypo	POPTR_0010s04630	promoter	POPTRDRAFT_820947	-
POPTR_0009s10730	DMR_9_9148894	9	9148894	9149047	6	154	0.243131	0.396439	0.613288	-0.153308	hypo	POPTR_0009s10730	promoter	POPTRDRAFT_722193	Alpha/beta hydrolase fold-3||Lipase, GDXG, active site||Alpha/Beta hydrolase fold
POPTR_0014s07680	DMR_14_5748837	14	5748837	5749261	3	425	0.232422	0.453773	0.512197	-0.221352	hypo	POPTR_0014s07680	promoter	POPTRDRAFT_1098219	ClpP/crotonase-like domain||Acetyl-CoA carboxylase, alpha subunit||Acetyl-coenzyme A carboxyltransferase, C-terminal
POPTR_0006s10880	DMR_6_8255830	6	8255830	8255849	4	20	0.651284	0.759575	0.857432	-0.108291	hypo	POPTR_0006s10880	intron	POPTRDRAFT_416612	DNA-binding pseudobarrel domain||Transcriptional factor B3||Zinc finger, CW-type
POPTR_0002s16680	DMR_2_12473829	2	12473829	12473925	9	97	0.541448	0.367309	1.47409	0.174139	hyper	POPTR_0002s16680	promoter
POPTR_0014s16610	DMR_14_12697794	14	12697794	12697903	11	110	0.521691	0.399617	1.30548	0.122074	hyper	POPTR_0014s16610	promoter	POPTRDRAFT_247062	FAS1 domain
POPTR_0004s20790	DMR_4_20194637	4	20194637	20195209	12	573	0.425049	0.291167	1.45981	0.133882	hyper	POPTR_0004s20790	exon,intron,utr5	POPTRDRAFT_594930	Protein of unknown function DUF1022
POPTR_0014s04090	DMR_14_3264060	14	3264060	3264455	6	396	0.391801	0.513411	0.763133	-0.12161	hypo	POPTR_0014s04090	exon,utr3	POPTRDRAFT_781425	-||DNA methylase, N-6 adenine-specific, conserved site
POPTR_0002s13690	DMR_2_10149740	2	10149740	10149910	12	171	0.421828	0.544901	0.774137	-0.123073	hypo	POPTR_0002s13690	promoter	POPTRDRAFT_755059	-
POPTR_0006s29300	DMR_6_26713323	6	26713323	26714037	12	715	0.180242	0.301487	0.597844	-0.121245	hypo	POPTR_0006s29300	exon,intron	POPTRDRAFT_583190	Alpha/beta knot methyltransferases||tRNA (guanine-N1-)-methyltransferase, N-terminal||SPOUT methyltransferase, predicted
POPTR_0012s04320	DMR_12_3536262	12	3536262	3536664	16	403	0.537329	0.427853	1.25587	0.109477	hyper	POPTR_0012s04320	exon,utr3	XM_002317830.1	DNA/RNA helicase, DEAD/DEAH box type, N-terminal||RNA helicase, DEAD-box type, Q motif||Helicase, C-terminal||RNA helicase, ATP-dependent, DEAD-box, conserved site||P-loop containing nucleoside triphosphate hydrolase||DEAD-like helicase
POPTR_0005s27690	DMR_5_25231054	5	25231054	25231545	56	492	0.360512	0.463041	0.778575	-0.102529	hypo	POPTR_0005s27690	promoter	POPTRDRAFT_206815	Oestrogen-responsive protein Fam102A/B, N-terminal
POPTR_0005s28000	DMR_5_25399332	5	25399332	25399411	20	80	0.473906	0.338682	1.39926	0.135223	hyper	POPTR_0005s28000	intron	-	Chlorophyll a/b binding protein domain||Chlorophyll A-B binding protein||Chlorophyll A-B binding protein, plant
POPTR_0010s25230	DMR_10_21007187	10	21007187	21007392	3	206	0.0615088	0.162294	0.378997	-0.100785	hypo	POPTR_0010s25230	exon,utr3	POPTRDRAFT_884297	Helicase-associated domain||P-loop containing nucleoside triphosphate hydrolase||Double-stranded RNA-binding-like||DEAD-like helicase||Domain of unknown function DUF1605||DNA/RNA helicase, DEAD/DEAH box type, N-terminal||Helicase, C-terminal
POPTR_0004s10230	DMR_4_8790639	4	8790639	8790846	23	208	0.210303	0.421703	0.498698	-0.211401	hypo	POPTR_0004s10230	promoter
POPTR_0003s09950	DMR_3_11100181	3	11100181	11100764	6	584	0.179037	0.346541	0.516639	-0.167505	hypo	POPTR_0003s09950	exon,intron,utr3	-	NmrA-like||NAD(P)-binding domain
POPTR_0014s00330	DMR_14_137397	14	137397	137608	3	212	0.538641	0.388537	1.38633	0.150104	hyper	POPTR_0014s00330	exon,intron	POPTRDRAFT_1115997	START-like domain||Lipid-binding START
POPTR_0017s07230	DMR_17_5624370	17	5624370	5624473	33	104	0.635493	0.771862	0.823326	-0.136368	hypo	POPTR_0017s07230	promoter
POPTR_0007s12440	DMR_7_12744081	7	12744081	12744971	35	891	0.154677	0.272384	0.567862	-0.117708	hypo	POPTR_0007s12440	exon,utr5,promoter	POPTRDRAFT_655259	Flavodoxin/nitric oxide synthase||NADPH-dependent FMN reductase||Flavoprotein WrbA||-
POPTR_0005s03120	DMR_5_2053701	5	2053701	2053933	9	233	0.206637	0.103128	2.00369	0.103509	hyper	POPTR_0005s03120	exon	POPTRDRAFT_295283	Toll-Interleukin receptor||P-loop containing nucleoside triphosphate hydrolase||Leucine-rich repeat, typical subtype||-
POPTR_0006s19390	DMR_6_18456393	6	18456393	18457015	44	623	0.378164	0.277734	1.36161	0.100431	hyper	POPTR_0006s19390	promoter	POPTRDRAFT_762959	-
POPTR_0017s02030	DMR_17_1488867	17	1488867	1488887	3	21	0.0751788	0.192063	0.391428	-0.116884	hypo	POPTR_0017s02030	intron	POPTRDRAFT_289140	-
POPTR_0010s14810	DMR_10_14284257	10	14284257	14284291	6	35	0.581039	0.335432	1.73221	0.245607	hyper	POPTR_0010s14810	promoter	POPTRDRAFT_659024	Translin, N-terminal||-||Translin, C-terminal
POPTR_0018s05940	DMR_18_5575525	18	5575525	5575925	40	401	0.447299	0.624224	0.716567	-0.176925	hypo	POPTR_0018s05940	promoter	POPTRDRAFT_578442	Caskin/Ankyrin repeat-containing protein||Ankyrin repeat||Ankyrin repeat-containing domain||PGG domain
POPTR_0017s05790	DMR_17_4519335	17	4519335	4519359	3	25	0.408976	0.509122	0.803297	-0.100146	hypo	POPTR_0017s05790	promoter	POPTRDRAFT_1111823	Peptidase M22, glycoprotease||Peptidase M22, glycoprotease, subgroup
POPTR_0005s25370	DMR_5_23635442	5	23635442	23636352	15	911	0.209237	0.107978	1.93776	0.101258	hyper	POPTR_0005s25370	promoter	-	SAM-dependent methyltransferase RsmI, conserved site||Tetrapyrrole methylase||Tetrapyrrole methylase, subdomain 2||rRNA small subunit methyltransferase I||Tetrapyrrole methylase, subdomain 1
POPTR_0012s07180	DMR_12_7962337	12	7962337	7963140	13	804	0.318193	0.425949	0.747021	-0.107756	hypo	POPTR_0012s07180	exon,intron	-	Isochorismate synthase||Chorismate binding, C-terminal||ADC synthase
POPTR_0015s05880	DMR_15_6208938	15	6208938	6209563	18	626	0.277007	0.409544	0.67638	-0.132536	hypo	POPTR_0015s05880	promoter	-	Leucine-rich repeat, typical subtype||Leucine-rich repeat
POPTR_0002s21850	DMR_2_18546587	2	18546587	18546804	4	218	0.0257302	0.215332	0.119491	-0.189601	hypo	POPTR_0002s21850	promoter
POPTR_0017s07860	DMR_17_6151439	17	6151439	6151869	50	431	0.3902	0.676837	0.576505	-0.286637	hypo	POPTR_0017s07860	promoter	POPTRDRAFT_258367	Phosphate-induced protein 1
POPTR_0003s01270	DMR_3_1127887	3	1127887	1128028	26	142	0.23089	0.102127	2.26081	0.128762	hyper	POPTR_0003s01270	promoter	AKT2/3	Cyclic nucleotide-binding domain||Potassium channel, voltage-dependent, EAG/ELK/ERG||Ankyrin repeat||RmlC-like jelly roll fold||Potassium channel, plant-type||Ion transport||Cyclic nucleotide-binding-like||Ankyrin repeat-containing domain
POPTR_0004s21070	DMR_4_20364632	4	20364632	20365095	31	464	0.368555	0.486154	0.758104	-0.117599	hypo	POPTR_0004s21070	promoter	POPTRDRAFT_679906	Ribonuclease CAF1||Ribonuclease H-like
POPTR_0019s13040	DMR_19_14052461	19	14052461	14052683	3	223	0.783345	0.668491	1.17181	0.114855	hyper	POPTR_0019s13040	exon,intron	-	Ribosomal protein L5, eukaryotic/archaeal||Ribosomal protein L5 eukaryotic/L18 archaeal, C-terminal||Ribosomal protein L18/L5
POPTR_0002s23910	DMR_2_21390867	2	21390867	21391579	20	713	0.375766	0.268016	1.40203	0.10775	hyper	POPTR_0002s23910	promoter	POPTRDRAFT_553118	Tumour suppressing sub-chromosomal transferable candidate 4
POPTR_0005s06810	DMR_5_4569941	5	4569941	4570128	6	188	0.672924	0.557813	1.20636	0.115111	hyper	POPTR_0005s06810	exon,intron	POPTRDRAFT_861019	Toprim domain||DNA topoisomerase, type IA, zn finger||DNA topoisomerase, type IA, core domain||Zinc finger, CCHC-type||DNA topoisomerase, type IA, active site||DNA topoisomerase, type IA, central||DNA topoisomerase, type IA||DNA topoisomerase, type IA, DNA-binding||Zinc finger, GRF-type||DNA topoisomerase, type IA, central region, subdomain 1||DNA topoisomerase, type IA, central region, subdomain…
POPTR_0010s11400	DMR_10_11686987	10	11686987	11687161	41	175	0.650904	0.786811	0.827269	-0.135906	hypo	POPTR_0010s11400	promoter	POPTRDRAFT_805090	Membrane protein,Tapt1/CMV receptor
POPTR_0004s18130	DMR_4_18128562	4	18128562	18128953	20	392	0.35542	0.4558	0.779772	-0.10038	hypo	POPTR_0004s18130	promoter	-	WD40 repeat, conserved site||G-protein beta WD-40 repeat||WD40/YVTN repeat-like-containing domain||Histone-binding protein RBBP4||WD40-repeat-containing domain||WD40 repeat
POPTR_0011s12240	DMR_11_14997434	11	14997434	14997861	3	428	0.404062	0.0973876	4.14901	0.306674	hyper	POPTR_0011s12240	promoter	POPTRDRAFT_568928	Transcription factor TFIIIC, tau55-related
POPTR_0068s00200	DMR_scaffold_68_10151	scaffold_68	10151	10976	19	826	0.263225	0.139163	1.89149	0.124062	hyper	POPTR_0068s00200	exon,utr5,promoter	POPTRDRAFT_589241	Calcium-binding EF-hand||EF-Hand 1, calcium-binding site||EF-hand-like domain
POPTR_0010s14810	DMR_10_14284585	10	14284585	14284723	7	139	0.522107	0.347665	1.50175	0.174441	hyper	POPTR_0010s14810	promoter	POPTRDRAFT_659024	Translin, N-terminal||-||Translin, C-terminal
POPTR_0002s00580	DMR_2_247411	2	247411	247662	4	252	0.176427	0.0160952	10.9615	0.160332	hyper	POPTR_0002s00580	promoter	POPTRDRAFT_710668	NAD(P)-binding domain||NAD-dependent epimerase/dehydratase
POPTR_0013s07640	DMR_13_6469490	13	6469490	6469876	5	387	0.410308	0.574129	0.714662	-0.163821	hypo	POPTR_0013s07640	exon,utr3	XM_002319213.1	-
POPTR_0008s01510	DMR_8_728986	8	728986	729866	15	881	0.525635	0.376064	1.39773	0.149571	hyper	POPTR_0008s01510	promoter
POPTR_0009s07840	DMR_9_7277361	9	7277361	7278022	13	662	0.370297	0.181107	2.04463	0.18919	hyper	POPTR_0009s07840	promoter	POPTRDRAFT_821349	Sgf11, transcriptional regulation
POPTR_0006s28720	DMR_6_26327700	6	26327700	26327825	3	126	0.200122	0.0493208	4.05756	0.150801	hyper	POPTR_0006s28720	promoter	POPTRDRAFT_583120	RNA recognition motif domain||Nucleotide-binding, alpha-beta plait||Zinc finger, CCHC-type
POPTR_0006s07930	DMR_6_5792222	6	5792222	5792270	3	49	0.00853647	0.113199	0.0754112	-0.104662	hypo	POPTR_0006s07930	promoter	POPTRDRAFT_560703	Armadillo-type fold||Armadillo-like helical
POPTR_0340s00210	DMR_scaffold_340_8281	scaffold_340	8281	8324	10	44	0.308132	0.194853	1.58136	0.113279	hyper	POPTR_0340s00210	promoter	-	Major facilitator superfamily||Oligopeptide transporter
POPTR_0015s13120	DMR_15_13208763	15	13208763	13209152	35	390	0.344356	0.464567	0.74124	-0.120211	hypo	POPTR_0015s13120	promoter	POPTRDRAFT_776713	Tetratricopeptide-like helical||Pentatricopeptide repeat
POPTR_0011s13610	DMR_11_16314269	11	16314269	16315106	15	838	0.265131	0.391334	0.677505	-0.126203	hypo	POPTR_0011s13610	exon,intron	POPTRDRAFT_661079	WD40/YVTN repeat-like-containing domain||Breast carcinoma amplified sequence 3||WD40 repeat||WD40-repeat-containing domain
POPTR_0003s05700	DMR_3_7092225	3	7092225	7092698	9	474	0.405623	0.538245	0.753604	-0.132622	hypo	POPTR_0003s05700	promoter
POPTR_0002s01300	DMR_2_683399	2	683399	683617	31	219	0.760951	0.5971	1.27441	0.163852	hyper	POPTR_0002s01300	promoter	POPTRDRAFT_550788	Domain of unknown function DUF630||Domain of unknown function DUF632
POPTR_0006s05830	DMR_6_4109869	6	4109869	4110462	6	594	0.313751	0.207211	1.51417	0.106541	hyper	POPTR_0006s05830	exon,promoter
POPTR_0017s13780	DMR_17_13936654	17	13936654	13936889	17	236	0.0947688	0.199346	0.475397	-0.104578	hypo	POPTR_0017s13780	promoter	-	DNA-directed RNA polymerase N-terminal domain||DNA-directed RNA polymerase, bacteriophage type
POPTR_0017s13770	DMR_17_13936654	17	13936654	13936889	17	236	0.0947688	0.199346	0.475397	-0.104578	hypo	POPTR_0017s13770	intron	POPTRDRAFT_789201	DNA-directed RNA polymerase N-terminal domain||DNA-directed RNA polymerase, bacteriophage type||DNA-directed RNA polymerase, helix hairpin domain
POPTR_0006s28720	DMR_6_26327420	6	26327420	26327556	37	137	0.618974	0.732236	0.84532	-0.113262	hypo	POPTR_0006s28720	promoter	POPTRDRAFT_583120	RNA recognition motif domain||Nucleotide-binding, alpha-beta plait||Zinc finger, CCHC-type
POPTR_0013s05320	DMR_13_3802060	13	3802060	3802545	19	486	0.629164	0.528223	1.19109	0.100941	hyper	POPTR_0013s05320	exon,intron	POPTRDRAFT_241726	Armadillo-like helical||HEAT, type 2||-||Armadillo-type fold||Importin-beta, N-terminal
POPTR_0015s04540	DMR_15_4692491	15	4692491	4692638	25	148	0.824514	0.700551	1.17695	0.123963	hyper	POPTR_0015s04540	promoter	POPTRDRAFT_574999	Phosphoethanolamine N-methyltransferase||S-adenosyl-L-methionine-dependent methyltransferase-like||Methyltransferase type 11
POPTR_0006s06480	DMR_6_4653868	6	4653868	4654121	9	254	0.190929	0.350428	0.544847	-0.159498	hypo	POPTR_0006s06480	promoter	POPTRDRAFT_560576	EF-hand-like domain||Calcium-binding EF-hand||EF-Hand 1, calcium-binding site
POPTR_0010s19150	DMR_10_17141774	10	17141774	17141859	3	86	0.47634	0.593547	0.80253	-0.117208	hypo	POPTR_0010s19150	promoter
POPTR_0013s15620	DMR_13_15555968	13	15555968	15556351	14	384	0.39926	0.508142	0.785725	-0.108882	hypo	POPTR_0013s15620	promoter	XM_002319948.1	-
POPTR_0018s03610	DMR_18_3111136	18	3111136	3111935	18	800	0.612061	0.510901	1.198	0.10116	hyper	POPTR_0018s03610	exon,intron,utr3	POPTRDRAFT_261674	Ribosomal protein L28/L24||Ribosomal protein L28
POPTR_0005s09970	DMR_5_7069972	5	7069972	7070106	4	135	0.0149835	0.163192	0.0918152	-0.148208	hypo	POPTR_0005s09970	promoter	POPTRDRAFT_650939	CCAAT-binding factor||Nucleolar complex-associated||Armadillo-type fold||Armadillo-like helical
POPTR_0006s27390	DMR_6_25299940	6	25299940	25300455	14	516	0.316502	0.432491	0.731813	-0.115989	hypo	POPTR_0006s27390	promoter
POPTR_0003s07050	DMR_3_8664702	3	8664702	8665106	27	405	0.183752	0.315848	0.581772	-0.132097	hypo	POPTR_0003s07050	promoter	POPTRDRAFT_553830	Transcriptional factor B3||DNA-binding pseudobarrel domain
POPTR_0002s16910	DMR_2_12651191	2	12651191	12651235	15	45	0.75995	0.420521	1.80716	0.339429	hyper	POPTR_0002s16910	promoter	POPTRDRAFT_755365	-
POPTR_0003s13200	DMR_3_13595637	3	13595637	13595885	14	249	0.42108	0.543112	0.775309	-0.122032	hypo	POPTR_0003s13200	promoter	POPTRDRAFT_757556	Protein BYPASS-related
POPTR_0013s02300	DMR_13_1363583	13	1363583	1363839	26	257	0.411517	0.226839	1.81414	0.184679	hyper	POPTR_0013s02300	promoter	POPTRDRAFT_570837	Lipoxygenase, C-terminal||Lipoxygenase, LH2||Lipoxygenase, plant||Lipoxygenase, iron binding site||Lipoxygenase||Lipoxygenase, domain 3||Lipoxygenase, conserved site
POPTR_0010s25610	DMR_10_21202700	10	21202700	21202715	3	16	0.487131	0.649864	0.749589	-0.162733	hypo	POPTR_0010s25610	promoter	POPTRDRAFT_228501	RNA recognition motif domain||Nucleotide-binding, alpha-beta plait
POPTR_0009s09110	DMR_9_8172964	9	8172964	8173020	8	57	0.41604	0.531683	0.782496	-0.115643	hypo	POPTR_0009s09110	exon,intron	POPTRDRAFT_175522	Adenylylsulphate kinase, C-terminal||P-loop containing nucleoside triphosphate hydrolase
POPTR_0008s05970	DMR_8_3518158	8	3518158	3518441	5	284	0.461876	0.360963	1.27957	0.100913	hyper	POPTR_0008s05970	exon,utr3	POPTRDRAFT_814022	Ribosomal protein L35Ae, conserved site||Ribosomal protein L35A||Translation elongation/initiation factor/Ribosomal, beta-barrel
POPTR_0009s13130	DMR_9_10535669	9	10535669	10536010	29	342	0.259689	0.360221	0.720917	-0.100531	hypo	POPTR_0009s13130	exon,intron	POPTRDRAFT_814076	Nucleoside phosphorylase||Nucleoside phosphorylase domain
POPTR_0002s16650	DMR_2_12456044	2	12456044	12456406	46	363	0.882843	0.703359	1.25518	0.179484	hyper	POPTR_0002s16650	promoter	POPTRDRAFT_816615	Late embryogenesis abundant protein, group 2||Immunoglobulin-like fold||Water stress and hypersensitive response domain
POPTR_0014s09730	DMR_14_7245384	14	7245384	7245512	7	129	0.281708	0.178761	1.57589	0.102947	hyper	POPTR_0014s09730	exon,utr3	POPTRDRAFT_245070	Nucleotide-binding, alpha-beta plait||Arginine/serine-rich-splicing factor RSP31||RNA recognition motif domain
POPTR_0008s07600	DMR_8_4657590	8	4657590	4658057	5	468	0.150265	0.278504	0.539541	-0.12824	hypo	POPTR_0008s07600	exon,intron,utr3	POPTRDRAFT_720550	Lecithin:cholesterol acyltransferase||Alpha/Beta hydrolase fold
POPTR_0017s13640	DMR_17_13737965	17	13737965	13738260	13	296	0.471846	0.607805	0.776312	-0.135959	hypo	POPTR_0017s13640	exon	POPTRDRAFT_583880	Lactate dehydrogenase/glycoside hydrolase, family 4, C-terminal||Malate dehydrogenase, active site||Lactate/malate dehydrogenase, C-terminal||NAD(P)-binding domain||L-lactate/malate dehydrogenase||Malate dehydrogenase, type 1||Lactate/malate dehydrogenase, N-terminal
POPTR_0013s05320	DMR_13_3801091	13	3801091	3801381	9	291	0.426505	0.295222	1.44469	0.131283	hyper	POPTR_0013s05320	exon	POPTRDRAFT_241726	Armadillo-like helical||HEAT, type 2||-||Armadillo-type fold||Importin-beta, N-terminal
POPTR_0017s11950	DMR_17_12047536	17	12047536	12047706	3	171	0.376802	0.551476	0.68326	-0.174674	hypo	POPTR_0017s11950	exon,intron	SMC3	SMCs flexible hinge||-||P-loop containing nucleoside triphosphate hydrolase||Structural maintenance of chromosomes protein
POPTR_0012s11500	DMR_12_11908361	12	11908361	11908831	22	471	0.541934	0.381531	1.42042	0.160404	hyper	POPTR_0012s11500	exon,intron	POPTRDRAFT_828764	Glutamate dehydrogenase||Glutamate/phenylalanine/leucine/valine dehydrogenase, dimerisation domain||NAD(P)-binding domain||Glutamate/phenylalanine/leucine/valine dehydrogenase, C-terminal||Glutamate/phenylalanine/leucine/valine dehydrogenase
POPTR_0014s16750	DMR_14_12836626	14	12836626	12837370	9	745	0.219377	0.361097	0.60753	-0.14172	hypo	POPTR_0014s16750	exon,intron	POPTRDRAFT_834978	AMP-binding, conserved site||AMP-dependent synthetase/ligase
POPTR_0014s16760	DMR_14_12836626	14	12836626	12837370	9	745	0.219377	0.361097	0.60753	-0.14172	hypo	POPTR_0014s16760	promoter
POPTR_0018s02840	DMR_18_2503553	18	2503553	2503797	5	245	0.475873	0.373906	1.27271	0.101967	hyper	POPTR_0018s02840	exon	POPTRDRAFT_578310	Zinc finger, CCCH-type||D111/G-patch
POPTR_0017s08030	DMR_17_6442959	17	6442959	6443099	33	141	0.658692	0.78253	0.841746	-0.123838	hypo	POPTR_0017s08030	intron	POPTRDRAFT_1104923	-
POPTR_1270s00200	DMR_scaffold_1270_4233	scaffold_1270	4233	4392	11	160	0.174964	0.280062	0.624733	-0.105098	hypo	POPTR_1270s00200	promoter
POPTR_0789s00200	DMR_scaffold_789_5679	scaffold_789	5679	5834	11	156	0.288349	0.404661	0.71257	-0.116312	hypo	POPTR_0789s00200	promoter	POPTRDRAFT_719723	Ribosomal protein L2, conserved site||Ribosomal protein L2||Ribosomal Proteins L2, RNA binding domain||Ribosomal protein L2, C-terminal||Nucleic acid-binding, OB-fold||Ribosomal protein L2, domain 3||Translation protein SH3-like||Translation protein SH3-like, subgroup
POPTR_0013s02670	DMR_13_1584823	13	1584823	1585065	44	243	0.307066	0.537923	0.570835	-0.230858	hypo	POPTR_0013s02670	exon,utr3	POPTRDRAFT_240834	Zinc finger, RING-type||Zinc finger, RING/FYVE/PHD-type
POPTR_0007s03820	DMR_7_2243535	7	2243535	2243726	3	192	0.365001	0.260577	1.40074	0.104423	hyper	POPTR_0007s03820	exon	POPTRDRAFT_763995	-
POPTR_0006s11010	DMR_6_8358680	6	8358680	8358919	42	240	0.377519	0.510057	0.740151	-0.132538	hypo	POPTR_0006s11010	exon,utr3	POPTRDRAFT_819242	AGC-kinase, C-terminal||Protein kinase-like domain||Protein kinase, ATP binding site||Serine/threonine-protein kinase, active site||Serine/threonine-protein kinase domain||Protein kinase, catalytic domain
POPTR_0017s13780	DMR_17_13937647	17	13937647	13937923	14	277	0.464543	0.56938	0.815876	-0.104837	hypo	POPTR_0017s13780	promoter	-	DNA-directed RNA polymerase N-terminal domain||DNA-directed RNA polymerase, bacteriophage type
POPTR_0017s13770	DMR_17_13937647	17	13937647	13937923	14	277	0.464543	0.56938	0.815876	-0.104837	hypo	POPTR_0017s13770	intron	POPTRDRAFT_789201	DNA-directed RNA polymerase N-terminal domain||DNA-directed RNA polymerase, bacteriophage type||DNA-directed RNA polymerase, helix hairpin domain
POPTR_0009s05000	DMR_9_5205448	9	5205448	5205589	10	142	0.645564	0.752084	0.858367	-0.10652	hypo	POPTR_0009s05000	exon,intron	POPTRDRAFT_723062	Zinc finger, RING/FYVE/PHD-type||Zinc finger, RING-type||Zinc finger, RING-type, conserved site
POPTR_0789s00210	DMR_scaffold_789_9516	scaffold_789	9516	9649	4	134	0.80981	0.689342	1.17476	0.120467	hyper	POPTR_0789s00210	exon	POPTRDRAFT_267334	Ribosomal protein L2, conserved site||Ribosomal protein L2, domain 3||Ribosomal protein L2, C-terminal||Translation protein SH3-like||Ribosomal protein L2
POPTR_0005s26930	DMR_5_24774763	5	24774763	24774822	5	60	0.310223	0.149777	2.07124	0.160446	hyper	POPTR_0005s26930	promoter	-	Dehydrin, conserved site
POPTR_0018s13210	DMR_18_13619421	18	13619421	13619782	6	362	0.480686	0.300197	1.60124	0.180489	hyper	POPTR_0018s13210	promoter	POPTRDRAFT_669794	Cation transporter
POPTR_0010s19730	DMR_10_17565865	10	17565865	17565899	6	35	0.26008	0.378102	0.687855	-0.118023	hypo	POPTR_0010s19730	promoter	POPTRDRAFT_724484	Yippee-like protein
POPTR_0008s01650	DMR_8_803439	8	803439	804087	8	649	0.521915	0.646112	0.807778	-0.124197	hypo	POPTR_0008s01650	promoter
POPTR_0006s20860	DMR_6_19889896	6	19889896	19890417	11	522	0.453881	0.59434	0.763673	-0.140459	hypo	POPTR_0006s20860	exon,intron	POPTRDRAFT_716975	Zinc finger, SIAH-type||Seven In Absentia Homolog-type||-||Seven-in-absentia protein, sina||Zinc finger, RING-type||Zinc finger, RING/FYVE/PHD-type||Seven-in-absentia protein, TRAF-like domain
POPTR_0013s14350	DMR_13_14572323	13	14572323	14572652	10	330	0.121365	0.221408	0.548152	-0.100042	hypo	POPTR_0013s14350	promoter	POPTRDRAFT_571797	EF-hand-like domain||Pyridine nucleotide-disulphide oxidoreductase, FAD/NAD(P)-binding domain||Calcium-binding EF-hand
POPTR_0006s11010	DMR_6_8356862	6	8356862	8357196	10	335	0.372749	0.266671	1.39779	0.106078	hyper	POPTR_0006s11010	exon,intron	POPTRDRAFT_819242	AGC-kinase, C-terminal||Protein kinase-like domain||Protein kinase, ATP binding site||Serine/threonine-protein kinase, active site||Serine/threonine-protein kinase domain||Protein kinase, catalytic domain
POPTR_0006s01310	DMR_6_757820	6	757820	758022	3	203	0.267196	0.36781	0.726453	-0.100613	hypo	POPTR_0006s01310	exon,intron	POPTRDRAFT_813895	Protein of unknown function DUF106, transmembrane||Uncharacterised conserved protein UCP010045, transmembrane eukaryotic
POPTR_0006s10250	DMR_6_7664289	6	7664289	7664453	7	165	0.31365	0.194405	1.61338	0.119245	hyper	POPTR_0006s10250	exon,intron	POPTRDRAFT_831926	Protein of unknown function DUF3474||Fatty acid desaturase, type 1
POPTR_0015s01860	DMR_15_1260786	15	1260786	1261299	10	514	0.342736	0.195335	1.75461	0.147401	hyper	POPTR_0015s01860	exon,intron	POPTRDRAFT_574778	Protein kinase-like domain
POPTR_0017s00850	DMR_17_641474	17	641474	641559	26	86	0.744937	0.640091	1.1638	0.104846	hyper	POPTR_0017s00850	promoter	-	UDP-glucuronosyl/UDP-glucosyltransferase
POPTR_0006s09320	DMR_6_6856484	6	6856484	6856970	42	487	0.387945	0.513713	0.75518	-0.125767	hypo	POPTR_0006s09320	promoter	POPTRDRAFT_865337	-
POPTR_0004s07810	DMR_4_6406599	4	6406599	6406768	15	170	0.165337	0.320693	0.515561	-0.155356	hypo	POPTR_0004s07810	promoter	POPTRDRAFT_714243	Cobyrinic acid a,c-diamide synthase||Septum site-determining protein MinD||ATP binding protein MinD||P-loop containing nucleoside triphosphate hydrolase
POPTR_0013s04070	DMR_13_2704051	13	2704051	2704644	5	594	0.131874	0.273343	0.482449	-0.141469	hypo	POPTR_0013s04070	exon,utr3	POPTRDRAFT_834540	ATP-grasp fold, ATP-dependent carboxylate-amine ligase-type||PreATP-grasp-like fold||Rudiment single hybrid motif||ATP-grasp fold, subdomain 1||Phosphoribosylaminoimidazole carboxylase, ATPase subunit||ATP-grasp fold, subdomain 2||Phosphoribosylaminoimidazole carboxylase||ATP-grasp fold||Phosphoribosylaminoimidazole carboxylase, core
POPTR_0006s28210	DMR_6_25979720	6	25979720	25979914	8	195	0.170748	0.0397288	4.29785	0.131019	hyper	POPTR_0006s28210	promoter	POPTRDRAFT_562013	Protein of unknown function DUF1077, TMEM85
POPTR_0006s19620	DMR_6_18659994	6	18659994	18660155	3	162	0.462891	0.285286	1.62255	0.177605	hyper	POPTR_0006s19620	exon,utr5	POPTRDRAFT_561348	-
POPTR_0009s08510	DMR_9_7774292	9	7774292	7774649	10	358	0.134117	0.2348	0.571198	-0.100683	hypo	POPTR_0009s08510	exon	POPTRDRAFT_1087465	-
POPTR_0010s17080	DMR_10_15822838	10	15822838	15823012	18	175	0.221436	0.101408	2.18362	0.120028	hyper	POPTR_0010s17080	promoter	POPTRDRAFT_886265	-
POPTR_0012s03100	DMR_12_2480495	12	2480495	2480577	3	83	0.534692	0.63984	0.835665	-0.105148	hypo	POPTR_0012s03100	promoter	-	No apical meristem (NAM) protein
POPTR_0005s05450	DMR_5_3607075	5	3607075	3607083	6	9	0.502078	0.360234	1.39375	0.141844	hyper	POPTR_0005s05450	exon	-	NAD-dependent epimerase/dehydratase||NAD(P)-binding domain
POPTR_0010s05510	DMR_10_6961550	10	6961550	6961639	5	90	0.208696	0.344198	0.606324	-0.135503	hypo	POPTR_0010s05510	exon,utr5
POPTR_0004s07440	DMR_4_6141716	4	6141716	6142342	15	627	0.335286	0.231901	1.44581	0.103385	hyper	POPTR_0004s07440	promoter	-	Peptidase C56, PfpI||Class I glutamine amidotransferase-like
POPTR_0019s02610	DMR_19_2408138	19	2408138	2408170	7	33	0.20736	0.35815	0.578975	-0.15079	hypo	POPTR_0019s02610	promoter	POPTRDRAFT_276585	Zinc finger, RING-type||Zinc finger, RING/FYVE/PHD-type
POPTR_0010s19730	DMR_10_17566381	10	17566381	17566731	27	351	0.355554	0.479593	0.741367	-0.124039	hypo	POPTR_0010s19730	promoter	POPTRDRAFT_724484	Yippee-like protein
POPTR_0009s05020	DMR_9_5219058	9	5219058	5219264	5	207	0.0301594	0.195958	0.153908	-0.165799	hypo	POPTR_0009s05020	exon,intron	-	ABC-2 type transporter
POPTR_0018s10300	DMR_18_11243120	18	11243120	11243561	30	442	0.118723	0.220332	0.538836	-0.101609	hypo	POPTR_0018s10300	promoter	POPTRDRAFT_1106803	Glycoside hydrolase, family 16||Concanavalin A-like lectin/glucanase, subgroup||Xyloglucan endo-transglycosylase, C-terminal||Xyloglucan endotransglucosylase/hydrolase||Glycoside hydrolase, family 16, active site||Beta-glucanase
POPTR_0005s08610	DMR_5_5988891	5	5988891	5989231	3	341	0.0330289	0.172579	0.191384	-0.13955	hypo	POPTR_0005s08610	promoter	-	Chlorophyll a/b binding protein domain||Chlorophyll A-B binding protein
POPTR_0009s05020	DMR_9_5218506	9	5218506	5218923	95	418	0.807383	0.682731	1.18258	0.124652	hyper	POPTR_0009s05020	exon,intron	-	ABC-2 type transporter
POPTR_0009s06010	DMR_9_5941931	9	5941931	5942190	4	260	0.515297	0.360143	1.43081	0.155154	hyper	POPTR_0009s06010	exon	POPTRDRAFT_767983	-
POPTR_0009s10730	DMR_9_9148198	9	9148198	9148797	24	600	0.495897	0.316882	1.56493	0.179015	hyper	POPTR_0009s10730	promoter	POPTRDRAFT_722193	Alpha/beta hydrolase fold-3||Lipase, GDXG, active site||Alpha/Beta hydrolase fold
POPTR_0014s10050	DMR_14_7523154	14	7523154	7523495	10	342	0.183143	0.0782395	2.3408	0.104904	hyper	POPTR_0014s10050	promoter	-	P-loop containing nucleoside triphosphate hydrolase||Adenylate kinase
POPTR_0010s08800	DMR_10_9631677	10	9631677	9631950	65	274	0.523706	0.412644	1.26915	0.111062	hyper	POPTR_0010s08800	promoter	POPTRDRAFT_821934	Pentatricopeptide repeat||Tetratricopeptide-like helical
POPTR_0011s15100	DMR_11_17279158	11	17279158	17279586	3	429	0.0447049	0.202398	0.220876	-0.157693	hypo	POPTR_0011s15100	exon,promoter	POPTRDRAFT_569229	Zinc finger, RING-type||Zinc finger, RING/FYVE/PHD-type
POPTR_0017s06420	DMR_17_4920126	17	4920126	4920333	11	208	0.595222	0.472657	1.25931	0.122565	hyper	POPTR_0017s06420	exon	-	Tetratricopeptide-like helical||Pentatricopeptide repeat
POPTR_0004s19370	DMR_4_19223593	4	19223593	19223935	49	343	0.611144	0.495931	1.23232	0.115213	hyper	POPTR_0004s19370	promoter
POPTR_0820s00200	DMR_scaffold_820_2212	scaffold_820	2212	2290	3	79	0.269656	0.384907	0.700575	-0.115251	hypo	POPTR_0820s00200	promoter	POPTRDRAFT_762936	-
POPTR_0004s10340	DMR_4_8883682	4	8883682	8883717	3	36	0.28309	0.174803	1.61948	0.108287	hyper	POPTR_0004s10340	promoter	-	Protein of unknown function DUF962
POPTR_0018s14760	DMR_18_14851101	18	14851101	14851167	9	67	0.150133	0.25051	0.59931	-0.100377	hypo	POPTR_0018s14760	promoter	POPTRDRAFT_931605	General substrate transporter||Major facilitator superfamily
POPTR_0018s11150	DMR_18_11941297	18	11941297	11941453	4	157	0.407459	0.296796	1.37286	0.110663	hyper	POPTR_0018s11150	exon,intron	POPTRDRAFT_653625	Tetratricopeptide repeat-containing||Tetratricopeptide-like helical||Tetratricopeptide repeat
POPTR_0018s04990	DMR_18_4421153	18	4421153	4421437	7	285	0.441727	0.546705	0.807981	-0.104978	hypo	POPTR_0018s04990	exon,utr3	POPTRDRAFT_835756	ATPase, F0 complex, subunit G, mitochondrial
POPTR_0008s17860	DMR_8_11993835	8	11993835	11994013	5	179	0.016936	0.148295	0.114205	-0.131359	hypo	POPTR_0008s17860	exon,utr5,promoter	POPTRDRAFT_874750	Monooxygenase, FAD-binding
POPTR_0005s14680	DMR_5_11679742	5	11679742	11679942	18	201	0.417994	0.311587	1.3415	0.106406	hyper	POPTR_0005s14680	promoter	-	Histone H2B||Histone core
POPTR_0002s12590	DMR_2_9381017	2	9381017	9381413	5	397	0.456754	0.347648	1.31384	0.109106	hyper	POPTR_0002s12590	intron	POPTRDRAFT_754958	Zinc finger, RING/FYVE/PHD-type||Zinc finger, RING-type
POPTR_0009s07100	DMR_9_6727124	9	6727124	6727232	7	109	0.312173	0.202491	1.54166	0.109682	hyper	POPTR_0009s07100	promoter	-	Cyclin, N-terminal||Cyclin, C-terminal
POPTR_0012s08770	DMR_12_9852586	12	9852586	9853028	15	443	0.48311	0.601178	0.803606	-0.118068	hypo	POPTR_0012s08770	exon,intron	POPTRDRAFT_728730	-||Phox/Bem1p||Zinc finger, ZZ-type
POPTR_0009s03250	DMR_9_3934098	9	3934098	3934379	22	282	0.284526	0.395717	0.719013	-0.111191	hypo	POPTR_0009s03250	promoter	POPTRDRAFT_768240	Tetratricopeptide-like helical||Pentatricopeptide repeat
POPTR_0015s05790	DMR_15_6129850	15	6129850	6130135	3	286	0.0819574	0.22001	0.372516	-0.138053	hypo	POPTR_0015s05790	promoter	POPTRDRAFT_580574	Nucleoporin interacting component Nup93/Nic96
POPTR_0005s09110	DMR_5_6381896	5	6381896	6381980	21	85	0.241645	0.119577	2.02083	0.122068	hyper	POPTR_0005s09110	promoter	POPTRDRAFT_801029	Leucine-rich repeat, cysteine-containing subtype
POPTR_0015s01290	DMR_15_814800	15	814800	815003	3	204	0.369813	0.244295	1.5138	0.125518	hyper	POPTR_0015s01290	exon	POPTRDRAFT_250893	Protein phosphatase 2C||Protein phosphatase 2C-like||Protein phosphatase 2C, manganese/magnesium aspartate binding site
POPTR_0009s16170	DMR_9_12352417	9	12352417	12352584	6	168	0.109983	0.25276	0.435128	-0.142777	hypo	POPTR_0009s16170	promoter	POPTRDRAFT_648978	OTU domain-containing protein 5/Otubain-like deubiquitinase 1||Ovarian tumour, otubain||Ubiquitin-associated/translation elongation factor EF1B, N-terminal, eukaryote
POPTR_0035s00230	DMR_scaffold_35_76178	scaffold_35	76178	76518	22	341	0.627099	0.734119	0.854219	-0.10702	hypo	POPTR_0035s00230	promoter	POPTRDRAFT_946849	Leucine-rich repeat||-||P-loop containing nucleoside triphosphate hydrolase
POPTR_0017s08810	DMR_17_7389979	17	7389979	7390110	9	132	0.41943	0.29399	1.42668	0.12544	hyper	POPTR_0017s08810	intron	POPTRDRAFT_810676	ATPase, V1 complex, subunit C
POPTR_0019s11700	DMR_19_12951478	19	12951478	12951747	39	270	0.642771	0.477335	1.34658	0.165437	hyper	POPTR_0019s11700	promoter	POPTRDRAFT_738881	50S ribosomal protein L30e-like||Ribosomal protein L7Ae conserved site||Ribosomal protein L7Ae/L30e/S12e/Gadd45||H/ACA ribonucleoprotein complex, subunit Nhp2, eukaryote||Ribosomal protein L7Ae/L8/Nhp2 family
POPTR_0002s19010	DMR_2_14922195	2	14922195	14922871	11	677	0.332925	0.224947	1.48002	0.107979	hyper	POPTR_0002s19010	exon,utr3	POPTRDRAFT_709740	Chlorophyll A-B binding protein||Chlorophyll A-B binding protein, plant||Chlorophyll a/b binding protein domain
POPTR_0017s11280	DMR_17_11034704	17	11034704	11035013	16	310	0.501358	0.399419	1.25522	0.101939	hyper	POPTR_0017s11280	exon,intron	POPTRDRAFT_831208	Histidine phosphatase superfamily||Histidine phosphatase superfamily, clade-2
POPTR_0002s06670	DMR_2_4483497	2	4483497	4483772	15	276	0.398128	0.234062	1.70095	0.164066	hyper	POPTR_0002s06670	promoter	POPTRDRAFT_411875	DNA/RNA-binding protein Alba-like
POPTR_0002s26250	DMR_2_23236190	2	23236190	23236414	6	225	0.355775	0.238975	1.48876	0.1168	hyper	POPTR_0002s26250	intron	POPTRDRAFT_553349	Cellular retinaldehyde-binding/triple function, C-terminal||Phosphatidylinositol transfer protein-like, N-terminal
POPTR_0008s14010	DMR_8_9247929	8	9247929	9248044	15	116	0.664914	0.769646	0.863922	-0.104732	hypo	POPTR_0008s14010	promoter	-	Cation/H+ exchanger, CPA1 family||Cation/H+ exchanger
POPTR_0019s10630	DMR_19_12163269	19	12163269	12163524	3	256	0.391054	0.264285	1.47967	0.126769	hyper	POPTR_0019s10630	exon,intron	POPTRDRAFT_665706	Carbohydrate kinase, FGGY, N-terminal||Carbohydrate kinase, FGGY, C-terminal
POPTR_0002s23840	DMR_2_21311346	2	21311346	21311627	6	282	0.514708	0.6259	0.822349	-0.111192	hypo	POPTR_0002s23840	exon,intron	POPTRDRAFT_756198	DNA/RNA helicase, DEAD/DEAH box type, N-terminal||Helicase, C-terminal||Transcription factor CarD||Transcription-repair-coupling factor domain||DEAD-like helicase||P-loop containing nucleoside triphosphate hydrolase
POPTR_0008s16140	DMR_8_10783323	8	10783323	10783601	4	279	0.144316	0.27547	0.52389	-0.131154	hypo	POPTR_0008s16140	promoter	POPTRDRAFT_766427	Zinc finger, RING-type||Zinc finger, C3HC4 RING-type||Zinc finger, RING/FYVE/PHD-type||Zinc finger, RING-type, conserved site
POPTR_0003s16880	DMR_3_16394564	3	16394564	16394842	32	279	0.456818	0.589439	0.775003	-0.132622	hypo	POPTR_0003s16880	promoter	POPTRDRAFT_1074415	-
POPTR_0017s04880	DMR_17_3754487	17	3754487	3755247	5	761	0.273132	0.0797971	3.42282	0.193334	hyper	POPTR_0017s04880	exon,intron	POPTRDRAFT_920668	Peptidyl-prolyl cis-trans isomerase, FKBP-type||Peptidyl-prolyl cis-trans isomerase, FKBP-type, domain
POPTR_0009s01110	DMR_9_1241438	9	1241438	1241886	29	449	0.499457	0.351313	1.42169	0.148144	hyper	POPTR_0009s01110	promoter	POPTRDRAFT_558319	Zinc finger, CHY-type||Rubredoxin-type Fe(Cys)4 protein||Zinc finger, RING/FYVE/PHD-type||Zinc finger, RING-type||Zinc finger, CTCHY-type
POPTR_0006s13870	DMR_6_11053017	6	11053017	11053366	18	350	0.267223	0.442541	0.603837	-0.175318	hypo	POPTR_0006s13870	exon,promoter
POPTR_0004s20790	DMR_4_20195859	4	20195859	20195913	9	55	0.235921	0.0829681	2.84352	0.152953	hyper	POPTR_0004s20790	promoter	POPTRDRAFT_594930	Protein of unknown function DUF1022
POPTR_0002s03410	DMR_2_2114847	2	2114847	2114890	3	44	0.2372	0.362543	0.654268	-0.125343	hypo	POPTR_0002s03410	promoter	POPTRDRAFT_550987	AAA-type ATPase, N-terminal domain||ATPase, AAA-type, core||ATPase, AAA-type, conserved site||P-loop containing nucleoside triphosphate hydrolase||ATPase, AAA+ type, core
POPTR_0005s10570	DMR_5_7607544	5	7607544	7608328	18	785	0.56248	0.445213	1.26339	0.117267	hyper	POPTR_0005s10570	exon,intron	POPTRDRAFT_558796	Extracellular ligand-binding receptor||Ionotropic glutamate receptor, plant||Periplasmic binding protein-like I||Ionotropic glutamate receptor
POPTR_0003s19550	DMR_3_18249405	3	18249405	18249456	5	52	0.206791	0.0827569	2.49877	0.124034	hyper	POPTR_0003s19550	promoter	POPTRDRAFT_647319	Zinc finger, Lateral Root Primordium type 1||Protein of unknown function DUF702||Lateral Root Primordium type 1, C-terminal
POPTR_0010s17350	DMR_10_15982986	10	15982986	15983150	35	165	0.197785	0.311916	0.634098	-0.114131	hypo	POPTR_0010s17350	promoter	-	No apical meristem (NAM) protein
POPTR_0014s10720	DMR_14_8006939	14	8006939	8007196	5	258	0.276663	0.150543	1.83777	0.12612	hyper	POPTR_0014s10720	exon,intron	POPTRDRAFT_774613	Protoporphyrinogen oxidase, C-terminal domain||Protoporphyrinogen oxidase||Amine oxidase
POPTR_0004s14230	DMR_4_14703972	4	14703972	14704180	31	209	0.119141	0.225622	0.528059	-0.10648	hypo	POPTR_0004s14230	exon,utr5	POPTRDRAFT_759447	Zinc finger, PHD-finger||Zinc finger, RING/FYVE/PHD-type||Zinc finger, FYVE/PHD-type||Zinc finger, PHD-type, conserved site||Zinc finger, PHD-type
POPTR_0018s08910	DMR_18_9826349	18	9826349	9826690	10	342	0.0914774	0.197771	0.462543	-0.106293	hypo	POPTR_0018s08910	promoter	POPTRDRAFT_835881	Aminotransferases, class-I, pyridoxal-phosphate-binding site||Aspartate/other aminotransferase||Aminotransferase, class I/classII||Pyridoxal phosphate-dependent transferase, major domain||Pyridoxal phosphate-dependent transferase, major region, subdomain 1
POPTR_0014s14150	DMR_14_10360703	14	10360703	10360976	7	274	0.363969	0.502794	0.723893	-0.138825	hypo	POPTR_0014s14150	promoter	POPTRDRAFT_774942	Leucine-rich repeat, typical subtype||Protein kinase-like domain||Leucine-rich repeat-containing N-terminal, type 2||Serine/threonine-protein kinase, active site||Leucine-rich repeat||Serine/threonine-protein kinase domain||Protein kinase, catalytic domain||Protein kinase, ATP binding site||Concanavalin A-like lectin/glucanase, subgroup
POPTR_0133s00230	DMR_scaffold_133_107751	scaffold_133	107751	107795	3	45	0.383412	0.488473	0.784919	-0.105061	hypo	POPTR_0133s00230	promoter	-	Plastid lipid-associated protein/fibrillin conserved domain
POPTR_0006s12290	DMR_6_9445162	6	9445162	9445187	7	26	0.699487	0.583954	1.19785	0.115534	hyper	POPTR_0006s12290	exon	POPTRDRAFT_836244	WD40-repeat-containing domain||WD40 repeat||Small-subunit processome, Utp12||WD40 repeat, conserved site||G-protein beta WD-40 repeat||WD40/YVTN repeat-like-containing domain
POPTR_0131s00220	DMR_scaffold_131_22824	scaffold_131	22824	22956	11	133	0.38284	0.277679	1.37871	0.10516	hyper	POPTR_0131s00220	promoter	POPTRDRAFT_594010	Multi antimicrobial extrusion protein
POPTR_0009s02910	DMR_9_3664972	9	3664972	3665141	3	170	0.403901	0.532018	0.759187	-0.128117	hypo	POPTR_0009s02910	promoter	POPTRDRAFT_650341	-
POPTR_1823s00200	DMR_scaffold_1823_3481	scaffold_1823	3481	3668	7	188	0.385867	0.50632	0.762101	-0.120453	hypo	POPTR_1823s00200	promoter	-	Bulb-type lectin domain
POPTR_0005s12910	DMR_5_9744564	5	9744564	9744743	33	180	0.528653	0.765298	0.690781	-0.236645	hypo	POPTR_0005s12910	promoter	-	Zinc finger, RING/FYVE/PHD-type||Zinc finger, RING-type||Zinc finger, RING-type, conserved site
POPTR_0005s24270	DMR_5_22883995	5	22883995	22884121	12	127	0.0601884	0.223661	0.269105	-0.163473	hypo	POPTR_0005s24270	promoter	POPTRDRAFT_801458	Kelch-type beta propeller||F-box domain, cyclin-like||Kelch repeat type 1
POPTR_0009s16170	DMR_9_12354487	9	12354487	12354635	3	149	0.316334	0.43554	0.726302	-0.119206	hypo	POPTR_0009s16170	exon	POPTRDRAFT_648978	OTU domain-containing protein 5/Otubain-like deubiquitinase 1||Ovarian tumour, otubain||Ubiquitin-associated/translation elongation factor EF1B, N-terminal, eukaryote
POPTR_0014s07710	DMR_14_5780824	14	5780824	5781678	76	855	0.546547	0.434056	1.25916	0.112491	hyper	POPTR_0014s07710	promoter	-	Remorin, N-terminal||Remorin, C-terminal
POPTR_0003s03300	DMR_3_3691006	3	3691006	3691143	33	138	0.562265	0.689157	0.815874	-0.126892	hypo	POPTR_0003s03300	exon,utr3	-	Target SNARE coiled-coil domain
POPTR_0005s05710	DMR_5_3750077	5	3750077	3750262	50	186	0.339347	0.52657	0.644448	-0.187223	hypo	POPTR_0005s05710	promoter	-	Ribosomal protein S19/S15||Ribosomal protein S19, superfamily
POPTR_0035s00230	DMR_scaffold_35_74647	scaffold_35	74647	74889	4	243	0.153791	0.0200167	7.68311	0.133774	hyper	POPTR_0035s00230	exon	POPTRDRAFT_946849	Leucine-rich repeat||-||P-loop containing nucleoside triphosphate hydrolase
POPTR_0002s03410	DMR_2_2115929	2	2115929	2116100	14	172	0.874634	0.7574	1.15478	0.117234	hyper	POPTR_0002s03410	promoter	POPTRDRAFT_550987	AAA-type ATPase, N-terminal domain||ATPase, AAA-type, core||ATPase, AAA-type, conserved site||P-loop containing nucleoside triphosphate hydrolase||ATPase, AAA+ type, core
POPTR_0011s10120	DMR_11_12627065	11	12627065	12627089	8	25	0.416026	0.283739	1.46623	0.132287	hyper	POPTR_0011s10120	exon	POPTRDRAFT_673700	Cytochrome P450, E-class, group I||Cytochrome P450, conserved site||Cytochrome P450
POPTR_0005s25440	DMR_5_23700816	5	23700816	23700848	6	33	0.615423	0.507717	1.21214	0.107705	hyper	POPTR_0005s25440	promoter	POPTRDRAFT_559786	Cysteine peptidase, asparagine active site||-||Peptidase C1A, papain||Peptidase C1A, papain C-terminal||Cysteine peptidase, histidine active site||Proteinase inhibitor I29, cathepsin propeptide||Peptidase, cysteine peptidase active site
POPTR_0007s08470	DMR_7_7319460	7	7319460	7319954	50	495	0.635473	0.489483	1.29825	0.14599	hyper	POPTR_0007s08470	promoter	-	Leucine-rich repeat, typical subtype||Leucine-rich repeat
POPTR_0003s14580	DMR_3_14618040	3	14618040	14618091	26	52	0.842511	0.596718	1.41191	0.245793	hyper	POPTR_0003s14580	promoter	POPTRDRAFT_830885	Metal-dependent protein hydrolase
POPTR_0014s12300	DMR_14_9082441	14	9082441	9082757	10	317	0.130921	0.0246274	5.31607	0.106293	hyper	POPTR_0014s12300	promoter	POPTRDRAFT_664422	Small-subunit processome, Utp14
POPTR_0015s04190	DMR_15_4234111	15	4234111	4234699	15	589	0.353574	0.219919	1.60774	0.133654	hyper	POPTR_0015s04190	exon,intron,utr3	POPTRDRAFT_666263	Aldo/keto reductase||NADP-dependent oxidoreductase domain
POPTR_0002s14250	DMR_2_10556283	2	10556283	10556740	6	458	0.199106	0.316856	0.62838	-0.11775	hypo	POPTR_0002s14250	promoter	POPTRDRAFT_709743	Ribosomal protein L23/L15e||Ribosomal protein L15e||Ribosomal protein L15e core domain||Ribosomal protein L15e, conserved site
POPTR_0005s15090	DMR_5_11908884	5	11908884	11909215	7	332	0.364953	0.0142563	25.5995	0.350696	hyper	POPTR_0005s15090	promoter	POPTRDRAFT_553055	Transcription factor CBF/NF-Y/archaeal histone||-
POPTR_0006s04960	DMR_6_3460673	6	3460673	3461696	29	1024	0.278803	0.177186	1.5735	0.101616	hyper	POPTR_0006s04960	exon,intron	GUN5	CobN/magnesium chelatase||Magnesium-chelatase, subunit H||Magnesium chelatase, subunit H, N-terminal
POPTR_0018s07770	DMR_18_8506458	18	8506458	8506750	3	293	0.0851467	0.187076	0.455146	-0.101929	hypo	POPTR_0018s07770	exon,intron	-	Protein of unknown function DUF803
POPTR_0005s15240	DMR_5_11999290	5	11999290	11999309	5	20	0.615238	0.478267	1.28639	0.136971	hyper	POPTR_0005s15240	intron	POPTRDRAFT_283890	Protein kinase, ATP binding site||Concanavalin A-like lectin/glucanase, subgroup||Wall-associated receptor kinase galacturonan-binding domain||Protein kinase-like domain||Serine-threonine/tyrosine-protein kinase||Protein kinase, catalytic domain||Serine/threonine-protein kinase, active site||Serine/threonine-protein kinase domain
POPTR_0004s19690	DMR_4_19471221	4	19471221	19471681	28	461	0.626028	0.402314	1.55607	0.223713	hyper	POPTR_0004s19690	exon,intron	-	Signal transduction histidine kinase, phosphotransfer (Hpt) domain
POPTR_0003s15200	DMR_3_15056922	3	15056922	15057019	19	98	0.430186	0.533507	0.806336	-0.103321	hypo	POPTR_0003s15200	promoter	POPTRDRAFT_788192	-
POPTR_0010s24170	DMR_10_20509319	10	20509319	20509341	4	23	0.393239	0.292265	1.34549	0.100974	hyper	POPTR_0010s24170	exon
POPTR_0010s12820	DMR_10_12793239	10	12793239	12793738	7	500	0.0734809	0.204162	0.359915	-0.130681	hypo	POPTR_0010s12820	promoter	AtAGAL2	Glycoside hydrolase, family 27||Glycosyl hydrolase, family 13, all-beta||Glycoside hydrolase, superfamily||Glycoside hydrolase, clan GH-D||Aldolase-type TIM barrel
POPTR_0017s06410	DMR_17_4914492	17	4914492	4914743	14	252	0.499599	0.394459	1.26654	0.10514	hyper	POPTR_0017s06410	exon,intron,utr5	POPTRDRAFT_836632	Tyrosine-protein kinase, catalytic domain||Protein kinase, catalytic domain||Tyrosine-protein kinase, active site||Protein kinase, ATP binding site||Protein kinase-like domain||Serine-threonine/tyrosine-protein kinase
POPTR_0006s16330	DMR_6_14246733	6	14246733	14246780	9	48	0.442252	0.61036	0.724576	-0.168108	hypo	POPTR_0006s16330	promoter	POPTRDRAFT_273313	Pentatricopeptide repeat
POPTR_0019s02480	DMR_19_2269074	19	2269074	2269345	4	272	0.269978	0.418495	0.645116	-0.148517	hypo	POPTR_0019s02480	promoter	POPTRDRAFT_787219	Protein kinase, ATP binding site||Concanavalin A-like lectin/glucanase, subgroup||Protein kinase-like domain||Bulb-type lectin domain||S-locus glycoprotein||Protein kinase, catalytic domain||Serine/threonine-protein kinase, active site||Serine/threonine-protein kinase domain
POPTR_0016s05550	DMR_16_3480233	16	3480233	3480292	4	60	0.237691	0.133121	1.78552	0.10457	hyper	POPTR_0016s05550	promoter	-	Protein of unknown function DUF1138
POPTR_0008s06620	DMR_8_3958067	8	3958067	3958262	3	196	0.237808	0.488867	0.486448	-0.251059	hypo	POPTR_0008s06620	exon,intron	-	Ribosomal protein L10/acidic P0||60S acidic ribosomal protein P0
POPTR_0004s15930	DMR_4_16426417	4	16426417	16426641	6	225	0.450526	0.605664	0.743854	-0.155138	hypo	POPTR_0004s15930	promoter	POPTRDRAFT_759636	Pentatricopeptide repeat||Tetratricopeptide-like helical
POPTR_0010s20600	DMR_10_18122692	10	18122692	18122976	9	285	0.280992	0.170427	1.64876	0.110566	hyper	POPTR_0010s20600	promoter	POPTRDRAFT_567369	Mitochondrial glycoprotein
POPTR_0019s08640	DMR_19_10177358	19	10177358	10177373	5	16	0.530372	0.366763	1.44609	0.163609	hyper	POPTR_0019s08640	intron	POPTRDRAFT_574117	-
POPTR_0006s03870	DMR_6_2594813	6	2594813	2594995	8	183	0.446576	0.33194	1.34535	0.114636	hyper	POPTR_0006s03870	exon,utr3	POPTRDRAFT_560396	Dual specificity phosphatase, subgroup, catalytic domain||Dual specificity phosphatase||Protein-tyrosine phosphatase, active site||Protein-tyrosine phosphatase-like||Protein-tyrosine/Dual-specificity phosphatase||Dual specificity phosphatase, catalytic domain
POPTR_0005s24020	DMR_5_22688139	5	22688139	22688617	10	479	0.28062	0.157787	1.77847	0.122833	hyper	POPTR_0005s24020	exon,intron	POPTRDRAFT_715098	Phosphoribulokinase/uridine kinase||P-loop containing nucleoside triphosphate hydrolase
POPTR_0002s05290	DMR_2_3427898	2	3427898	3428201	6	304	0.2519	0.373514	0.674407	-0.121614	hypo	POPTR_0002s05290	intron	-	Acyl-CoA N-acyltransferase||GCN5-related N-acetyltransferase (GNAT) domain
POPTR_0016s14950	DMR_16_14016884	16	14016884	14017212	47	329	0.750435	0.617376	1.21552	0.133059	hyper	POPTR_0016s14950	exon,utr3	POPTRDRAFT_825441	Alkaline-phosphatase-like, core domain||Alkaline phosphatase-like, alpha/beta/alpha||-||BPG-independent PGAM, N-terminal||Phosphoglycerate mutase, 2,3-bisphosphoglycerate-independent
POPTR_0005s15190	DMR_5_11961651	5	11961651	11961676	6	26	0.318803	0.211417	1.50794	0.107387	hyper	POPTR_0005s15190	promoter	POPTRDRAFT_756162	Protein of unknown function DUF827, plant
POPTR_0014s11430	DMR_14_8497990	14	8497990	8498092	15	103	0.266386	0.432584	0.615801	-0.166199	hypo	POPTR_0014s11430	promoter	POPTRDRAFT_824128	Protein kinase-like domain||Protein kinase, ATP binding site||Serine-threonine/tyrosine-protein kinase||Protein kinase, catalytic domain||Serine/threonine-protein kinase, active site||Concanavalin A-like lectin/glucanase, subgroup
POPTR_0013s04350	DMR_13_2961628	13	2961628	2962119	6	492	0.247371	0.375909	0.658061	-0.128538	hypo	POPTR_0013s04350	exon,intron	POPTRDRAFT_729883	Pyridoxal phosphate-dependent transferase, major region, subdomain 2||Threonine aldolase||Aromatic amino acid beta-eliminating lyase/threonine aldolase||Pyridoxal phosphate-dependent transferase, major region, subdomain 1||Pyridoxal phosphate-dependent transferase, major domain
POPTR_0005s11560	DMR_5_8388461	5	8388461	8388585	41	125	0.495025	0.26125	1.89484	0.233776	hyper	POPTR_0005s11560	promoter	-	Serine/threonine-protein kinase, active site||Serine/threonine-protein kinase domain||Protein kinase, catalytic domain||Protein kinase-like domain||EF-Hand 1, calcium-binding site||Calcium-binding EF-hand||Protein kinase, ATP binding site||EF-hand-like domain
POPTR_0009s14120	DMR_9_11130110	9	11130110	11130434	19	325	0.198933	0.3219	0.617996	-0.122967	hypo	POPTR_0009s14120	promoter	POPTRDRAFT_877674	Smr protein/MutS2 C-terminal||Pentatricopeptide repeat
POPTR_0002s08450	DMR_2_5892538	2	5892538	5892580	4	43	0.122319	0.225798	0.54172	-0.103478	hypo	POPTR_0002s08450	intron	-	AMP-binding, conserved site||AMP-dependent synthetase/ligase
POPTR_0004s12160	DMR_4_11077117	4	11077117	11077433	9	317	0.299715	0.134425	2.22961	0.16529	hyper	POPTR_0004s12160	intron	POPTRDRAFT_800704	-
POPTR_0005s05610	DMR_5_3698268	5	3698268	3698371	24	104	0.418157	0.5691	0.734769	-0.150943	hypo	POPTR_0005s05610	promoter	POPTRDRAFT_592256	Zinc finger, C3HC4 RING-type||Zinc finger, RING-type||Zinc finger, RING/FYVE/PHD-type||Zinc finger, RING-type, conserved site
POPTR_0010s21760	DMR_10_18911469	10	18911469	18911628	3	160	0.534663	0.689331	0.775626	-0.154668	hypo	POPTR_0010s21760	promoter	-	Protein of unknown function DUF674
POPTR_0008s00980	DMR_8_468101	8	468101	468240	3	140	0.111432	0.273713	0.407111	-0.162281	hypo	POPTR_0008s00980	promoter	POPTRDRAFT_420917	RNA recognition motif domain||Nucleotide-binding, alpha-beta plait
POPTR_0011s13050	DMR_11_15761499	11	15761499	15761832	20	334	0.624556	0.51895	1.2035	0.105606	hyper	POPTR_0011s13050	promoter	POPTRDRAFT_267315	Serine/threonine-protein kinase domain||Serine/threonine-protein kinase, active site||Protein kinase, catalytic domain||S-locus receptor kinase, C-terminal||Protein kinase-like domain
POPTR_0002s10180	DMR_2_7308135	2	7308135	7308547	10	413	0.224239	0.119427	1.87763	0.104812	hyper	POPTR_0002s10180	promoter	POPTRDRAFT_551618	-
POPTR_0027s00490	DMR_scaffold_27_379422	scaffold_27	379422	379933	36	512	0.364218	0.494025	0.737246	-0.129807	hypo	POPTR_0027s00490	exon	POPTRDRAFT_415234	-||P-loop containing nucleoside triphosphate hydrolase
POPTR_0017s06430	DMR_17_4928668	17	4928668	4928929	7	262	0.308522	0.430445	0.716751	-0.121923	hypo	POPTR_0017s06430	intron	POPTRDRAFT_836631	Thioredoxin-like fold||-||Ubiquitin-related domain
POPTR_0008s09960	DMR_8_6170041	8	6170041	6170163	10	123	0.438079	0.564619	0.775884	-0.12654	hypo	POPTR_0008s09960	intron	POPTRDRAFT_421371	YTH domain
POPTR_0005s03010	DMR_5_1971157	5	1971157	1971238	6	82	0.12179	0.317031	0.38416	-0.19524	hypo	POPTR_0005s03010	exon	POPTRDRAFT_680450	Kinesin, motor domain||P-loop containing nucleoside triphosphate hydrolase||Kinesin-like protein||Kinesin, motor region, conserved site
POPTR_0009s07370	DMR_9_6890163	9	6890163	6890494	23	332	0.321658	0.206899	1.55466	0.114759	hyper	POPTR_0009s07370	promoter
POPTR_0008s23040	DMR_8_18255227	8	18255227	18255357	4	131	0.0404746	0.144266	0.280556	-0.103791	hypo	POPTR_0008s23040	exon,intron	POPTRDRAFT_596069	Lipid-binding START||START-like domain||Pleckstrin homology domain||Domain of unknown function DUF1336||Pleckstrin homology-type
POPTR_0003s17150	DMR_3_16598944	3	16598944	16598952	4	9	0.34251	0.459977	0.744624	-0.117467	hypo	POPTR_0003s17150	intron	POPTRDRAFT_640023	-
POPTR_0015s13670	DMR_15_13520370	15	13520370	13520651	45	282	0.254894	0.417569	0.610423	-0.162675	hypo	POPTR_0015s13670	promoter	POPTRDRAFT_575765	Like-Sm ribonucleoprotein (LSM) domain||Like-Sm ribonucleoprotein (LSM)-related domain
POPTR_0006s20250	DMR_6_19308643	6	19308643	19308869	5	227	0.0766798	0.180493	0.424835	-0.103813	hypo	POPTR_0006s20250	exon,utr5,promoter	POPTRDRAFT_653536	Metallo-dependent phosphatase||Conserved hypothetical protein CHP04168||Metallo-dependent phosphatase-like
POPTR_0584s00210	DMR_scaffold_584_4509	scaffold_584	4509	4772	26	264	0.47641	0.671592	0.709375	-0.195182	hypo	POPTR_0584s00210	promoter	-	Chaperone DnaJ, C-terminal||Heat shock protein DnaJ, N-terminal||HSP40/DnaJ peptide-binding||Heat shock protein DnaJ, conserved site
POPTR_0005s10960	DMR_5_7875525	5	7875525	7875705	14	181	0.466381	0.349364	1.33494	0.117017	hyper	POPTR_0005s10960	promoter	POPTRDRAFT_593786	-
POPTR_0014s05130	DMR_14_3905878	14	3905878	3906203	5	326	0.458143	0.264373	1.73295	0.193771	hyper	POPTR_0014s05130	exon,intron	POPTRDRAFT_740160	Ribosomal protein L37ae/L37e, N-terminal||Ribosomal protein L37ae||Ribosomal protein, zinc-binding domain
POPTR_0002s07180	DMR_2_4907471	2	4907471	4907836	21	366	0.207594	0.344906	0.601885	-0.137312	hypo	POPTR_0002s07180	exon,utr5,promoter	POPTRDRAFT_710970	Thioredoxin-like fold||Alkyl hydroperoxide reductase subunit C/ Thiol specific antioxidant
POPTR_0014s11000	DMR_14_8199238	14	8199238	8199321	24	84	0.833105	0.598871	1.39113	0.234234	hyper	POPTR_0014s11000	promoter	METK1	S-adenosylmethionine synthetase||S-adenosylmethionine synthetase, central domain||S-adenosylmethionine synthetase, conserved site||S-adenosylmethionine synthetase, C-terminal||S-adenosylmethionine synthetase, N-terminal||S-adenosylmethionine synthetase superfamily
POPTR_0008s01880	DMR_8_906425	8	906425	907164	22	740	0.440738	0.338036	1.30382	0.102702	hyper	POPTR_0008s01880	exon,intron	POPTRDRAFT_720478	NUDIX hydrolase domain||NUDIX hydrolase, conserved site||RNA pyrophosphohydrolase RppH||NUDIX hydrolase domain-like||NUDIX hydrolase
POPTR_0007s14630	DMR_7_14379790	7	14379790	14379987	35	198	0.444101	0.565779	0.784938	-0.121678	hypo	POPTR_0007s14630	promoter	-	Transcription regulator HTH, Myb-type, DNA-binding||SANT domain, DNA binding
POPTR_0016s01590	DMR_16_724041	16	724041	724165	3	125	0.109814	0.00674662	16.2769	0.103067	hyper	POPTR_0016s01590	promoter	-	UDP-glucuronosyl/UDP-glucosyltransferase
POPTR_0002s07730	DMR_2_5299283	2	5299283	5299300	4	18	0.242302	0.127952	1.8937	0.11435	hyper	POPTR_0002s07730	exon,utr3	-	Winged helix-turn-helix transcription repressor DNA-binding||Plant methyltransferase dimerisation||S-adenosyl-L-methionine-dependent methyltransferase-like||O-methyltransferase, family 2
POPTR_0019s02130	DMR_19_1976108	19	1976108	1976248	12	141	0.282668	0.133153	2.12288	0.149515	hyper	POPTR_0019s02130	exon	POPTRDRAFT_787945	-
POPTR_0010s25610	DMR_10_21202905	10	21202905	21203006	10	102	0.313762	0.469595	0.668155	-0.155833	hypo	POPTR_0010s25610	promoter	POPTRDRAFT_228501	RNA recognition motif domain||Nucleotide-binding, alpha-beta plait
POPTR_0018s11830	DMR_18_12492958	18	12492958	12493011	6	54	0.583049	0.718004	0.812041	-0.134955	hypo	POPTR_0018s11830	promoter	POPTRDRAFT_262742	Ubiquitin-related domain||Protein of unknown function DUF602||Replication termination factor 2, RING-finger||-
POPTR_0017s00330	DMR_17_89249	17	89249	89302	11	54	0.394594	0.267558	1.4748	0.127037	hyper	POPTR_0017s00330	promoter	POPTRDRAFT_585049	-
POPTR_0018s00260	DMR_18_77220	18	77220	77427	5	208	0.238002	0.0296074	8.0386	0.208395	hyper	POPTR_0018s00260	exon,intron	-	Serine/threonine-protein kinase domain||Leucine-rich repeat||Concanavalin A-like lectin/glucanase, subgroup||Serine/threonine-protein kinase, active site||Protein kinase, catalytic domain||Protein kinase-like domain||Protein kinase, ATP binding site
POPTR_0008s18500	DMR_8_12483630	8	12483630	12484109	13	480	0.33496	0.231673	1.44583	0.103287	hyper	POPTR_0008s18500	promoter	-	Leucine-rich repeat, typical subtype||Leucine-rich repeat
POPTR_0019s12860	DMR_19_13866885	19	13866885	13866970	24	86	0.52076	0.405505	1.28423	0.115255	hyper	POPTR_0019s12860	promoter	POPTRDRAFT_780725	Protein kinase, catalytic domain||Leucine-rich repeat||Serine/threonine-protein kinase domain||Serine/threonine-protein kinase, active site||Malectin-like carbohydrate-binding domain||Protein kinase-like domain||Serine-threonine/tyrosine-protein kinase||Leucine-rich repeat, typical subtype||Concanavalin A-like lectin/glucanase, subgroup||Protein kinase, ATP binding site
POPTR_0010s19740	DMR_10_17574911	10	17574911	17575546	13	636	0.560376	0.673531	0.831997	-0.113155	hypo	POPTR_0010s19740	exon,intron	-	Arginine-tRNA-protein transferase||Arginine-tRNA-protein transferase, N-terminal||Arginine-tRNA-protein transferase, C-terminal||Acyl-CoA N-acyltransferase
POPTR_0009s09270	DMR_9_8278009	9	8278009	8278124	21	116	0.628172	0.484439	1.2967	0.143734	hyper	POPTR_0009s09270	promoter	POPTRDRAFT_649671	Lateral organ boundaries, LOB
POPTR_0003s13950	DMR_3_14179574	3	14179574	14179834	3	261	0.183186	0.0446232	4.10518	0.138563	hyper	POPTR_0003s13950	exon,intron	POPTRDRAFT_709180	AMP-binding, conserved site||AMP-dependent synthetase/ligase
POPTR_0012s01950	DMR_12_1558368	12	1558368	1558494	9	127	0.00480353	0.108099	0.0444363	-0.103296	hypo	POPTR_0012s01950	promoter	POPTRDRAFT_679321	Peptidyl-prolyl cis-trans isomerase, FKBP-type, domain
POPTR_0003s01160	DMR_3_1028092	3	1028092	1029289	23	1198	0.361944	0.2412	1.5006	0.120744	hyper	POPTR_0003s01160	exon,intron	POPTRDRAFT_553405	Helicase, C-terminal||RQC domain||Helicase/RNase D C-terminal, HRDC domain||-||Winged helix-turn-helix transcription repressor DNA-binding||DNA/RNA helicase, DEAD/DEAH box type, N-terminal||DNA helicase, ATP-dependent, RecQ type||P-loop containing nucleoside triphosphate hydrolase||DEAD-like helicase||DNA/RNA helicase, ATP-dependent, DEAH-box type, conserved site
POPTR_0010s10480	DMR_10_10974817	10	10974817	10974917	3	101	0.349015	0.244858	1.42538	0.104158	hyper	POPTR_0010s10480	exon,utr3	POPTRDRAFT_822012	RNA recognition motif domain||Nucleotide-binding, alpha-beta plait||Splicing factor PWI
POPTR_0019s11000	DMR_19_12439218	19	12439218	12439345	16	128	0.184231	0.323538	0.569425	-0.139308	hypo	POPTR_0019s11000	promoter	POPTRDRAFT_1108377	SPla/RYanodine receptor SPRY||Ran binding protein-like, CRA domain||LisH dimerisation motif||Concanavalin A-like lectin/glucanase, subgroup||Protein Ssh4 like||CTLH, C-terminal LisH motif||B302/SPRY domain||CTLH/CRA C-terminal to LisH motif domain
POPTR_0010s21100	DMR_10_18510856	10	18510856	18511089	10	234	0.569972	0.686048	0.830805	-0.116076	hypo	POPTR_0010s21100	exon,intron,utr3	-	Triosephosphate isomerase, bacterial/eukaryotic||Aldolase-type TIM barrel||Triosephosphate isomerase, active site||Triosephosphate isomerase
POPTR_0002s12260	DMR_2_9090984	2	9090984	9091125	32	142	0.463801	0.652662	0.71063	-0.188861	hypo	POPTR_0002s12260	exon	POPTRDRAFT_788834	Leucine-rich repeat||Leucine-rich repeat, typical subtype
POPTR_0007s09650	DMR_7_9160757	7	9160757	9160849	11	93	0.399083	0.249852	1.59728	0.149232	hyper	POPTR_0007s09650	promoter	POPTRDRAFT_817209	Tetrapeptide transporter, OPT1/isp4||Oligopeptide transporter OPT superfamily
POPTR_0002s12260	DMR_2_9088469	2	9088469	9088727	6	259	0.00109743	0.206322	0.00531901	-0.205224	hypo	POPTR_0002s12260	promoter	POPTRDRAFT_788834	Leucine-rich repeat||Leucine-rich repeat, typical subtype
POPTR_0016s00510	DMR_16_161435	16	161435	161561	10	127	0.725396	0.567024	1.27931	0.158373	hyper	POPTR_0016s00510	promoter	POPTRDRAFT_582316	Heat shock protein Hsp90||Heat shock protein Hsp90, N-terminal||Heat shock protein Hsp90, conserved site||ATPase-like, ATP-binding domain||Ribosomal protein S5 domain 2-type fold
POPTR_0005s07580	DMR_5_5182672	5	5182672	5183105	8	434	0.440839	0.326336	1.35088	0.114504	hyper	POPTR_0005s07580	exon,intron	POPTRDRAFT_1077376	WD40/YVTN repeat-like-containing domain||WD40 repeat||WD40-repeat-containing domain||Histone-binding protein RBBP4
POPTR_0009s17180	DMR_9_12913191	9	12913191	12913464	8	274	0.162418	0.310598	0.52292	-0.14818	hypo	POPTR_0009s17180	exon,intron,utr5	-	Serine/threonine-protein kinase, active site||Protein kinase, catalytic domain||Protein kinase-like domain
POPTR_0001s00360	DMR_1_246860	1	246860	247437	22	578	0.467365	0.346487	1.34887	0.120878	hyper	POPTR_0001s00360	promoter	POPTRDRAFT_827900	Phosphoribosyltransferase-like||Phosphoribosyltransferase||Adenine phosphoribosyl transferase
POPTR_0008s02380	DMR_8_1142519	8	1142519	1143122	54	604	0.496515	0.337632	1.47058	0.158882	hyper	POPTR_0008s02380	promoter	POPTRDRAFT_563606	PGG domain||Caskin/Ankyrin repeat-containing protein
POPTR_0005s15190	DMR_5_11961606	5	11961606	11961699	18	94	0.139044	0.280365	0.495941	-0.14132	hypo	POPTR_0005s15190	promoter	POPTRDRAFT_756162	Protein of unknown function DUF827, plant
POPTR_0010s25960	DMR_10_21372452	10	21372452	21372919	3	468	0.278617	0.161749	1.72253	0.116868	hyper	POPTR_0010s25960	exon,utr3	POPTRDRAFT_805655	-
POPTR_0004s04910	DMR_4_3681366	4	3681366	3681536	38	171	0.360218	0.234167	1.5383	0.126051	hyper	POPTR_0004s04910	promoter	POPTRDRAFT_555746	GB1/RHD3-type guanine nucleotide-binding (G) domain||Guanylate-binding protein, N-terminal||Guanylate-binding protein, C-terminal||P-loop containing nucleoside triphosphate hydrolase
POPTR_0016s05880	DMR_16_3819880	16	3819880	3820280	27	401	0.421461	0.549897	0.766436	-0.128436	hypo	POPTR_0016s05880	exon	POPTRDRAFT_735061	Zinc finger, RING-type, conserved site||Zinc finger, C3HC4 RING-type||Zinc finger, RING-type||Zinc finger, RING/FYVE/PHD-type
POPTR_0015s04540	DMR_15_4692485	15	4692485	4692652	27	168	0.602418	0.762736	0.789813	-0.160318	hypo	POPTR_0015s04540	promoter	POPTRDRAFT_574999	Phosphoethanolamine N-methyltransferase||S-adenosyl-L-methionine-dependent methyltransferase-like||Methyltransferase type 11
POPTR_0008s06620	DMR_8_3958067	8	3958067	3958188	5	122	0.398018	0.124384	3.19992	0.273634	hyper	POPTR_0008s06620	exon,intron	-	Ribosomal protein L10/acidic P0||60S acidic ribosomal protein P0
POPTR_0008s10380	DMR_8_6499371	8	6499371	6499409	5	39	0.169914	0.289286	0.587357	-0.119372	hypo	POPTR_0008s10380	intron	POPTRDRAFT_656631	-
POPTR_0019s10060	DMR_19_11681123	19	11681123	11681794	27	672	0.433203	0.276607	1.56613	0.156596	hyper	POPTR_0019s10060	exon,intron
POPTR_0009s01570	DMR_9_2039749	9	2039749	2039866	5	118	0.427939	0.242744	1.76293	0.185195	hyper	POPTR_0009s01570	promoter	POPTRDRAFT_558273	Cysteine-rich transmembrane CYSTM domain
POPTR_0002s14320	DMR_2_10590507	2	10590507	10590823	16	317	0.602775	0.712884	0.845544	-0.110109	hypo	POPTR_0002s14320	promoter	POPTRDRAFT_412443	Transcription factor, SBP-box
POPTR_0006s02700	DMR_6_1720282	6	1720282	1720618	8	337	0.383202	0.263836	1.45243	0.119366	hyper	POPTR_0006s02700	promoter	POPTRDRAFT_1080259	FAD dependent oxidoreductase
POPTR_0003s02030	DMR_3_1970302	3	1970302	1970423	50	122	0.71822	0.836989	0.858099	-0.118769	hypo	POPTR_0003s02030	promoter	POPTRDRAFT_675206	Leucine-rich repeat-containing N-terminal, type 2||Leucine-rich repeat||Forkhead-associated (FHA) domain||Leucine-rich repeat, typical subtype
POPTR_0001s33080	DMR_1_31315984	1	31315984	31316287	4	304	0.409424	0.289979	1.41191	0.119445	hyper	POPTR_0001s33080	promoter	POPTRDRAFT_752788	Zinc finger, B-box
POPTR_0006s08230	DMR_6_5976837	6	5976837	5977052	15	216	0.302892	0.178642	1.69552	0.12425	hyper	POPTR_0006s08230	promoter	HTA12	Histone core||-||Histone H2A
POPTR_0004s06740	DMR_4_5396816	4	5396816	5396989	9	174	0.17754	0.071678	2.47691	0.105862	hyper	POPTR_0004s06740	promoter	POPTRDRAFT_555568	-
POPTR_0009s05780	DMR_9_5793291	9	5793291	5793300	4	10	0.384848	0.278357	1.38257	0.10649	hyper	POPTR_0009s05780	promoter	POPTRDRAFT_821449	Nucleotide-binding, alpha-beta plait||RNA recognition motif domain
POPTR_0011s04420	DMR_11_4410686	11	4410686	4410909	8	224	0.455157	0.5742	0.792681	-0.119042	hypo	POPTR_0011s04420	intron	POPTRDRAFT_822792	Phospholipase C/P1 nuclease, core||S1/P1 nuclease
POPTR_0019s05990	DMR_19_6422932	19	6422932	6424110	15	1179	0.566054	0.406608	1.39214	0.159446	hyper	POPTR_0019s05990	exon,utr3	POPTRDRAFT_826172	Biopterin transport-related protein BT1||Major facilitator superfamily
POPTR_0001s16740	DMR_1_13522235	1	13522235	13522807	93	573	0.489991	0.371263	1.3198	0.118728	hyper	POPTR_0001s16740	promoter	-	Sodium/calcium exchanger membrane region
POPTR_0006s25760	DMR_6_24141048	6	24141048	24141244	6	197	0.536244	0.417427	1.28464	0.118817	hyper	POPTR_0006s25760	intron	POPTRDRAFT_716764	Ubiquitin-conjugating enzyme, E2||Ubiquitin-conjugating enzyme, active site||Ubiquitin-conjugating enzyme/RWD-like
POPTR_0002s08280	DMR_2_5774347	2	5774347	5774561	42	215	0.290025	0.422359	0.686678	-0.132334	hypo	POPTR_0002s08280	promoter	POPTRDRAFT_551443	Aldolase-type TIM barrel||Delta-aminolevulinic acid dehydratase, active site||Tetrapyrrole biosynthesis, porphobilinogen synthase
POPTR_0018s12820	DMR_18_13345785	18	13345785	13346247	20	463	0.413527	0.29428	1.40521	0.119246	hyper	POPTR_0018s12820	exon,intron	POPTRDRAFT_911570	Zinc finger, RING-type||Zinc finger, RING/FYVE/PHD-type||BRCA1-associated 2||Zinc finger, UBP-type||Zinc finger, PHD-type, conserved site
POPTR_0018s04990	DMR_18_4420964	18	4420964	4421331	6	368	0.474962	0.365771	1.29852	0.109191	hyper	POPTR_0018s04990	exon,utr3	POPTRDRAFT_835756	ATPase, F0 complex, subunit G, mitochondrial
POPTR_0001s45400	DMR_1_45885895	1	45885895	45886104	4	210	0.390536	0.28682	1.3616	0.103715	hyper	POPTR_0001s45400	promoter	POPTRDRAFT_642518	-
POPTR_0008s19760	DMR_8_13631415	8	13631415	13632576	27	1162	0.171604	0.304019	0.564452	-0.132415	hypo	POPTR_0008s19760	exon,intron	-	Peptidase M16, core
POPTR_0004s08270	DMR_4_6810160	4	6810160	6810361	24	202	0.308064	0.198105	1.55505	0.109959	hyper	POPTR_0004s08270	promoter	POPTRDRAFT_198604	Patatin/Phospholipase A2-related||Acyl transferase/acyl hydrolase/lysophospholipase
POPTR_0013s01530	DMR_13_868352	13	868352	868472	11	121	0.110853	0.212838	0.520831	-0.101986	hypo	POPTR_0013s01530	promoter	POPTRDRAFT_662670	Pseudouridine synthase/archaeosine transglycosylase||Pseudouridine synthase/archaeosine transglycosylase-like||Translation-associated RNA-binding, predicted||Uncharacterised conserved domain CHP00451
POPTR_0005s15100	DMR_5_11913533	5	11913533	11914081	5	549	0.182759	0.070001	2.61081	0.112758	hyper	POPTR_0005s15100	promoter	POPTRDRAFT_944519	Zinc finger, CCCH-type
POPTR_0013s02890	DMR_13_1747218	13	1747218	1747348	4	131	0.302322	0.454096	0.665767	-0.151774	hypo	POPTR_0013s02890	promoter
POPTR_0013s02880	DMR_13_1747218	13	1747218	1747348	4	131	0.302322	0.454096	0.665767	-0.151774	hypo	POPTR_0013s02880	promoter	POPTRDRAFT_1096353	Major facilitator superfamily||General substrate transporter||Sugar transporter, conserved site||Sugar/inositol transporter
POPTR_0009s08590	DMR_9_7817375	9	7817375	7817569	10	195	0.517908	0.404346	1.28085	0.113562	hyper	POPTR_0009s08590	promoter	POPTRDRAFT_1087444	Domain of unknown function DUF21
POPTR_0003s20630	DMR_3_19103408	3	19103408	19103765	7	358	0.00197336	0.120917	0.0163199	-0.118944	hypo	POPTR_0003s20630	promoter	POPTRDRAFT_590447	Protein of unknown function DUF247, plant
POPTR_0004s06730	DMR_4_5380109	4	5380109	5380355	5	247	0.415423	0.515668	0.8056	-0.100246	hypo	POPTR_0004s06730	promoter	POPTRDRAFT_647766	Protein of unknown function DUF789
POPTR_0009s07840	DMR_9_7278459	9	7278459	7278984	72	526	0.900321	0.684088	1.31609	0.216232	hyper	POPTR_0009s07840	promoter	POPTRDRAFT_821349	Sgf11, transcriptional regulation
POPTR_0005s06590	DMR_5_4413623	5	4413623	4414060	5	438	0.242921	0.355001	0.684281	-0.11208	hypo	POPTR_0005s06590	exon,intron,utr5,promoter	XM_002334263.1	-
POPTR_0001s04530	DMR_1_3555385	1	3555385	3555438	6	54	0.636424	0.414192	1.53654	0.222232	hyper	POPTR_0001s04530	exon,utr3	XM_002297609.1	F-box domain, cyclin-like||Galactose oxidase, beta-propeller||Kelch repeat type 1
POPTR_0005s25570	DMR_5_23816541	5	23816541	23816829	3	289	0.500187	0.337742	1.48097	0.162445	hyper	POPTR_0005s25570	intron	POPTRDRAFT_860348	SMAD/FHA domain||Microspherule protein, N-terminal domain||Forkhead-associated (FHA) domain
POPTR_0001s45410	DMR_1_45897728	1	45897728	45898103	4	376	0.146745	0.0114039	12.868	0.135341	hyper	POPTR_0001s45410	exon,utr5,promoter	POPTRDRAFT_642519	START-like domain||Lipid-binding START
POPTR_0014s15390	DMR_14_11466102	14	11466102	11466397	7	296	0.0176463	0.163558	0.10789	-0.145911	hypo	POPTR_0014s15390	intron	HPL1	Cytochrome P450, E-class, group IV||Cytochrome P450
POPTR_0006s05140	DMR_6_3587990	6	3587990	3588396	3	407	0.251937	0.116237	2.16744	0.1357	hyper	POPTR_0006s05140	exon,intron	-	Calcium-binding EF-hand||EF-Hand 1, calcium-binding site||Protein kinase, ATP binding site||EF-hand-like domain||Serine/threonine-protein kinase, active site||Serine/threonine-protein kinase domain||Protein kinase, catalytic domain||Protein kinase-like domain
POPTR_0002s03410	DMR_2_2115732	2	2115732	2116149	33	418	0.677468	0.827432	0.81876	-0.149963	hypo	POPTR_0002s03410	promoter	POPTRDRAFT_550987	AAA-type ATPase, N-terminal domain||ATPase, AAA-type, core||ATPase, AAA-type, conserved site||P-loop containing nucleoside triphosphate hydrolase||ATPase, AAA+ type, core
POPTR_0014s13290	DMR_14_9788018	14	9788018	9788102	18	85	0.00511715	0.12002	0.0426358	-0.114903	hypo	POPTR_0014s13290	exon,utr5,promoter	POPTRDRAFT_246085	ABC transporter, conserved site||ABC transporter-like||ATPase, AAA+ type, core||P-loop containing nucleoside triphosphate hydrolase
POPTR_0010s18760	DMR_10_16900862	10	16900862	16900937	15	76	0.363392	0.476624	0.76243	-0.113232	hypo	POPTR_0010s18760	promoter	POPTRDRAFT_822351	Peptidase C48, SUMO/Sentrin/Ubl1
POPTR_0019s11000	DMR_19_12438694	19	12438694	12439254	24	561	0.113604	0.214061	0.530711	-0.100456	hypo	POPTR_0019s11000	promoter	POPTRDRAFT_1108377	SPla/RYanodine receptor SPRY||Ran binding protein-like, CRA domain||LisH dimerisation motif||Concanavalin A-like lectin/glucanase, subgroup||Protein Ssh4 like||CTLH, C-terminal LisH motif||B302/SPRY domain||CTLH/CRA C-terminal to LisH motif domain
POPTR_0001s02580	DMR_1_2050373	1	2050373	2050598	9	226	0.419264	0.533927	0.785246	-0.114663	hypo	POPTR_0001s02580	exon,utr3
POPTR_0001s02570	DMR_1_2050373	1	2050373	2050598	9	226	0.419264	0.533927	0.785246	-0.114663	hypo	POPTR_0001s02570	intron	POPTRDRAFT_590000	-||Abortive infection protein
POPTR_0002s08950	DMR_2_6324961	2	6324961	6325319	13	359	0.580525	0.475985	1.21963	0.10454	hyper	POPTR_0002s08950	intron	POPTRDRAFT_1071643	Protein kinase, catalytic domain||Serine/threonine-protein kinase, active site||Serine/threonine-protein kinase domain||Protein kinase-like domain||Protein kinase, ATP binding site
POPTR_0010s12240	DMR_10_12298072	10	12298072	12298686	5	615	0.197101	0.332945	0.591993	-0.135844	hypo	POPTR_0010s12240	exon,utr3	POPTRDRAFT_726880	Protein kinase, catalytic domain||Serine/threonine-protein kinase domain||Protein kinase-like domain||MAP kinase, conserved site||Protein kinase, ATP binding site
POPTR_0005s24820	DMR_5_23248733	5	23248733	23248994	7	262	0.382605	0.238577	1.6037	0.144028	hyper	POPTR_0005s24820	exon	CHR8	DEAD-like helicase||P-loop containing nucleoside triphosphate hydrolase||Helicase, C-terminal||SNF2-related
POPTR_0010s25230	DMR_10_21005665	10	21005665	21005994	4	330	0.384838	0.244132	1.57635	0.140706	hyper	POPTR_0010s25230	exon,intron	POPTRDRAFT_884297	Helicase-associated domain||P-loop containing nucleoside triphosphate hydrolase||Double-stranded RNA-binding-like||DEAD-like helicase||Domain of unknown function DUF1605||DNA/RNA helicase, DEAD/DEAH box type, N-terminal||Helicase, C-terminal
POPTR_0006s20220	DMR_6_19269397	6	19269397	19269657	22	261	0.172813	0.27311	0.632762	-0.100296	hypo	POPTR_0006s20220	promoter	POPTRDRAFT_1081075	Transcription regulator HTH, Myb-type, DNA-binding||CheY-like superfamily||SANT domain, DNA binding||Response regulator, plant B-type||Signal transduction response regulator, receiver domain||Myb-like DNA-binding domain, SHAQKYF class||-
POPTR_0016s02910	DMR_16_1457280	16	1457280	1457487	43	208	0.552606	0.393854	1.40307	0.158752	hyper	POPTR_0016s02910	promoter	POPTRDRAFT_734690	Zinc finger, RING/FYVE/PHD-type||Zinc finger, RING-type
POPTR_0012s13210	DMR_12_13470745	12	13470745	13470894	3	150	0.0745464	0.248979	0.299408	-0.174433	hypo	POPTR_0012s13210	intron	POPTRDRAFT_662338	Cytochrome b561/ferric reductase transmembrane||Cytochrome b561, eukaryote
POPTR_0019s12550	DMR_19_13599699	19	13599699	13599873	13	175	0.282646	0.0193752	14.588	0.263271	hyper	POPTR_0019s12550	promoter	POPTRDRAFT_738961	IQ motif, EF-hand binding site||Domain of unknown function DUF4005
POPTR_0008s13910	DMR_8_9176373	8	9176373	9176410	6	38	0.219076	0.348287	0.62901	-0.129211	hypo	POPTR_0008s13910	promoter	POPTRDRAFT_657026	Microtubule-associated protein, MAP65/ASE1-type
POPTR_0003s14050	DMR_3_14244187	3	14244187	14244670	22	484	0.576378	0.432311	1.33325	0.144067	hyper	POPTR_0003s14050	exon,utr3	POPTRDRAFT_554495	Nucleoside diphosphate kinase, active site||Nucleoside diphosphate kinase
POPTR_0016s02570	DMR_16_1269581	16	1269581	1269753	9	173	0.404114	0.513533	0.786929	-0.109419	hypo	POPTR_0016s02570	promoter	-	Ferritin/ribonucleotide reductase-like||Magnesium-protoporphyrin IX monomethyl ester aerobic oxidative cyclase
POPTR_0018s11400	DMR_18_12160536	18	12160536	12160684	3	149	0.144027	0.249217	0.577919	-0.10519	hypo	POPTR_0018s11400	promoter
POPTR_0008s07670	DMR_8_4695236	8	4695236	4695383	10	148	0.347464	0.243912	1.42454	0.103552	hyper	POPTR_0008s07670	promoter	POPTRDRAFT_873825	Metallo-dependent phosphatase||Metallo-dependent phosphatase-like
POPTR_0012s08770	DMR_12_9848647	12	9848647	9848919	3	273	0.179092	0.0640072	2.798	0.115085	hyper	POPTR_0012s08770	promoter	POPTRDRAFT_728730	-||Phox/Bem1p||Zinc finger, ZZ-type
POPTR_0001s38700	DMR_1_37874149	1	37874149	37874464	30	316	0.349753	0.233677	1.49674	0.116077	hyper	POPTR_0001s38700	promoter	POPTRDRAFT_707808	CWC16 protein
POPTR_0001s16260	DMR_1_13069369	1	13069369	13069386	4	18	0.10345	0.224767	0.460254	-0.121317	hypo	POPTR_0001s16260	promoter	POPTRDRAFT_748497	Pectin lyase fold/virulence factor||Pectin lyase fold||Pectinesterase, catalytic||Pectinesterase, active site
POPTR_0010s10970	DMR_10_11374846	10	11374846	11375001	11	156	0.414232	0.304512	1.36031	0.10972	hyper	POPTR_0010s10970	intron	POPTRDRAFT_769424	Nucleotide-diphospho-sugar transferase, predicted
POPTR_0010s15470	DMR_10_14693527	10	14693527	14693996	12	470	0.368196	0.191987	1.91781	0.176208	hyper	POPTR_0010s15470	exon,intron,utr3
POPTR_1823s00200	DMR_scaffold_1823_3202	scaffold_1823	3202	3220	4	19	0.515726	0.397286	1.29812	0.11844	hyper	POPTR_1823s00200	promoter	-	Bulb-type lectin domain
POPTR_0002s17420	DMR_2_13183321	2	13183321	13183484	3	164	0.18201	0.288765	0.630304	-0.106755	hypo	POPTR_0002s17420	exon	POPTRDRAFT_552297	Tetratricopeptide-like helical
POPTR_0014s10510	DMR_14_7828072	14	7828072	7828719	22	648	0.548583	0.683021	0.803171	-0.134438	hypo	POPTR_0014s10510	promoter	-	Basic helix-loop-helix, Nulp1-type
POPTR_0009s07840	DMR_9_7279010	9	7279010	7279177	9	168	0.140089	0.344894	0.40618	-0.204805	hypo	POPTR_0009s07840	promoter	POPTRDRAFT_821349	Sgf11, transcriptional regulation
POPTR_0014s18450	DMR_14_15662342	14	15662342	15662577	5	236	0.309291	0.201697	1.53344	0.107594	hyper	POPTR_0014s18450	exon,intron	PSAT1	Lecithin:cholesterol acyltransferase||Alpha/Beta hydrolase fold
POPTR_0017s01330	DMR_17_922660	17	922660	923145	42	486	0.506895	0.377467	1.34289	0.129428	hyper	POPTR_0017s01330	promoter	XM_002333659.1	-
POPTR_0004s02300	DMR_4_1441541	4	1441541	1441813	10	273	0.255286	0.14756	1.73005	0.107726	hyper	POPTR_0004s02300	promoter	POPTRDRAFT_713593	Concanavalin A-like lectin/glucanase, subgroup||Gnk2-homologous domain||Protein kinase, ATP binding site||Protein kinase, catalytic domain||Serine/threonine-protein kinase, active site||Serine/threonine-protein kinase domain||Protein kinase-like domain||Serine-threonine/tyrosine-protein kinase
POPTR_0017s06910	DMR_17_5289351	17	5289351	5289802	9	452	0.218947	0.0846384	2.58685	0.134308	hyper	POPTR_0017s06910	promoter	POPTRDRAFT_782145	NPH3 domain||BTB/POZ fold
POPTR_0010s10480	DMR_10_10974817	10	10974817	10975047	3	231	0.259486	0.406733	0.637976	-0.147247	hypo	POPTR_0010s10480	exon,utr3	POPTRDRAFT_822012	RNA recognition motif domain||Nucleotide-binding, alpha-beta plait||Splicing factor PWI
POPTR_0003s13480	DMR_3_13856799	3	13856799	13857040	18	242	0.602354	0.484921	1.24217	0.117432	hyper	POPTR_0003s13480	promoter	POPTRDRAFT_413407	-
POPTR_0008s06620	DMR_8_3957189	8	3957189	3957602	17	414	0.485813	0.592168	0.820398	-0.106355	hypo	POPTR_0008s06620	exon,utr3	-	Ribosomal protein L10/acidic P0||60S acidic ribosomal protein P0
POPTR_0001s31380	DMR_1_29721871	1	29721871	29722068	5	198	0.226627	0.0690223	3.28339	0.157605	hyper	POPTR_0001s31380	promoter	-	Auxin responsive SAUR protein
POPTR_0012s08770	DMR_12_9852586	12	9852586	9853229	22	644	0.619738	0.468285	1.32342	0.151453	hyper	POPTR_0012s08770	exon,intron	POPTRDRAFT_728730	-||Phox/Bem1p||Zinc finger, ZZ-type
POPTR_0007s00220	DMR_7_25097	7	25097	25990	16	894	0.195313	0.315665	0.618735	-0.120352	hypo	POPTR_0007s00220	exon,intron,utr3	POPTRDRAFT_562066	Peptidase C54
POPTR_0011s01120	DMR_11_627752	11	627752	627910	7	159	0.343506	0.469635	0.731432	-0.126129	hypo	POPTR_0011s01120	promoter	-	Caskin/Ankyrin repeat-containing protein||Ankyrin repeat||Ankyrin repeat-containing domain||PGG domain
POPTR_0010s08360	DMR_10_9300929	10	9300929	9301141	13	213	0.368772	0.530895	0.694623	-0.162123	hypo	POPTR_0010s08360	promoter	POPTRDRAFT_658381	Helix-loop-helix DNA-binding
POPTR_0001s01980	DMR_1_1442579	1	1442579	1443028	12	450	0.719055	0.596042	1.20638	0.123012	hyper	POPTR_0001s01980	exon,intron	POPTRDRAFT_590056	RST domain of plant C-terminal||Poly(ADP-ribose) polymerase, catalytic domain||WWE domain
POPTR_0018s03930	DMR_18_3364696	18	3364696	3364701	4	6	0.414087	0.30722	1.34785	0.106866	hyper	POPTR_0018s03930	exon	POPTRDRAFT_586343	ABC-1||Beta-lactamase-type transpeptidase fold||Protein kinase-like domain||Beta-lactamase-related
POPTR_0010s22750	DMR_10_19550581	10	19550581	19551274	8	694	0.430759	0.329304	1.30809	0.101454	hyper	POPTR_0010s22750	exon,intron,utr5,promoter	POPTRDRAFT_659854	Zinc finger, RING-type||Zinc finger, RING/FYVE/PHD-type||Zinc finger, RING-CH-type
POPTR_0002s01680	DMR_2_897989	2	897989	898094	19	106	0.863291	0.573298	1.50583	0.289993	hyper	POPTR_0002s01680	promoter	POPTRDRAFT_1070976	Serine/threonine-protein kinase domain||Serine/threonine-protein kinase, active site||Protein kinase, catalytic domain||Amino acid-binding ACT||Serine-threonine/tyrosine-protein kinase||Protein kinase-like domain
POPTR_0012s13210	DMR_12_13471213	12	13471213	13471341	3	129	0.0275344	0.132823	0.207301	-0.105289	hypo	POPTR_0012s13210	exon,utr3	POPTRDRAFT_662338	Cytochrome b561/ferric reductase transmembrane||Cytochrome b561, eukaryote
POPTR_0001s42330	DMR_1_42081709	1	42081709	42081851	4	143	0.334217	0.146339	2.28385	0.187878	hyper	POPTR_0001s42330	exon	POPTRDRAFT_588615	S-locus receptor kinase, C-terminal||Apple-like||Protein kinase-like domain||Serine-threonine/tyrosine-protein kinase||S-locus glycoprotein||Bulb-type lectin domain||Protein kinase, catalytic domain||Serine/threonine-protein kinase, active site||Serine/threonine-protein kinase domain
POPTR_0014s11830	DMR_14_8773140	14	8773140	8773165	6	26	0.577635	0.462719	1.24835	0.114916	hyper	POPTR_0014s11830	intron	POPTRDRAFT_731738	CTP synthase||Class I glutamine amidotransferase-like||Glutamine amidotransferase type 1||CTP synthase, N-terminal||P-loop containing nucleoside triphosphate hydrolase
POPTR_0012s15070	DMR_12_14722333	12	14722333	14723062	40	730	0.209002	0.311191	0.671619	-0.102189	hypo	POPTR_0012s15070	promoter	POPTRDRAFT_285892	P-loop containing nucleoside triphosphate hydrolase||-
POPTR_0013s02300	DMR_13_1363570	13	1363570	1363778	29	209	0.535868	0.353528	1.51577	0.18234	hyper	POPTR_0013s02300	promoter	POPTRDRAFT_570837	Lipoxygenase, C-terminal||Lipoxygenase, LH2||Lipoxygenase, plant||Lipoxygenase, iron binding site||Lipoxygenase||Lipoxygenase, domain 3||Lipoxygenase, conserved site
POPTR_0005s28000	DMR_5_25399245	5	25399245	25399861	33	617	0.312873	0.425343	0.735577	-0.11247	hypo	POPTR_0005s28000	exon,intron	-	Chlorophyll a/b binding protein domain||Chlorophyll A-B binding protein||Chlorophyll A-B binding protein, plant
POPTR_0004s18510	DMR_4_18365468	4	18365468	18365693	30	226	0.294201	0.47406	0.620597	-0.17986	hypo	POPTR_0004s18510	promoter	POPTRDRAFT_196207	Major facilitator superfamily||Major facilitator superfamily MFS-1
POPTR_0011s04290	DMR_11_4298073	11	4298073	4298224	4	152	0.553765	0.683941	0.809668	-0.130176	hypo	POPTR_0011s04290	intron	POPTRDRAFT_727721	ABC transporter, conserved site||ABC transporter, transmembrane domain, type 1||ABC transporter-like||ATPase, AAA+ type, core||P-loop containing nucleoside triphosphate hydrolase
POPTR_0006s25970	DMR_6_24268648	6	24268648	24269267	10	620	0.485073	0.348078	1.39358	0.136995	hyper	POPTR_0006s25970	exon,intron	POPTRDRAFT_819556	Adaptor protein complex, beta subunit||Beta2-adaptin/TATA-box binding, C-terminal||Clathrin/coatomer adaptor, adaptin-like, N-terminal||Clathrin adaptor, beta-adaptin, appendage, C-terminal subdomain||AP complex subunit beta||Armadillo-type fold||Armadillo-like helical
POPTR_0017s07640	DMR_17_5939136	17	5939136	5939426	15	291	0.39293	0.28988	1.35549	0.10305	hyper	POPTR_0017s07640	promoter
POPTR_0017s09250	DMR_17_7875515	17	7875515	7875568	4	54	0.41947	0.261732	1.60267	0.157738	hyper	POPTR_0017s09250	promoter	-	Protein kinase-like domain||Protein kinase, ATP binding site||Concanavalin A-like lectin/glucanase, subgroup||Serine/threonine-protein kinase domain||Serine/threonine-protein kinase, active site||Protein kinase, catalytic domain
POPTR_0001s05320	DMR_1_4096148	1	4096148	4096387	49	240	0.544071	0.262389	2.07353	0.281682	hyper	POPTR_0001s05320	intron	POPTRDRAFT_750772	Lipoxygenase, iron binding site||Lipoxygenase, plant||Lipoxygenase, C-terminal||Lipoxygenase, LH2||Lipoxygenase, domain 3||Lipoxygenase, conserved site||Lipoxygenase
POPTR_0002s18990	DMR_2_14886381	2	14886381	14887732	99	1352	0.434986	0.302516	1.4379	0.13247	hyper	POPTR_0002s18990	promoter	-	ABC-2 type transporter||Plant PDR ABC transporter associated||ABC transporter-like||ATPase, AAA+ type, core||P-loop containing nucleoside triphosphate hydrolase
POPTR_0011s09610	DMR_11_11950603	11	11950603	11950864	3	262	0.408493	0.256715	1.59123	0.151778	hyper	POPTR_0011s09610	exon,utr5,promoter	POPTRDRAFT_771495	Serine/threonine-protein kinase, active site||Serine/threonine-protein kinase domain||Concanavalin A-like lectin/glucanase, subgroup||Protein kinase, catalytic domain||Legume lectin, beta chain||Protein kinase-like domain||Protein kinase, ATP binding site
POPTR_0001s03850	DMR_1_3109672	1	3109672	3110076	9	405	0.416434	0.296318	1.40536	0.120117	hyper	POPTR_0001s03850	exon,intron,utr5,promoter
POPTR_0001s05710	DMR_1_4391865	1	4391865	4391907	3	43	0.391313	0.230291	1.69921	0.161021	hyper	POPTR_0001s05710	intron	POPTRDRAFT_814838	Zinc finger, RING/FYVE/PHD-type||Zinc finger, RING-type
POPTR_0008s03830	DMR_8_2081180	8	2081180	2081432	7	253	0.0333035	0.169893	0.196026	-0.13659	hypo	POPTR_0008s03830	promoter
POPTR_0010s20910	DMR_10_18334904	10	18334904	18335059	25	156	0.747021	0.542534	1.37691	0.204487	hyper	POPTR_0010s20910	promoter	POPTRDRAFT_724669	Zinc finger, RING/FYVE/PHD-type||Zinc finger, RING-type
POPTR_0002s07730	DMR_2_5298865	2	5298865	5299300	7	436	0.0688204	0.173948	0.395637	-0.105128	hypo	POPTR_0002s07730	exon,intron,utr3	-	Winged helix-turn-helix transcription repressor DNA-binding||Plant methyltransferase dimerisation||S-adenosyl-L-methionine-dependent methyltransferase-like||O-methyltransferase, family 2
POPTR_0002s19470	DMR_2_15450356	2	15450356	15450534	3	179	0.432689	0.129794	3.33366	0.302895	hyper	POPTR_0002s19470	exon,intron	POPTRDRAFT_755665	Smr protein/MutS2 C-terminal||Pentatricopeptide repeat||Tetratricopeptide-like helical
POPTR_0001s37230	DMR_1_36185344	1	36185344	36185401	4	58	0.110913	0.269276	0.411895	-0.158362	hypo	POPTR_0001s37230	promoter	POPTRDRAFT_550162	Nucleotide-binding, alpha-beta plait||RNA recognition motif domain
POPTR_0002s14320	DMR_2_10589947	2	10589947	10590428	51	482	0.680789	0.579614	1.17455	0.101174	hyper	POPTR_0002s14320	promoter	POPTRDRAFT_412443	Transcription factor, SBP-box
POPTR_0014s09750	DMR_14_7275376	14	7275376	7275556	19	181	0.279445	0.157835	1.77049	0.12161	hyper	POPTR_0014s09750	promoter	POPTRDRAFT_572430	U box domain||Zinc finger, RING/FYVE/PHD-type||Armadillo-like helical||Armadillo-type fold||-
POPTR_0001s13630	DMR_1_10693463	1	10693463	10693641	44	179	0.302464	0.166226	1.8196	0.136238	hyper	POPTR_0001s13630	promoter	POPTRDRAFT_179183	Transcription factor, SBP-box
POPTR_0005s04040	DMR_5_2687536	5	2687536	2688050	15	515	0.518444	0.411435	1.26009	0.107009	hyper	POPTR_0005s04040	exon,intron	-	Glutathione synthase domain||Glutathione synthase, alpha-helical, eukaryotic||Glutathione synthase, substrate-binding, eukaryotic||Glutathione synthase, N-terminal, eukaryotic||PreATP-grasp-like fold||Glutathione synthase, eukaryotic
POPTR_0016s13340	DMR_16_12538674	16	12538674	12539038	13	365	0.471797	0.33064	1.42692	0.141157	hyper	POPTR_0016s13340	exon,intron	POPTRDRAFT_825382	Trichome birefringence-like family||Protein trichome birefringence-like 34/35||-||PMR5 N-terminal domain
POPTR_0006s11470	DMR_6_8690367	6	8690367	8690605	23	239	0.299125	0.427647	0.699467	-0.128522	hypo	POPTR_0006s11470	promoter	-	Rossmann-like alpha/beta/alpha sandwich fold||Cytidyltransferase-related
POPTR_0015s12460	DMR_15_12705404	15	12705404	12705452	3	49	0.131877	0.0213449	6.17841	0.110532	hyper	POPTR_0015s12460	promoter	POPTRDRAFT_824837	Ribosomal protein S2, flavodoxin-like domain||Ribosomal protein S2, conserved site||Ribosomal protein S2, eukaryotic/archaeal||Ribosomal protein S2||Ribosomal protein S2, eukaryotic
POPTR_0004s21610	DMR_4_20652371	4	20652371	20652435	15	65	0.334792	0.143774	2.3286	0.191018	hyper	POPTR_0004s21610	promoter	POPTRDRAFT_293916	Serine-threonine/tyrosine-protein kinase||Protein kinase-like domain||Protein kinase, ATP binding site||Concanavalin A-like lectin/glucanase, subgroup||Serine/threonine-protein kinase, active site||Protein kinase, catalytic domain
POPTR_0010s10310	DMR_10_10868003	10	10868003	10868184	3	182	0.146014	0.35638	0.409713	-0.210367	hypo	POPTR_0010s10310	promoter	-	SANT domain, DNA binding||Transcription regulator HTH, Myb-type, DNA-binding
POPTR_0025s00540	DMR_scaffold_25_240861	scaffold_25	240861	241150	25	290	0.416817	0.296561	1.4055	0.120256	hyper	POPTR_0025s00540	promoter	POPTRDRAFT_584338	-
POPTR_0007s08080	DMR_7_6576172	7	6576172	6576431	5	260	0.240516	0.0807432	2.97878	0.159773	hyper	POPTR_0007s08080	exon	POPTRDRAFT_719111	Pentatricopeptide repeat||Tetratricopeptide-like helical
POPTR_0004s02760	DMR_4_1839836	4	1839836	1840110	16	275	0.128932	0.292758	0.440406	-0.163825	hypo	POPTR_0004s02760	intron	POPTRDRAFT_758538	Serine/threonine-protein kinase, active site||Serine/threonine-protein kinase domain||S-locus receptor kinase, C-terminal||Protein kinase, catalytic domain||Bulb-type lectin domain||Serine-threonine/tyrosine-protein kinase||Protein kinase-like domain
POPTR_0002s07900	DMR_2_5429762	2	5429762	5429771	6	10	0.509965	0.406177	1.25552	0.103788	hyper	POPTR_0002s07900	exon,utr3	POPTRDRAFT_643578	-||Histone promoter control 2 (HPC2)
POPTR_0006s19860	DMR_6_18877028	6	18877028	18877309	15	282	0.372028	0.258583	1.43872	0.113446	hyper	POPTR_0006s19860	exon,utr3	POPTRDRAFT_832018	Purine permease, plant
POPTR_0008s00840	DMR_8_376989	8	376989	377246	5	258	0.437005	0.63553	0.687623	-0.198525	hypo	POPTR_0008s00840	exon,intron	-	Ribosomal protein L7, eukaryotic||Ribosomal protein L30, ferredoxin-like fold domain||Ribosomal protein L30, conserved site||Ribosomal protein L30, N-terminal
POPTR_0014s07680	DMR_14_5749889	14	5749889	5750062	6	174	0.137775	0.23804	0.578791	-0.100264	hypo	POPTR_0014s07680	promoter	POPTRDRAFT_1098219	ClpP/crotonase-like domain||Acetyl-CoA carboxylase, alpha subunit||Acetyl-coenzyme A carboxyltransferase, C-terminal
POPTR_0001s12550	DMR_1_9734185	1	9734185	9735024	62	840	0.238443	0.455891	0.523026	-0.217448	hypo	POPTR_0001s12550	promoter	POPTRDRAFT_814951	-
POPTR_0002s11930	DMR_2_8840945	2	8840945	8841184	3	240	0.393241	0.211459	1.85966	0.181782	hyper	POPTR_0002s11930	promoter	POPTRDRAFT_754908	Tetratricopeptide repeat-containing||Tetratricopeptide repeat||Tetratricopeptide-like helical
POPTR_0017s06500	DMR_17_4967729	17	4967729	4967978	7	250	0.578431	0.437093	1.32336	0.141338	hyper	POPTR_0017s06500	promoter
POPTR_0002s13760	DMR_2_10203185	2	10203185	10203622	48	438	0.73049	0.461273	1.58364	0.269217	hyper	POPTR_0002s13760	promoter	POPTRDRAFT_551949	Peptidyl-prolyl cis-trans isomerase, FKBP-type, domain||Peptidyl-prolyl cis-trans isomerase, FKBP-type
POPTR_0010s02690	DMR_10_3139812	10	3139812	3139918	11	107	0.484887	0.379033	1.27927	0.105853	hyper	POPTR_0010s02690	promoter	POPTRDRAFT_833399	-
POPTR_0010s19150	DMR_10_17141553	10	17141553	17141861	66	309	0.492015	0.59666	0.824616	-0.104644	hypo	POPTR_0010s19150	promoter
POPTR_0004s14070	DMR_4_14541309	4	14541309	14541721	9	413	0.357527	0.125403	2.85102	0.232124	hyper	POPTR_0004s14070	intron	ATINT2	Major facilitator superfamily||General substrate transporter||Sugar/inositol transporter
POPTR_0006s27560	DMR_6_25413956	6	25413956	25414447	5	492	0.268172	0.13871	1.93333	0.129462	hyper	POPTR_0006s27560	exon,intron	POPTRDRAFT_763549	Homeobox KN domain||-
POPTR_0001s34350	DMR_1_32504443	1	32504443	32504746	4	304	0.3795	0.241486	1.57152	0.138014	hyper	POPTR_0001s34350	exon,intron	-	Fibronectin type III-like domain||Glycoside hydrolase family 3||Glycoside hydrolase, family 3, C-terminal
POPTR_0013s02670	DMR_13_1584853	13	1584853	1585045	33	193	0.48583	0.301214	1.61291	0.184617	hyper	POPTR_0013s02670	exon,utr3	POPTRDRAFT_240834	Zinc finger, RING-type||Zinc finger, RING/FYVE/PHD-type
POPTR_0010s08110	DMR_10_9048752	10	9048752	9048920	62	169	0.525565	0.424502	1.23807	0.101063	hyper	POPTR_0010s08110	promoter	XM_002314444.1	Serine/threonine-protein kinase domain||Serine/threonine-protein kinase, active site||Protein kinase, catalytic domain||Protein kinase, ATP binding site||Protein kinase-like domain
POPTR_0002s02460	DMR_2_1388678	2	1388678	1388945	55	268	0.325063	0.219121	1.48348	0.105942	hyper	POPTR_0002s02460	promoter	POPTRDRAFT_642969	-
POPTR_0015s11040	DMR_15_11731504	15	11731504	11731699	3	196	0.228734	0.0368913	6.20021	0.191843	hyper	POPTR_0015s11040	exon,intron,promoter	-	Transcription factor, K-box
POPTR_0008s19320	DMR_8_13277706	8	13277706	13277811	15	106	0.367586	0.250708	1.4662	0.116879	hyper	POPTR_0008s19320	promoter	POPTRDRAFT_832869	ATP-grasp fold, subdomain 2||Succinyl-CoA synthetase-like||ATP-grasp fold, succinyl-CoA synthetase-type
POPTR_0006s25880	DMR_6_24223210	6	24223210	24223451	17	242	0.0436762	0.144387	0.302495	-0.100711	hypo	POPTR_0006s25880	promoter	POPTRDRAFT_802398	Protein of unknown function DUF81
POPTR_0289s00230	DMR_scaffold_289_14211	scaffold_289	14211	14466	15	256	0.142894	0.277006	0.515851	-0.134112	hypo	POPTR_0289s00230	exon,utr5,promoter	XM_002323902.1	HAD-superfamily phosphatase, subfamily IIIC||Magnesium-dependent phosphatase-1, eukaryotic type||HAD-like domain||Magnesium-dependent phosphatase-1
POPTR_0010s12140	DMR_10_12216050	10	12216050	12216470	28	421	0.219323	0.411781	0.53262	-0.192458	hypo	POPTR_0010s12140	promoter	POPTRDRAFT_822079	-
POPTR_0005s12990	DMR_5_9824029	5	9824029	9824303	6	275	0.318916	0.194715	1.63786	0.124201	hyper	POPTR_0005s12990	promoter	POPTRDRAFT_424350	Protein of unknown function DUF3633||Zinc finger, LIM-type||Cytochrome P450, conserved site||Ubiquitin interacting motif
POPTR_0015s05790	DMR_15_6139515	15	6139515	6140308	30	794	0.436958	0.321405	1.35952	0.115553	hyper	POPTR_0015s05790	exon,intron	POPTRDRAFT_580574	Nucleoporin interacting component Nup93/Nic96
POPTR_0012s03530	DMR_12_2773267	12	2773267	2773377	15	111	0.121382	0.00878003	13.8248	0.112602	hyper	POPTR_0012s03530	promoter	POPTRDRAFT_569412	Transcription regulator HTH, Myb-type, DNA-binding||SANT domain, DNA binding||-||Myb-like DNA-binding domain, SHAQKYF class
POPTR_0005s09110	DMR_5_6381896	5	6381896	6381980	20	85	0.0983198	0.254585	0.386196	-0.156265	hypo	POPTR_0005s09110	promoter	POPTRDRAFT_801029	Leucine-rich repeat, cysteine-containing subtype
POPTR_0001s14120	DMR_1_11080989	1	11080989	11081314	10	326	0.254255	0.441551	0.575822	-0.187297	hypo	POPTR_0001s14120	intron	XM_002297794.1	Uncharacterised protein family UPF0016
POPTR_0001s12580	DMR_1_9753386	1	9753386	9753704	4	319	0.0864983	0.195653	0.442101	-0.109154	hypo	POPTR_0001s12580	promoter	-	eRF1 domain 3||eRF1 domain 2||eRF1 domain 1||Peptide Chain Release Factor eRF1/aRF1, N-terminal||50S ribosomal protein L30e-like||Peptide chain release factor eRF1/aRF1
POPTR_0001s12590	DMR_1_9753386	1	9753386	9753704	4	319	0.0864983	0.195653	0.442101	-0.109154	hypo	POPTR_0001s12590	promoter	-	Thioredoxin-like fold||NADH dehydrogenase [ubiquinone] (complex I), alpha subcomplex, subunit 2||Ribosomal protein/NADH dehydrogenase domain
POPTR_0016s13770	DMR_16_12898328	16	12898328	12899138	26	811	0.442463	0.342249	1.29281	0.100214	hyper	POPTR_0016s13770	promoter	POPTRDRAFT_254214	PIGA, GPI anchor biosynthesis||Glycosyl transferase, group 1
POPTR_0019s13400	DMR_19_14305675	19	14305675	14305729	3	55	0.306232	0.179974	1.70154	0.126258	hyper	POPTR_0019s13400	promoter	-	Winged helix-turn-helix transcription repressor DNA-binding||O-methyltransferase, family 2||S-adenosyl-L-methionine-dependent methyltransferase-like||O-methyltransferase, COMT, eukaryota||Plant methyltransferase dimerisation
POPTR_0019s02440	DMR_19_2235269	19	2235269	2235440	3	172	0.138357	0.00128874	107.358	0.137069	hyper	POPTR_0019s02440	exon,intron,utr5	-	Protein of unknown function DUF593
POPTR_0001s01250	DMR_1_963753	1	963753	964004	50	252	0.623685	0.726642	0.858312	-0.102956	hypo	POPTR_0001s01250	promoter	POPTRDRAFT_796567	Pentatricopeptide repeat||Tetratricopeptide-like helical
POPTR_0015s08830	DMR_15_10186906	15	10186906	10187859	65	954	0.362333	0.487959	0.742549	-0.125626	hypo	POPTR_0015s08830	promoter	-	Type II pantothenate kinase||Domain of unknown function DUF89
POPTR_0010s07530	DMR_10_8558195	10	8558195	8558475	8	281	0.441964	0.329728	1.34039	0.112236	hyper	POPTR_0010s07530	exon,intron	-	Rossmann-like alpha/beta/alpha sandwich fold
POPTR_0004s04370	DMR_4_3131765	4	3131765	3132660	17	896	0.619299	0.733138	0.844723	-0.11384	hypo	POPTR_0004s04370	exon,intron	POPTRDRAFT_817858	Ketol-acid reductoisomerase||Acetohydroxy acid isomeroreductase||Dehydrogenase, multihelical||NAD(P)-binding domain||Acetohydroxy acid isomeroreductase, catalytic||Acetohydroxy acid isomeroreductase C-terminal||6-phosphogluconate dehydrogenase, C-terminal-like
POPTR_0015s03460	DMR_15_3015996	15	3015996	3016526	8	531	0.280607	0.150746	1.86145	0.12986	hyper	POPTR_0015s03460	promoter	POPTRDRAFT_775810	-
POPTR_1270s00200	DMR_scaffold_1270_4260	scaffold_1270	4260	4462	12	203	0.301894	0.122771	2.459	0.179123	hyper	POPTR_1270s00200	promoter
POPTR_0008s10480	DMR_8_6567005	8	6567005	6567257	15	253	0.633683	0.52632	1.20399	0.107363	hyper	POPTR_0008s10480	exon,intron	POPTRDRAFT_656642	ATP-citrate lyase/succinyl-CoA ligase||Succinyl-CoA synthetase-like||Citrate synthase-like, small alpha subdomain||Citrate synthase-like, large alpha subdomain||NAD(P)-binding domain||Citrate synthase-like||Succinyl-CoA ligase, alpha subunit||ATP-citrate lyase/succinyl-CoA ligase, active site||Succinyl-CoA synthetase, beta subunit, conserved site
POPTR_0015s05630	DMR_15_5978162	15	5978162	5978214	14	53	0.672226	0.547283	1.2283	0.124943	hyper	POPTR_0015s05630	promoter	POPTRDRAFT_265643	Domain of unknown function DUF4101
POPTR_0009s03980	DMR_9_4550942	9	4550942	4550967	8	26	0.665532	0.54725	1.21614	0.118282	hyper	POPTR_0009s03980	promoter	POPTRDRAFT_203647	Armadillo-like helical||Armadillo-type fold||Pumilio RNA-binding repeat||Nucleic acid binding NABP
POPTR_0005s08490	DMR_5_5909801	5	5909801	5909806	4	6	0.789755	0.60495	1.30549	0.184805	hyper	POPTR_0005s08490	promoter	-	Protein kinase-like domain||ABC-1
POPTR_0014s12410	DMR_14_9160591	14	9160591	9160812	13	222	0.210732	0.100245	2.10217	0.110487	hyper	POPTR_0014s12410	promoter
POPTR_0012s09670	DMR_12_10638530	12	10638530	10638874	4	345	0.217321	0.374719	0.579957	-0.157398	hypo	POPTR_0012s09670	exon,intron	-	AMP-binding, conserved site||AMP-dependent synthetase/ligase||Domain of unknown function DUF4009
POPTR_0019s03130	DMR_19_3153357	19	3153357	3153604	4	248	0.315425	0.206747	1.52566	0.108678	hyper	POPTR_0019s03130	intron	POPTRDRAFT_573677	DNA-dependent ATPase MCM||Mini-chromosome maintenance protein||Nucleic acid-binding, OB-fold||P-loop containing nucleoside triphosphate hydrolase||ATPase, AAA+ type, core
POPTR_0010s12000	DMR_10_12109692	10	12109692	12109895	7	204	0.201114	0.0632413	3.18011	0.137873	hyper	POPTR_0010s12000	promoter
POPTR_0014s12300	DMR_14_9082531	14	9082531	9082757	8	227	0.0468207	0.149495	0.313192	-0.102675	hypo	POPTR_0014s12300	promoter	POPTRDRAFT_664422	Small-subunit processome, Utp14
POPTR_0009s16990	DMR_9_12821485	9	12821485	12821846	7	362	0.00489641	0.156596	0.0312677	-0.1517	hypo	POPTR_0009s16990	exon,intron,promoter	-	Proteinase inhibitor I29, cathepsin propeptide||Peptidase C1A, papain C-terminal||Peptidase C1A, papain
POPTR_0377s00200	DMR_scaffold_377_44798	scaffold_377	44798	44944	28	147	0.369679	0.201363	1.83589	0.168317	hyper	POPTR_0377s00200	promoter
POPTR_0001s31840	DMR_1_30191084	1	30191084	30191441	6	358	0.239167	0.0906636	2.63796	0.148503	hyper	POPTR_0001s31840	exon	POPTRDRAFT_175017	Armadillo-type fold||HEAT, type 2||Armadillo-like helical||Splicing factor 3B subunit 1
POPTR_0006s20860	DMR_6_19894406	6	19894406	19894713	16	308	0.414171	0.518139	0.799343	-0.103968	hypo	POPTR_0006s20860	promoter	POPTRDRAFT_716975	Zinc finger, SIAH-type||Seven In Absentia Homolog-type||-||Seven-in-absentia protein, sina||Zinc finger, RING-type||Zinc finger, RING/FYVE/PHD-type||Seven-in-absentia protein, TRAF-like domain
POPTR_0016s11680	DMR_16_10881802	16	10881802	10882517	8	716	0.343911	0.231937	1.48278	0.111974	hyper	POPTR_0016s11680	exon,intron,utr5,promoter	POPTRDRAFT_1104135	Yos1-like
POPTR_0011s13770	DMR_11_16429921	11	16429921	16430826	19	906	0.36507	0.233447	1.56382	0.131623	hyper	POPTR_0011s13770	exon,intron,utr3	-	Ubiquitin subgroup||Ubiquitin-related domain||Ubiquitin conserved site
POPTR_0001s36230	DMR_1_34765933	1	34765933	34766572	14	640	0.419884	0.270307	1.55336	0.149576	hyper	POPTR_0001s36230	exon,intron,utr3	POPTRDRAFT_706900	Domain of unknown function, DUF971
POPTR_0015s04540	DMR_15_4692730	15	4692730	4692787	4	58	0.542405	0.403866	1.34303	0.138539	hyper	POPTR_0015s04540	promoter	POPTRDRAFT_574999	Phosphoethanolamine N-methyltransferase||S-adenosyl-L-methionine-dependent methyltransferase-like||Methyltransferase type 11
POPTR_0007s01830	DMR_7_1056416	7	1056416	1056959	13	544	0.425651	0.536777	0.792975	-0.111126	hypo	POPTR_0007s01830	promoter	POPTRDRAFT_1082001	-
POPTR_0019s10620	DMR_19_12158582	19	12158582	12158870	10	289	0.256001	0.357421	0.716245	-0.10142	hypo	POPTR_0019s10620	promoter	POPTRDRAFT_780566	Nucleotide-binding, alpha-beta plait||Regulator of nonsense-mediated decay, UPF3
POPTR_0002s25410	DMR_2_22480288	2	22480288	22480366	14	79	0.0892941	0.230663	0.38712	-0.141369	hypo	POPTR_0002s25410	promoter	POPTRDRAFT_756351	Basic helix-loop-helix (bHLH) transcription factors ALC-like, plant||Helix-loop-helix DNA-binding
POPTR_0006s25970	DMR_6_24264283	6	24264283	24264894	9	612	0.601463	0.495009	1.21506	0.106454	hyper	POPTR_0006s25970	exon,intron,utr3	POPTRDRAFT_819556	Adaptor protein complex, beta subunit||Beta2-adaptin/TATA-box binding, C-terminal||Clathrin/coatomer adaptor, adaptin-like, N-terminal||Clathrin adaptor, beta-adaptin, appendage, C-terminal subdomain||AP complex subunit beta||Armadillo-type fold||Armadillo-like helical
POPTR_0002s11300	DMR_2_8359130	2	8359130	8359333	4	204	0.43132	0.232123	1.85815	0.199196	hyper	POPTR_0002s11300	exon	POPTRDRAFT_754856	WWE domain||Poly(ADP-ribose) polymerase, catalytic domain||RST domain of plant C-terminal
POPTR_0018s08890	DMR_18_9805438	18	9805438	9805474	6	37	0.297104	0.410586	0.723608	-0.113483	hypo	POPTR_0018s08890	promoter	POPTRDRAFT_779314	-
POPTR_0013s07140	DMR_13_5860585	13	5860585	5860808	3	224	0.017621	0.130115	0.135426	-0.112494	hypo	POPTR_0013s07140	exon,intron,utr3	POPTRDRAFT_571367	Deoxyribonuclease, TatD-related
POPTR_0006s11470	DMR_6_8687047	6	8687047	8687058	4	12	0.399146	0.296283	1.34718	0.102863	hyper	POPTR_0006s11470	intron	-	Rossmann-like alpha/beta/alpha sandwich fold||Cytidyltransferase-related
POPTR_0030s00530	DMR_scaffold_30_255252	scaffold_30	255252	255341	20	90	0.305264	0.189663	1.6095	0.115601	hyper	POPTR_0030s00530	promoter	-	Leucine-rich repeat||Tyrosine-protein kinase, active site||Concanavalin A-like lectin/glucanase, subgroup||Protein kinase, catalytic domain||Leucine-rich repeat, typical subtype||Protein kinase, ATP binding site||Protein kinase-like domain
POPTR_0008s05490	DMR_8_3180571	8	3180571	3180756	9	186	0.534904	0.420913	1.27082	0.113991	hyper	POPTR_0008s05490	promoter	POPTRDRAFT_765440	Heat shock protein 70kD, peptide-binding domain||Heat shock protein 70||Heat shock protein 70kD, C-terminal domain
POPTR_0014s07680	DMR_14_5748837	14	5748837	5749279	4	443	0.511193	0.207728	2.46088	0.303465	hyper	POPTR_0014s07680	promoter	POPTRDRAFT_1098219	ClpP/crotonase-like domain||Acetyl-CoA carboxylase, alpha subunit||Acetyl-coenzyme A carboxyltransferase, C-terminal
POPTR_0126s00230	DMR_scaffold_126_20208	scaffold_126	20208	20250	9	43	0.500204	0.33455	1.49515	0.165654	hyper	POPTR_0126s00230	promoter	-	Wall-associated kinase||Wall-associated receptor kinase galacturonan-binding domain||Serine/threonine-protein kinase domain||Serine/threonine-protein kinase, active site||Concanavalin A-like lectin/glucanase, subgroup||Protein kinase, catalytic domain||Protein kinase-like domain
POPTR_0001s37000	DMR_1_35820543	1	35820543	35820777	3	235	0.338229	0.439573	0.769449	-0.101344	hypo	POPTR_0001s37000	intron	POPTRDRAFT_829875	Cell differentiation, Rcd1-like||Armadillo-type fold||Armadillo-like helical
POPTR_0012s03910	DMR_12_3143857	12	3143857	3144123	14	267	0.267625	0.162963	1.64225	0.104662	hyper	POPTR_0012s03910	promoter	POPTRDRAFT_806193	Metallo-dependent phosphatase-like||Acid phosphatase, type 5||Metallo-dependent phosphatase
POPTR_0008s18230	DMR_8_12205903	8	12205903	12206333	41	431	0.628095	0.509485	1.2328	0.11861	hyper	POPTR_0008s18230	promoter	POPTRDRAFT_820850	Photosystem II PsbY
POPTR_0009s08520	DMR_9_7779462	9	7779462	7779651	30	190	0.379019	0.503979	0.752053	-0.12496	hypo	POPTR_0009s08520	promoter	POPTRDRAFT_649749	Lactate/malate dehydrogenase, C-terminal||Malate dehydrogenase, active site||Lactate dehydrogenase/glycoside hydrolase, family 4, C-terminal||Lactate/malate dehydrogenase, N-terminal||Malate dehydrogenase, type 1||L-lactate/malate dehydrogenase||NAD(P)-binding domain
POPTR_0003s02550	DMR_3_2648616	3	2648616	2648625	4	10	0.0140006	0.176121	0.079494	-0.16212	hypo	POPTR_0003s02550	intron	FRS8	MULE transposase, conserved domain||Transcription factor, FAR1-related||Zinc finger, SWIM-type||FHY3/FAR1 family||Zinc finger, PMZ-type
POPTR_0007s00300	DMR_7_82742	7	82742	83082	6	341	0.316998	0.521146	0.60827	-0.204148	hypo	POPTR_0007s00300	exon,utr3	-	Immunoglobulin-like fold||Late embryogenesis abundant protein, group 2||Water stress and hypersensitive response domain
POPTR_0018s00260	DMR_18_77219	18	77219	77963	11	745	0.18169	0.301605	0.602411	-0.119915	hypo	POPTR_0018s00260	exon,intron	-	Serine/threonine-protein kinase domain||Leucine-rich repeat||Concanavalin A-like lectin/glucanase, subgroup||Serine/threonine-protein kinase, active site||Protein kinase, catalytic domain||Protein kinase-like domain||Protein kinase, ATP binding site
POPTR_0010s24660	DMR_10_20753978	10	20753978	20754080	11	103	0.234803	0.347907	0.674901	-0.113104	hypo	POPTR_0010s24660	intron	POPTRDRAFT_725409	Kinase phosphorylation domain
POPTR_0001s36010	DMR_1_34492758	1	34492758	34492843	25	86	0.802487	0.653233	1.22848	0.149254	hyper	POPTR_0001s36010	promoter	POPTRDRAFT_752632	-
POPTR_0001s34720	DMR_1_32961638	1	32961638	32962055	3	418	0.050145	0.18355	0.273195	-0.133405	hypo	POPTR_0001s34720	exon,utr5,promoter	POPTRDRAFT_847204	RNA-binding, CRM domain
POPTR_0003s05900	DMR_3_7272158	3	7272158	7272422	4	265	0.124036	0.0167649	7.39854	0.107271	hyper	POPTR_0003s05900	promoter	POPTRDRAFT_817078	Alpha/Beta hydrolase fold||-
POPTR_0008s11330	DMR_8_7178287	8	7178287	7178345	3	59	0.473359	0.288025	1.64347	0.185335	hyper	POPTR_0008s11330	promoter	POPTRDRAFT_564468	Phosphoenolpyruvate carboxylase, bacterial/plant-type||Pyruvate/Phosphoenolpyruvate kinase||Phosphoenolpyruvate carboxylase||Phosphoenolpyruvate carboxylase, active site
POPTR_0013s04050	DMR_13_2684498	13	2684498	2684633	3	136	0.662555	0.494731	1.33922	0.167824	hyper	POPTR_0013s04050	promoter	POPTRDRAFT_241338	Zinc finger, SWIM-type||Zinc finger, PMZ-type||MULE transposase, conserved domain||Transposase, MuDR, plant
POPTR_0014s09550	DMR_14_7104716	14	7104716	7104896	17	181	0.399308	0.275769	1.44798	0.123539	hyper	POPTR_0014s09550	promoter	POPTRDRAFT_664131	Importin-beta, N-terminal||CAS/CSE, C-terminal||Armadillo-type fold||Exportin/Importin, Cse1-like||Armadillo-like helical
POPTR_0001s25550	DMR_1_24621132	1	24621132	24621192	7	61	0.0338518	0.142443	0.237652	-0.108591	hypo	POPTR_0001s25550	promoter	POPTRDRAFT_797648	Uncharacterised protein family UPF0503
POPTR_0018s02990	DMR_18_2627581	18	2627581	2627596	5	16	0.542799	0.399483	1.35875	0.143316	hyper	POPTR_0018s02990	promoter	POPTRDRAFT_911288	Peptidase A1||Peptidase aspartic
POPTR_0015s09390	DMR_15_10614923	15	10614923	10615305	6	383	0.339194	0.226181	1.49965	0.113012	hyper	POPTR_0015s09390	exon	-	Pentatricopeptide repeat||S-adenosyl-L-methionine-dependent methyltransferase-like||Tetratricopeptide-like helical
POPTR_0003s11430	DMR_3_12239048	3	12239048	12239312	3	265	0.238966	0.437834	0.545792	-0.198868	hypo	POPTR_0003s11430	promoter	-	Ribosomal protein S8
POPTR_0001s12450	DMR_1_9662702	1	9662702	9662932	51	231	0.465285	0.327838	1.41925	0.137447	hyper	POPTR_0001s12450	promoter	POPTRDRAFT_640177	Arp2/3 complex, 34kDa subunit p34-Arc
POPTR_0017s13530	DMR_17_13648258	17	13648258	13648365	12	108	0.346682	0.23173	1.49606	0.114952	hyper	POPTR_0017s13530	promoter	-	50S ribosomal protein L30e-like||Ribosomal protein L7A/L8||Ribosomal protein L7Ae/L30e/S12e/Gadd45||Ribosomal protein L7Ae conserved site||Ribosomal protein L7Ae/L8/Nhp2 family
POPTR_0015s08900	DMR_15_10260003	15	10260003	10260071	15	69	0.415789	0.52737	0.78842	-0.111581	hypo	POPTR_0015s08900	promoter	-	Domain of unknown function DUF250||Tpt phosphate/phosphoenolpyruvate translocator
POPTR_0005s24420	DMR_5_22973287	5	22973287	22973510	7	224	0.586289	0.701944	0.835236	-0.115655	hypo	POPTR_0005s24420	exon,intron	POPTRDRAFT_559679	Autophagy-related protein 9
POPTR_0002s00670	DMR_2_297202	2	297202	297312	8	111	0.473045	0.335308	1.41078	0.137737	hyper	POPTR_0002s00670	exon	-	Protein of unknown function DUF4499||3-beta hydroxysteroid dehydrogenase/isomerase||NAD(P)-binding domain
POPTR_0001s02180	DMR_1_1616441	1	1616441	1617411	17	971	0.191721	0.327201	0.585943	-0.13548	hypo	POPTR_0001s02180	exon,intron,utr3	POPTRDRAFT_590037	RWD domain||Zinc finger, RING-type, conserved site||Zinc finger, RING/FYVE/PHD-type||Zinc finger, C6HC-type||Ubiquitin-conjugating enzyme/RWD-like||E3 ubiquitin ligase RBR family||Zinc finger, RING-type
POPTR_0017s06450	DMR_17_4942371	17	4942371	4942380	6	10	0.313743	0.177594	1.76663	0.136149	hyper	POPTR_0017s06450	exon	-	Ubiquitin-related domain||Ubiquitin conserved site||Ubiquitin subgroup
POPTR_0010s14720	DMR_10_14230851	10	14230851	14230929	3	79	0.132496	0.242798	0.545705	-0.110302	hypo	POPTR_0010s14720	exon,utr3	POPTRDRAFT_659020	Phosphatidylinositol 3-/4-kinase, catalytic
POPTR_0011s16990	DMR_11_18671141	11	18671141	18671413	5	273	0.221967	0.336051	0.660516	-0.114084	hypo	POPTR_0011s16990	exon,intron	-	Amino acid transporter, transmembrane
POPTR_0005s04680	DMR_5_3145814	5	3145814	3146063	5	250	0.0517841	0.181639	0.285093	-0.129855	hypo	POPTR_0005s04680	exon,intron,utr5	POPTRDRAFT_595503	-
POPTR_0017s06880	DMR_17_5254947	17	5254947	5255078	8	132	0.253254	0.109269	2.31772	0.143986	hyper	POPTR_0017s06880	promoter	POPTRDRAFT_594421	-
POPTR_0010s07720	DMR_10_8707326	10	8707326	8707881	5	556	0.20848	0.330467	0.630864	-0.121987	hypo	POPTR_0010s07720	exon,utr3	POPTRDRAFT_229883	Translation Initiation factor eIF- 4e||Eukaryotic translation initiation factor 4E (eIF-4E), conserved site||Translation Initiation factor eIF- 4e-like domain
POPTR_0006s03180	DMR_6_2005956	6	2005956	2006107	7	152	0.475351	0.365941	1.29898	0.10941	hyper	POPTR_0006s03180	promoter	-	Cytochrome P450, E-class, group I||Cytochrome P450, conserved site||Cytochrome P450
POPTR_0001s37230	DMR_1_36182602	1	36182602	36182991	8	390	0.485119	0.383306	1.26562	0.101813	hyper	POPTR_0001s37230	exon	POPTRDRAFT_550162	Nucleotide-binding, alpha-beta plait||RNA recognition motif domain
POPTR_0014s17460	DMR_14_13653398	14	13653398	13653831	9	434	0.23687	0.12183	1.94427	0.11504	hyper	POPTR_0014s17460	exon,intron,utr3
POPTR_0006s16330	DMR_6_14241290	6	14241290	14241478	4	189	0.404926	0.527302	0.767921	-0.122376	hypo	POPTR_0006s16330	intron	POPTRDRAFT_273313	Pentatricopeptide repeat
POPTR_0019s12030	DMR_19_13192083	19	13192083	13192229	7	147	0.739065	0.632217	1.169	0.106847	hyper	POPTR_0019s12030	exon,intron	POPTRDRAFT_249871	Protein of unknown function DUF455||Ferritin/ribonucleotide reductase-like
POPTR_0019s02950	DMR_19_2871988	19	2871988	2872194	3	207	0.0340749	0.140281	0.242904	-0.106206	hypo	POPTR_0019s02950	exon,intron,utr5	POPTRDRAFT_264252	P-loop containing nucleoside triphosphate hydrolase||-||Toll-Interleukin receptor
POPTR_0003s05220	DMR_3_6461288	3	6461288	6461750	14	463	0.246332	0.125394	1.96446	0.120938	hyper	POPTR_0003s05220	promoter	POPTRDRAFT_853530	Protein kinase, ATP binding site||Protein kinase-like domain||Serine-threonine/tyrosine-protein kinase||Protein kinase, catalytic domain||Serine/threonine-protein kinase domain||Serine/threonine-protein kinase, active site
POPTR_1455s00200	DMR_scaffold_1455_3236	scaffold_1455	3236	3242	3	7	0.482619	0.190417	2.53454	0.292202	hyper	POPTR_1455s00200	promoter	-	Tubulin, conserved site||Tubulin/FtsZ, GTPase domain||Tubulin, C-terminal||Beta tubulin||Beta tubulin, autoregulation binding site||Tubulin/FtsZ, C-terminal||Tubulin/FtsZ, 2-layer sandwich domain
POPTR_0009s01320	DMR_9_1583592	9	1583592	1583963	4	372	0.260754	0.10881	2.39641	0.151944	hyper	POPTR_0009s01320	promoter	POPTRDRAFT_650512	ABC transporter-like||P-loop containing nucleoside triphosphate hydrolase||ATPase, AAA+ type, core||ABC transporter, conserved site
POPTR_0013s15460	DMR_13_15432172	13	15432172	15432234	3	63	0.226153	0.350193	0.645795	-0.12404	hypo	POPTR_0013s15460	intron	-	Ubiquitin-conjugating enzyme, E2||Ubiquitin-conjugating enzyme/RWD-like
POPTR_0018s13210	DMR_18_13619629	18	13619629	13619916	61	288	0.578353	0.703919	0.821619	-0.125565	hypo	POPTR_0018s13210	promoter	POPTRDRAFT_669794	Cation transporter
POPTR_0008s23000	DMR_8_18198557	8	18198557	18198644	6	88	0.221745	0.0700722	3.16452	0.151673	hyper	POPTR_0008s23000	promoter	POPTRDRAFT_836781	Protein dehydration-induced 19, C-terminal||Drought induced 19/ RING finger protein 114
POPTR_0011s06450	DMR_11_6829728	11	6829728	6829849	10	122	0.349155	0.543884	0.641967	-0.194728	hypo	POPTR_0011s06450	promoter	-	Leucine-rich repeat
POPTR_0002s08070	DMR_2_5577700	2	5577700	5577939	3	240	0.210366	0.078034	2.69583	0.132332	hyper	POPTR_0002s08070	promoter
POPTR_0010s07720	DMR_10_8706656	10	8706656	8706967	5	312	0.381492	0.501257	0.761071	-0.119765	hypo	POPTR_0010s07720	intron	POPTRDRAFT_229883	Translation Initiation factor eIF- 4e||Eukaryotic translation initiation factor 4E (eIF-4E), conserved site||Translation Initiation factor eIF- 4e-like domain
POPTR_0001s41100	DMR_1_40758071	1	40758071	40758210	22	140	0.14079	0.479446	0.293652	-0.338656	hypo	POPTR_0001s41100	promoter	POPTRDRAFT_783553	-
POPTR_0015s00640	DMR_15_381709	15	381709	381862	3	154	0.390717	0.140443	2.78202	0.250274	hyper	POPTR_0015s00640	exon,utr3	-	No apical meristem (NAM) protein
POPTR_0005s08700	DMR_5_6056222	5	6056222	6056329	3	108	0.282699	0.1726	1.63789	0.110099	hyper	POPTR_0005s08700	promoter	POPTRDRAFT_760199	-
POPTR_0006s15320	DMR_6_12668237	6	12668237	12668255	6	19	0.123313	0.243227	0.506989	-0.119913	hypo	POPTR_0006s15320	promoter
POPTR_0018s00260	DMR_18_74263	18	74263	74428	8	166	0.445488	0.281871	1.58047	0.163616	hyper	POPTR_0018s00260	exon,intron	-	Serine/threonine-protein kinase domain||Leucine-rich repeat||Concanavalin A-like lectin/glucanase, subgroup||Serine/threonine-protein kinase, active site||Protein kinase, catalytic domain||Protein kinase-like domain||Protein kinase, ATP binding site
POPTR_0001s30490	DMR_1_28978152	1	28978152	28978227	6	76	0.552403	0.273207	2.02192	0.279196	hyper	POPTR_0001s30490	promoter	POPTRDRAFT_815692	WD40/YVTN repeat-like-containing domain||U2A'/phosphoprotein 32 family A, C-terminal||WD40 repeat||WD40-repeat-containing domain
POPTR_0001s15410	DMR_1_12250901	1	12250901	12251263	8	363	0.295707	0.501905	0.589169	-0.206198	hypo	POPTR_0001s15410	exon,intron	POPTRDRAFT_1109724	NUDIX hydrolase, conserved site||NUDIX hydrolase domain||NUDIX hydrolase domain-like||Nudix hydrolase 6-like
POPTR_0009s16880	DMR_9_12748778	9	12748778	12749167	3	390	0.189145	0.0408515	4.63005	0.148293	hyper	POPTR_0009s16880	exon,intron	POPTRDRAFT_803974	Nucleotide-binding, alpha-beta plait||RNA recognition motif domain
POPTR_0007s13800	DMR_7_13830319	7	13830319	13832197	40	1879	0.674132	0.553956	1.21694	0.120176	hyper	POPTR_0007s13800	promoter	POPTRDRAFT_802978	Aldolase-type TIM barrel||Fructose-bisphosphate aldolase class-I active site||Fructose-bisphosphate aldolase class-I, eukaryotic-type||Fructose-bisphosphate aldolase, class-I
POPTR_0009s15210	DMR_9_11811345	9	11811345	11811640	4	296	0.166115	0.0609525	2.72532	0.105162	hyper	POPTR_0009s15210	exon	POPTRDRAFT_556937	AT hook, DNA-binding motif||Domain of unknown function DUF296
POPTR_0008s04530	DMR_8_2584487	8	2584487	2584552	12	66	0.56291	0.428526	1.31359	0.134384	hyper	POPTR_0008s04530	exon,utr3	POPTRDRAFT_765352	-
POPTR_0010s24760	DMR_10_20785192	10	20785192	20785298	3	107	0.20417	0.0915297	2.23064	0.11264	hyper	POPTR_0010s24760	exon,intron,utr5	-	Ribosomal protein S17e||Ribosomal protein S17e, conserved site
POPTR_0010s10580	DMR_10_11076969	10	11076969	11077110	15	142	0.295227	0.417229	0.70759	-0.122002	hypo	POPTR_0010s10580	promoter	-	GCN5-related N-acetyltransferase (GNAT) domain||Acyl-CoA N-acyltransferase
POPTR_0005s01150	DMR_5_720806	5	720806	721413	28	608	0.405447	0.293012	1.38372	0.112435	hyper	POPTR_0005s01150	exon,intron	POPTRDRAFT_789231	Leucine-rich repeat-containing N-terminal, type 2||Leucine-rich repeat||Leucine-rich repeat, typical subtype
POPTR_0010s02660	DMR_10_3076643	10	3076643	3076829	7	187	0.176675	0.0677796	2.60661	0.108896	hyper	POPTR_0010s02660	exon	POPTRDRAFT_768802	Apple-like||Concanavalin A-like lectin/glucanase, subgroup||Epidermal growth factor-like, type 3||Serine/threonine-protein kinase domain||Serine/threonine-protein kinase, active site||Protein kinase, catalytic domain||Bulb-type lectin domain||S-locus glycoprotein||Serine-threonine/tyrosine-protein kinase||Protein kinase-like domain
POPTR_0015s00850	DMR_15_493477	15	493477	493646	36	170	0.428939	0.225116	1.90541	0.203823	hyper	POPTR_0015s00850	promoter	-	Cytochrome P450, conserved site||Cytochrome P450||Cytochrome P450, E-class, group I
POPTR_0001s14120	DMR_1_11084025	1	11084025	11084210	22	186	0.295112	0.41792	0.706144	-0.122808	hypo	POPTR_0001s14120	promoter	XM_002297794.1	Uncharacterised protein family UPF0016
POPTR_0003s11970	DMR_3_12678863	3	12678863	12679018	3	156	0.444853	0.321794	1.38241	0.123059	hyper	POPTR_0003s11970	intron	-	Protein of unknown function DUF544
POPTR_0018s11150	DMR_18_11941297	18	11941297	11941548	3	252	0.209502	0.309676	0.676522	-0.100173	hypo	POPTR_0018s11150	exon,intron	POPTRDRAFT_653625	Tetratricopeptide repeat-containing||Tetratricopeptide-like helical||Tetratricopeptide repeat
POPTR_0003s12700	DMR_3_13214819	3	13214819	13214913	3	95	0.179223	0.29215	0.613464	-0.112926	hypo	POPTR_0003s12700	promoter	XM_002304457.1	Glutamate--cysteine ligase, GCS2||Glutamate--cysteine ligase, plant
POPTR_0004s08040	DMR_4_6574713	4	6574713	6574940	20	228	0.388164	0.268495	1.4457	0.119669	hyper	POPTR_0004s08040	promoter	POPTRDRAFT_831166	OPI10 family||Protein of unknown function DUF775
POPTR_0001s35660	DMR_1_34008566	1	34008566	34009441	28	876	0.648434	0.54404	1.19189	0.104394	hyper	POPTR_0001s35660	exon,intron,utr5	POPTRDRAFT_174078	-||Zinc finger, RING/FYVE/PHD-type||von Willebrand factor, type A||Zinc finger, RING-type
POPTR_0009s06690	DMR_9_6425779	9	6425779	6426011	9	233	0.598336	0.498113	1.20121	0.100223	hyper	POPTR_0009s06690	exon,utr3	-	Mitochondrial substrate/solute carrier||Mitochondrial carrier protein||Adenine nucleotide translocator 1||Mitochondrial carrier domain
POPTR_0013s05880	DMR_13_4249826	13	4249826	4250071	4	246	0.189278	0.368222	0.514032	-0.178944	hypo	POPTR_0013s05880	promoter
POPTR_0204s00240	DMR_scaffold_204_22331	scaffold_204	22331	22514	4	184	0.238029	0.135574	1.75572	0.102456	hyper	POPTR_0204s00240	promoter	XM_002333478.1	Leucine-rich repeat, typical subtype||Leucine-rich repeat
POPTR_0009s03950	DMR_9_4531214	9	4531214	4531571	5	358	0.232034	0.114788	2.02142	0.117246	hyper	POPTR_0009s03950	promoter	POPTRDRAFT_203654	Zinc/iron permease
POPTR_0016s01330	DMR_16_585911	16	585911	586254	68	344	0.395948	0.188176	2.10414	0.207772	hyper	POPTR_0016s01330	exon,intron,utr5	XM_002323117.1	Armadillo-like helical||Armadillo-type fold||Mo25-like
POPTR_2406s00200	DMR_scaffold_2406_1819	scaffold_2406	1819	1844	10	26	0.31269	0.442282	0.706993	-0.129592	hypo	POPTR_2406s00200	intron	-	UDP-glucuronosyl/UDP-glucosyltransferase
POPTR_0002s05860	DMR_2_3845244	2	3845244	3845353	41	110	0.487257	0.592675	0.822132	-0.105418	hypo	POPTR_0002s05860	promoter	-	Auxin responsive SAUR protein
POPTR_0002s21030	DMR_2_17359439	2	17359439	17359797	47	359	0.664256	0.556308	1.19404	0.107947	hyper	POPTR_0002s21030	promoter	POPTRDRAFT_771233	Bulb-type lectin domain
POPTR_0013s13430	DMR_13_13910124	13	13910124	13910597	27	474	0.377514	0.268547	1.40577	0.108967	hyper	POPTR_0013s13430	promoter	POPTRDRAFT_582717	-
POPTR_0001s42330	DMR_1_42083294	1	42083294	42083415	14	122	0.547925	0.302332	1.81233	0.245593	hyper	POPTR_0001s42330	intron	POPTRDRAFT_588615	S-locus receptor kinase, C-terminal||Apple-like||Protein kinase-like domain||Serine-threonine/tyrosine-protein kinase||S-locus glycoprotein||Bulb-type lectin domain||Protein kinase, catalytic domain||Serine/threonine-protein kinase, active site||Serine/threonine-protein kinase domain
POPTR_0002s05040	DMR_2_3248724	2	3248724	3249283	17	560	0.288488	0.397098	0.726491	-0.10861	hypo	POPTR_0002s05040	exon,utr3	POPTRDRAFT_798547	Harbinger transposase-derived nuclease domain
POPTR_0006s25970	DMR_6_24269946	6	24269946	24270892	16	947	0.288517	0.035831	8.05215	0.252686	hyper	POPTR_0006s25970	promoter	POPTRDRAFT_819556	Adaptor protein complex, beta subunit||Beta2-adaptin/TATA-box binding, C-terminal||Clathrin/coatomer adaptor, adaptin-like, N-terminal||Clathrin adaptor, beta-adaptin, appendage, C-terminal subdomain||AP complex subunit beta||Armadillo-type fold||Armadillo-like helical
POPTR_0006s12920	DMR_6_10139214	6	10139214	10139283	14	70	0.590028	0.473257	1.24674	0.116771	hyper	POPTR_0006s12920	promoter	POPTRDRAFT_809842	Cytokinin riboside 5'-monophosphate phosphoribohydrolase LOG||LOG family
POPTR_0015s02230	DMR_15_1573621	15	1573621	1573712	23	92	0.00321018	0.143853	0.0223157	-0.140643	hypo	POPTR_0015s02230	promoter	POPTRDRAFT_251115	Peptidase M41, FtsH||ATPase, AAA-type, core||ATPase, AAA-type, conserved site||P-loop containing nucleoside triphosphate hydrolase||ATPase, AAA+ type, core||Peptidase M41
POPTR_0010s25230	DMR_10_21007111	10	21007111	21007392	3	282	0.132022	0.00540338	24.4332	0.126619	hyper	POPTR_0010s25230	exon,utr3	POPTRDRAFT_884297	Helicase-associated domain||P-loop containing nucleoside triphosphate hydrolase||Double-stranded RNA-binding-like||DEAD-like helicase||Domain of unknown function DUF1605||DNA/RNA helicase, DEAD/DEAH box type, N-terminal||Helicase, C-terminal
POPTR_0001s28220	DMR_1_26992825	1	26992825	26993750	15	926	0.434522	0.32651	1.33081	0.108012	hyper	POPTR_0001s28220	exon,intron,utr3	POPTRDRAFT_706531	Telomerase activating protein Est1||Tetratricopeptide-like helical||Telomere elongation protein Est1, DNA-binding
POPTR_0001s16200	DMR_1_13022766	1	13022766	13022923	3	158	0.325375	0.428125	0.76	-0.10275	hypo	POPTR_0001s16200	promoter	POPTRDRAFT_813228	Intron-encoded nuclease 2
POPTR_0014s05130	DMR_14_3905986	14	3905986	3906203	3	218	0.296237	0.409451	0.723498	-0.113214	hypo	POPTR_0014s05130	exon,intron	POPTRDRAFT_740160	Ribosomal protein L37ae/L37e, N-terminal||Ribosomal protein L37ae||Ribosomal protein, zinc-binding domain
POPTR_0013s10190	DMR_13_10203767	13	10203767	10203913	13	147	0.476726	0.279852	1.70349	0.196874	hyper	POPTR_0013s10190	promoter	-	Transcription factor, MADS-box
POPTR_0002s25420	DMR_2_22494804	2	22494804	22495128	6	325	0.248112	0.360291	0.688645	-0.112178	hypo	POPTR_0002s25420	promoter	POPTRDRAFT_816956	Chaperonin Cpn60/TCP-1||Chaperonin Cpn60||GroEL-like equatorial domain||Chaperonin Cpn60, conserved site||GroEL-like apical domain
POPTR_0002s20910	DMR_2_17130331	2	17130331	17130648	12	318	0.519697	0.404963	1.28332	0.114734	hyper	POPTR_0002s20910	exon,intron	POPTRDRAFT_243527	WD40/YVTN repeat-like-containing domain||WD40 repeat||WD40-repeat-containing domain
POPTR_0013s05320	DMR_13_3800841	13	3800841	3801381	7	541	0.279707	0.399268	0.70055	-0.119561	hypo	POPTR_0013s05320	exon	POPTRDRAFT_241726	Armadillo-like helical||HEAT, type 2||-||Armadillo-type fold||Importin-beta, N-terminal
POPTR_0006s25760	DMR_6_24141840	6	24141840	24142080	3	241	0.59512	0.463323	1.28446	0.131797	hyper	POPTR_0006s25760	intron	POPTRDRAFT_716764	Ubiquitin-conjugating enzyme, E2||Ubiquitin-conjugating enzyme, active site||Ubiquitin-conjugating enzyme/RWD-like
POPTR_0020s00200	DMR_scaffold_20_142715	scaffold_20	142715	142966	3	252	0.181249	0.0809895	2.23793	0.100259	hyper	POPTR_0020s00200	exon	POPTRDRAFT_573525	-
POPTR_0019s13750	DMR_19_14606237	19	14606237	14606705	4	469	0.298727	0.426935	0.699702	-0.128208	hypo	POPTR_0019s13750	promoter	POPTRDRAFT_580339	Ankyrin repeat||Ankyrin repeat-containing domain||Caskin/Ankyrin repeat-containing protein
POPTR_0011s09950	DMR_11_12396492	11	12396492	12397414	15	923	0.551079	0.430504	1.28008	0.120575	hyper	POPTR_0011s09950	exon,intron	POPTRDRAFT_771537	Zinc finger, RING-type||Zinc finger, RING/FYVE/PHD-type
POPTR_0019s02440	DMR_19_2236227	19	2236227	2236349	5	123	0.476898	0.283457	1.68243	0.19344	hyper	POPTR_0019s02440	promoter	-	Protein of unknown function DUF593
POPTR_0003s12740	DMR_3_13230664	3	13230664	13230877	6	214	0.208836	0.311101	0.671282	-0.102264	hypo	POPTR_0003s12740	exon,utr3	POPTRDRAFT_817356	Bromo adjacent homology (BAH) domain
POPTR_0003s12750	DMR_3_13230664	3	13230664	13230877	6	214	0.208836	0.311101	0.671282	-0.102264	hypo	POPTR_0003s12750	promoter	POPTRDRAFT_1074031	Bromo adjacent homology (BAH) domain||Transcription elongation factor S-IIM||Transcription elongation factor S-II, central domain
POPTR_0010s15800	DMR_10_14912427	10	14912427	14912895	43	469	0.327325	0.453159	0.722318	-0.125834	hypo	POPTR_0010s15800	promoter	POPTRDRAFT_723945	GHMP kinase, C-terminal||Ribosomal protein S5 domain 2-type fold, subgroup||Galactokinase galactose-binding domain||Galactokinase, conserved site||GHMP kinase, ATP-binding, conserved site||GHMP kinase||Ribosomal protein S5 domain 2-type fold||-
POPTR_0010s24430	DMR_10_20646674	10	20646674	20646946	4	273	0.166319	0.0206092	8.07015	0.14571	hyper	POPTR_0010s24430	exon	POPTRDRAFT_228757	Alpha/beta hydrolase fold-1||Alpha/Beta hydrolase fold
POPTR_0004s04180	DMR_4_3000196	4	3000196	3000214	3	19	0.338975	0.227103	1.49261	0.111872	hyper	POPTR_0004s04180	exon,utr3	POPTRDRAFT_555816	-
POPTR_0004s04170	DMR_4_3000196	4	3000196	3000214	3	19	0.338975	0.227103	1.49261	0.111872	hyper	POPTR_0004s04170	promoter	POPTRDRAFT_817868	Transcription factor Tfb2
POPTR_0014s10900	DMR_14_8138934	14	8138934	8139639	11	706	0.250678	0.139017	1.80322	0.111661	hyper	POPTR_0014s10900	intron	POPTRDRAFT_245387	EF-Hand 1, calcium-binding site||Ion transport 2||Two pore domain potassium channel, plant||Potassium channel, two pore-domain
POPTR_0008s09480	DMR_8_5877491	8	5877491	5877543	8	53	0.7263	0.570718	1.27261	0.155582	hyper	POPTR_0008s09480	exon,utr3	POPTRDRAFT_656515	-
POPTR_0008s18140	DMR_8_12153409	8	12153409	12153658	3	250	0.313653	0.150773	2.08031	0.162881	hyper	POPTR_0008s18140	promoter	POPTRDRAFT_766586	-
POPTR_0015s11460	DMR_15_12042352	15	12042352	12042651	3	300	0.254222	0.0151429	16.7882	0.239079	hyper	POPTR_0015s11460	exon,utr5,promoter	-	Ubiquitin-conjugating enzyme, active site||Ubiquitin-conjugating enzyme/RWD-like||Ubiquitin-associated/translation elongation factor EF1B, N-terminal, eukaryote||Ubiquitin-conjugating enzyme, E2
POPTR_0010s16990	DMR_10_15763768	10	15763768	15763919	10	152	0.18231	0.0771344	2.36353	0.105175	hyper	POPTR_0010s16990	promoter	POPTRDRAFT_566971	Protein of unknown function DUF155
POPTR_0010s17000	DMR_10_15763768	10	15763768	15763919	10	152	0.18231	0.0771344	2.36353	0.105175	hyper	POPTR_0010s17000	exon,utr5,promoter	-	Septum formation topological specificity factor MinE
POPTR_0005s01150	DMR_5_727087	5	727087	727339	5	253	0.157642	0.294942	0.534486	-0.1373	hypo	POPTR_0005s01150	promoter	POPTRDRAFT_789231	Leucine-rich repeat-containing N-terminal, type 2||Leucine-rich repeat||Leucine-rich repeat, typical subtype
POPTR_0009s12790	DMR_9_10377615	9	10377615	10377660	11	46	0.630472	0.501447	1.25731	0.129025	hyper	POPTR_0009s12790	exon	POPTRDRAFT_818144	ATPase, F0/V0 complex, subunit C||ATPase, V0 complex, proteolipid subunit C, eukaryotic||ATPase, V0 complex, proteolipid subunit C
POPTR_0003s17960	DMR_3_17187389	3	17187389	17187904	7	516	0.359543	0.202716	1.77363	0.156827	hyper	POPTR_0003s17960	exon,utr3	POPTRDRAFT_853195	Ribosomal protein L7Ae/L30e/S12e/Gadd45||Ribosomal protein S12e||50S ribosomal protein L30e-like
POPTR_0010s19720	DMR_10_17560922	10	17560922	17561368	19	447	0.495331	0.60211	0.822659	-0.106779	hypo	POPTR_0010s19720	exon,intron	-	High mobility group protein HMGB, plant||High mobility group, superfamily
POPTR_0008s19730	DMR_8_13607808	8	13607808	13608292	4	485	0.311029	0.185833	1.67371	0.125197	hyper	POPTR_0008s19730	exon,utr5,promoter	POPTRDRAFT_696301	Signal transduction response regulator, receiver domain||CheY-like superfamily
POPTR_0011s06090	DMR_11_6114076	11	6114076	6114668	164	593	0.301584	0.17613	1.71228	0.125454	hyper	POPTR_0011s06090	exon,intron	POPTRDRAFT_586084	-
POPTR_0010s19730	DMR_10_17566508	10	17566508	17566731	7	224	0.386221	0.242885	1.59014	0.143336	hyper	POPTR_0010s19730	promoter	POPTRDRAFT_724484	Yippee-like protein
POPTR_0005s07600	DMR_5_5204586	5	5204586	5204669	3	84	0.147943	0.0470743	3.14275	0.100868	hyper	POPTR_0005s07600	exon,intron	POPTRDRAFT_760093	-
POPTR_0009s13930	DMR_9_11005478	9	11005478	11005737	41	260	0.22723	0.55288	0.410993	-0.32565	hypo	POPTR_0009s13930	promoter	POPTRDRAFT_649196	Translation initiation factor 3||Translation initiation factor 3, C-terminal||Translation initiation factor 3, N-terminal
POPTR_0004s07810	DMR_4_6406599	4	6406599	6406650	4	52	0.182669	0.295533	0.6181	-0.112864	hypo	POPTR_0004s07810	promoter	POPTRDRAFT_714243	Cobyrinic acid a,c-diamide synthase||Septum site-determining protein MinD||ATP binding protein MinD||P-loop containing nucleoside triphosphate hydrolase
POPTR_0001s05020	DMR_1_3874288	1	3874288	3874449	8	162	0.341706	0.196635	1.73777	0.145071	hyper	POPTR_0001s05020	promoter	POPTRDRAFT_797040	Protein of unknown function DUF3474||Fatty acid desaturase, type 1
POPTR_0001s43430	DMR_1_43488978	1	43488978	43489442	14	465	0.51017	0.380539	1.34065	0.12963	hyper	POPTR_0001s43430	promoter	-	PGG domain||Caskin/Ankyrin repeat-containing protein
POPTR_0009s13930	DMR_9_11005970	9	11005970	11006203	3	234	0.249788	0.0689487	3.62282	0.18084	hyper	POPTR_0009s13930	promoter	POPTRDRAFT_649196	Translation initiation factor 3||Translation initiation factor 3, C-terminal||Translation initiation factor 3, N-terminal
POPTR_0068s00200	DMR_scaffold_68_8256	scaffold_68	8256	8562	11	307	0.388615	0.252702	1.53784	0.135912	hyper	POPTR_0068s00200	exon,utr3	POPTRDRAFT_589241	Calcium-binding EF-hand||EF-Hand 1, calcium-binding site||EF-hand-like domain
POPTR_0016s14750	DMR_16_13903103	16	13903103	13903205	10	103	0.239173	0.10008	2.38982	0.139093	hyper	POPTR_0016s14750	promoter	POPTRDRAFT_254540	Protein of unknown function DUF3411
POPTR_0013s05880	DMR_13_4248758	13	4248758	4249337	5	580	0.0162357	0.153813	0.105554	-0.137578	hypo	POPTR_0013s05880	exon,utr5,promoter
POPTR_0001s10940	DMR_1_8486127	1	8486127	8486511	8	385	0.517654	0.706241	0.732972	-0.188586	hypo	POPTR_0001s10940	exon,intron	POPTRDRAFT_815024	26S proteasome non-ATPase regulatory subunit Rpn12
POPTR_0018s07160	DMR_18_7339847	18	7339847	7340611	14	765	0.0109518	0.184874	0.0592393	-0.173923	hypo	POPTR_0018s07160	promoter	POPTRDRAFT_745105	Photosystem II PsbX
POPTR_0006s25020	DMR_6_23475906	6	23475906	23476046	3	141	0.258683	0.136545	1.89449	0.122138	hyper	POPTR_0006s25020	promoter
POPTR_0004s19690	DMR_4_19471369	4	19471369	19471599	17	231	0.485652	0.61589	0.788537	-0.130238	hypo	POPTR_0004s19690	exon,intron	-	Signal transduction histidine kinase, phosphotransfer (Hpt) domain
POPTR_0015s07840	DMR_15_9132424	15	9132424	9133089	5	666	0.120579	0.0174956	6.89193	0.103083	hyper	POPTR_0015s07840	exon,intron,utr3	POPTRDRAFT_575064	Glucose/Sorbosone dehydrogenase||Soluble quinoprotein glucose/sorbosone dehydrogenase||Six-bladed beta-propeller, TolB-like
POPTR_0017s06880	DMR_17_5257290	17	5257290	5257527	4	238	0.449544	0.330621	1.35969	0.118923	hyper	POPTR_0017s06880	intron	POPTRDRAFT_594421	-
POPTR_0002s07900	DMR_2_5433926	2	5433926	5434516	27	591	0.687784	0.587128	1.17144	0.100656	hyper	POPTR_0002s07900	exon,intron	POPTRDRAFT_643578	-||Histone promoter control 2 (HPC2)
POPTR_0014s11960	DMR_14_8841936	14	8841936	8842026	11	91	0.442766	0.623113	0.710571	-0.180347	hypo	POPTR_0014s11960	promoter
POPTR_0004s22740	DMR_4_21609024	4	21609024	21609180	15	157	0.499356	0.607926	0.82141	-0.10857	hypo	POPTR_0004s22740	exon,intron	POPTRDRAFT_584463	T-complex 11
POPTR_0011s05360	DMR_11_5298183	11	5298183	5298482	9	300	0.48805	0.373448	1.30688	0.114602	hyper	POPTR_0011s05360	exon	POPTRDRAFT_580918	Telomerase activating protein Est1||Tetratricopeptide-like helical||Telomere elongation protein Est1, DNA-binding
POPTR_0008s17340	DMR_8_11632305	8	11632305	11632645	11	341	0.194796	0.0873541	2.22996	0.107442	hyper	POPTR_0008s17340	exon,utr3	POPTRDRAFT_766510	Ribosomal RNA-processing protein 14/surfeit locus protein 6, C-terminal domain||Surfeit locus 6
POPTR_0004s01460	DMR_4_832223	4	832223	832329	4	107	0.336515	0.120149	2.80081	0.216366	hyper	POPTR_0004s01460	promoter	POPTRDRAFT_196573	Concanavalin A-like lectin/glucanase, subgroup||Serine/threonine-protein kinase domain||Serine/threonine-protein kinase, active site||Thaumatin, pathogenesis-related||Protein kinase, catalytic domain||Protein kinase, ATP binding site||Protein kinase-like domain
POPTR_0013s06980	DMR_13_5669306	13	5669306	5669356	4	51	0.0236898	0.124305	0.190577	-0.100616	hypo	POPTR_0013s06980	intron	POPTRDRAFT_571347	-||Prefoldin beta-like
POPTR_0015s05700	DMR_15_6051325	15	6051325	6051483	21	159	0.374523	0.272354	1.37513	0.102169	hyper	POPTR_0015s05700	promoter
POPTR_0068s00200	DMR_scaffold_68_10587	scaffold_68	10587	10976	14	390	0.207516	0.318658	0.651219	-0.111142	hypo	POPTR_0068s00200	promoter	POPTRDRAFT_589241	Calcium-binding EF-hand||EF-Hand 1, calcium-binding site||EF-hand-like domain
POPTR_0019s04210	DMR_19_4303224	19	4303224	4304241	23	1018	0.299649	0.186883	1.60341	0.112766	hyper	POPTR_0019s04210	exon,intron,promoter	POPTRDRAFT_573781	Cytoplasmic FMR1-interacting
POPTR_0002s08110	DMR_2_5598874	2	5598874	5599186	16	313	0.578235	0.432674	1.33642	0.145561	hyper	POPTR_0002s08110	exon	-	Winged helix-turn-helix transcription repressor DNA-binding||SANT domain, DNA binding||SANT, eukarya
POPTR_0007s04900	DMR_7_3090555	7	3090555	3090799	5	245	0.300653	0.500362	0.60087	-0.19971	hypo	POPTR_0007s04900	promoter	POPTRDRAFT_217351	-
POPTR_0009s16170	DMR_9_12352319	9	12352319	12352631	21	313	0.434924	0.306357	1.41967	0.128568	hyper	POPTR_0009s16170	promoter	POPTRDRAFT_648978	OTU domain-containing protein 5/Otubain-like deubiquitinase 1||Ovarian tumour, otubain||Ubiquitin-associated/translation elongation factor EF1B, N-terminal, eukaryote
POPTR_0010s09020	DMR_10_9808223	10	9808223	9809267	60	1045	0.402866	0.506052	0.796096	-0.103186	hypo	POPTR_0010s09020	promoter	POPTRDRAFT_788102	FAE1/Type III polyketide synthase-like protein||3-Oxoacyl-[acyl-carrier-protein (ACP)] synthase III C-terminal||Very-long-chain 3-ketoacyl-CoA synthase||-
POPTR_0002s15710	DMR_2_11731707	2	11731707	11732113	8	407	0.152358	0.0419735	3.62985	0.110384	hyper	POPTR_0002s15710	exon,intron	POPTRDRAFT_644414	-
POPTR_0014s09730	DMR_14_7249346	14	7249346	7249610	3	265	0.00546037	0.14126	0.0386546	-0.1358	hypo	POPTR_0014s09730	promoter	POPTRDRAFT_245070	Nucleotide-binding, alpha-beta plait||Arginine/serine-rich-splicing factor RSP31||RNA recognition motif domain
POPTR_0008s16030	DMR_8_10692383	8	10692383	10692715	7	333	0.464206	0.349927	1.32658	0.114278	hyper	POPTR_0008s16030	intron	-	Peptidase S9, prolyl oligopeptidase, catalytic domain||Peptidase S9, serine active site||WD40/YVTN repeat-like-containing domain||Alpha/Beta hydrolase fold||WD40-like Beta Propeller
POPTR_0012s09850	DMR_12_10758701	12	10758701	10758812	4	112	0.532608	0.415856	1.28075	0.116752	hyper	POPTR_0012s09850	exon	POPTRDRAFT_823412	Protein of unknown function DUF167
POPTR_0017s08810	DMR_17_7392196	17	7392196	7392225	7	30	0.525971	0.385286	1.36514	0.140685	hyper	POPTR_0017s08810	promoter	POPTRDRAFT_810676	ATPase, V1 complex, subunit C
POPTR_0006s09870	DMR_6_7282785	6	7282785	7283294	11	510	0.485028	0.285364	1.69968	0.199664	hyper	POPTR_0006s09870	promoter	POPTRDRAFT_560885	Chloramphenicol acetyltransferase-like domain||-
POPTR_0002s23840	DMR_2_21317177	2	21317177	21317667	17	491	0.423254	0.550397	0.768997	-0.127143	hypo	POPTR_0002s23840	exon,intron	POPTRDRAFT_756198	DNA/RNA helicase, DEAD/DEAH box type, N-terminal||Helicase, C-terminal||Transcription factor CarD||Transcription-repair-coupling factor domain||DEAD-like helicase||P-loop containing nucleoside triphosphate hydrolase
POPTR_0003s21640	DMR_3_19717530	3	19717530	19717912	8	383	0.450391	0.338262	1.33149	0.112129	hyper	POPTR_0003s21640	promoter	-	Plant peroxidase||Peroxidase, active site||Haem peroxidase||Peroxidases heam-ligand binding site||Haem peroxidase, plant/fungal/bacterial
POPTR_0014s07790	DMR_14_5824835	14	5824835	5825064	21	230	0.342356	0.604897	0.565973	-0.262542	hypo	POPTR_0014s07790	promoter	POPTRDRAFT_572234	Domain of unknown function DUF296||AT hook, DNA-binding motif
POPTR_0004s05180	DMR_4_3925211	4	3925211	3925356	37	146	0.252574	0.372904	0.677318	-0.120329	hypo	POPTR_0004s05180	intron	POPTRDRAFT_817827	Periplasmic binding protein-like I||Ionotropic glutamate receptor||Ionotropic glutamate receptor, plant||Extracellular ligand-binding receptor
POPTR_0009s03780	DMR_9_4369887	9	4369887	4370070	19	184	0.453073	0.345416	1.31168	0.107657	hyper	POPTR_0009s03780	promoter
POPTR_0018s02580	DMR_18_2339212	18	2339212	2339564	9	353	0.426157	0.283697	1.50216	0.14246	hyper	POPTR_0018s02580	exon	POPTRDRAFT_669162	Phospholipase D-like domain||Phospholipase D/Transphosphatidylase
POPTR_0006s04640	DMR_6_3184183	6	3184183	3184595	8	413	0.0944391	0.308329	0.306293	-0.21389	hypo	POPTR_0006s04640	promoter	POPTRDRAFT_652681	-
POPTR_0005s12990	DMR_5_9816969	5	9816969	9817291	11	323	0.645224	0.532883	1.21082	0.112341	hyper	POPTR_0005s12990	exon,intron	POPTRDRAFT_424350	Protein of unknown function DUF3633||Zinc finger, LIM-type||Cytochrome P450, conserved site||Ubiquitin interacting motif
POPTR_0006s21690	DMR_6_20707731	6	20707731	20708372	9	642	0.332912	0.225851	1.47404	0.107061	hyper	POPTR_0006s21690	promoter	POPTRDRAFT_561157	-
POPTR_0001s12050	DMR_1_9353072	1	9353072	9353177	7	106	0.65381	0.40501	1.61431	0.2488	hyper	POPTR_0001s12050	exon,utr3
POPTR_0013s14240	DMR_13_14519560	13	14519560	14519768	5	209	0.556647	0.718091	0.775176	-0.161444	hypo	POPTR_0013s14240	intron	POPTRDRAFT_807135	Glycosyl transferase, family 8||Plant galacturonosyltransferase GAUT||Nucleotide-diphospho-sugar transferases
POPTR_0012s11610	DMR_12_11971352	12	11971352	11971626	12	275	0.183675	0.291189	0.630777	-0.107514	hypo	POPTR_0012s11610	promoter	POPTRDRAFT_588165	Negative regulatory factor PREG||-||Cyclin-related 2
POPTR_0012s08220	DMR_12_9263347	12	9263347	9263487	4	141	0.289961	0.117105	2.47608	0.172856	hyper	POPTR_0012s08220	exon	POPTRDRAFT_421624	Peroxisome membrane anchor protein Pex14p, N-terminal||Peroxisomal membrane protein 14
POPTR_0010s25610	DMR_10_21202715	10	21202715	21202817	40	103	0.617098	0.736354	0.838044	-0.119257	hypo	POPTR_0010s25610	promoter	POPTRDRAFT_228501	RNA recognition motif domain||Nucleotide-binding, alpha-beta plait
POPTR_0011s12690	DMR_11_15399792	11	15399792	15400045	3	254	0.218505	0.389066	0.561614	-0.170561	hypo	POPTR_0011s12690	exon,intron
POPTR_0003s09900	DMR_3_11065356	3	11065356	11065671	12	316	0.367537	0.258752	1.42042	0.108785	hyper	POPTR_0003s09900	exon,intron	POPTRDRAFT_413863	Domain of unknown function DUF4463||Domain of unknown function DUF221
POPTR_0017s11530	DMR_17_11268071	17	11268071	11268550	9	480	0.422945	0.307185	1.37684	0.11576	hyper	POPTR_0017s11530	intron	-	ATPase, V0/A0 complex, subunit C/D||ATPase, V0 complex, subunit D
POPTR_0015s07700	DMR_15_8994525	15	8994525	8994999	10	475	0.153418	0.332047	0.462036	-0.178629	hypo	POPTR_0015s07700	promoter
POPTR_0001s38280	DMR_1_37370975	1	37370975	37371318	9	344	0.0302449	0.170039	0.17787	-0.139795	hypo	POPTR_0001s38280	exon,intron,utr5,promoter	POPTRDRAFT_642365	-||Zinc finger, RING/FYVE/PHD-type||Zinc finger, RING-type
POPTR_0001s31400	DMR_1_29730256	1	29730256	29730441	9	186	0.433693	0.566465	0.765615	-0.132771	hypo	POPTR_0001s31400	promoter	POPTRDRAFT_815667	WD40-repeat-containing domain||WD40 repeat||G-protein beta WD-40 repeat||WD40 repeat, conserved site||WD40/YVTN repeat-like-containing domain
POPTR_0017s04700	DMR_17_3598187	17	3598187	3598223	10	37	0.577009	0.32972	1.75	0.247289	hyper	POPTR_0017s04700	promoter	POPTRDRAFT_782352	-||Leucine-rich repeat, typical subtype||P-loop containing nucleoside triphosphate hydrolase
POPTR_0006s29270	DMR_6_26691685	6	26691685	26691886	4	202	0.385063	0.18593	2.071	0.199132	hyper	POPTR_0006s29270	promoter	POPTRDRAFT_745339	Protein of unknown function DUF599
POPTR_0002s23490	DMR_2_21011620	2	21011620	21012033	3	414	0.449505	0.296403	1.51654	0.153103	hyper	POPTR_0002s23490	exon,utr3	POPTRDRAFT_552845	VRR-NUC||Zinc finger, Rad18-type putative||HIP116, Rad5p N-terminal
POPTR_0016s13340	DMR_16_12534191	16	12534191	12534343	8	153	0.14943	0.451827	0.330723	-0.302398	hypo	POPTR_0016s13340	promoter	POPTRDRAFT_825382	Trichome birefringence-like family||Protein trichome birefringence-like 34/35||-||PMR5 N-terminal domain
POPTR_0011s04290	DMR_11_4298547	11	4298547	4298572	4	26	0.492994	0.622624	0.791801	-0.12963	hypo	POPTR_0011s04290	exon	POPTRDRAFT_727721	ABC transporter, conserved site||ABC transporter, transmembrane domain, type 1||ABC transporter-like||ATPase, AAA+ type, core||P-loop containing nucleoside triphosphate hydrolase
POPTR_0013s04580	DMR_13_3143438	13	3143438	3143792	12	355	0.192852	0.309674	0.622758	-0.116822	hypo	POPTR_0013s04580	exon	POPTRDRAFT_1096679	Vacuolar protein sorting-associated protein 62
POPTR_0003s13470	DMR_3_13844391	3	13844391	13844967	12	577	0.271262	0.167792	1.61665	0.10347	hyper	POPTR_0003s13470	exon,intron	POPTRDRAFT_799985	Cation/H+ exchanger
POPTR_0012s00720	DMR_12_405113	12	405113	406171	165	1059	0.468249	0.343826	1.36188	0.124423	hyper	POPTR_0012s00720	promoter	POPTRDRAFT_661625	-
POPTR_0001s45410	DMR_1_45898934	1	45898934	45898991	8	58	0.421066	0.273098	1.54181	0.147968	hyper	POPTR_0001s45410	promoter	POPTRDRAFT_642519	START-like domain||Lipid-binding START
POPTR_0005s09370	DMR_5_6541439	5	6541439	6542233	17	795	0.541719	0.426947	1.26882	0.114772	hyper	POPTR_0005s09370	exon,intron	-	ATP-citrate lyase/succinyl-CoA ligase, active site||Succinyl-CoA ligase, alpha subunit||CoA-binding||ATP-citrate lyase/succinyl-CoA ligase||Succinyl-CoA synthetase-like||NAD(P)-binding domain
POPTR_0008s14280	DMR_8_9473609	8	9473609	9473765	3	157	0.220498	0.110785	1.99033	0.109713	hyper	POPTR_0008s14280	intron	POPTRDRAFT_766268	Zinc finger C2HC domain-containing protein
POPTR_0728s00220	DMR_scaffold_728_13545	scaffold_728	13545	13609	7	65	0.292884	0.405498	0.722284	-0.112613	hypo	POPTR_0728s00220	promoter
POPTR_0002s16220	DMR_2_12121598	2	12121598	12122364	53	767	0.335657	0.470785	0.712973	-0.135128	hypo	POPTR_0002s16220	promoter	POPTRDRAFT_644475	Cysteine synthase K/M||Cysteine synthase A||L-3-cyanoalanine synthase, mitochondrial||Cysteine synthase/cystathionine beta-synthase P-phosphate-binding site||Pyridoxal phosphate-dependent enzyme, beta subunit
POPTR_0006s14480	DMR_6_11822462	6	11822462	11822482	6	21	0.26158	0.379831	0.688675	-0.118251	hypo	POPTR_0006s14480	promoter	POPTRDRAFT_589281	GINS complex||GINS complex, subunit Psf1
POPTR_0010s12140	DMR_10_12216727	10	12216727	12217010	50	284	0.55357	0.367465	1.50645	0.186104	hyper	POPTR_0010s12140	promoter	POPTRDRAFT_822079	-
POPTR_0014s16630	DMR_14_12718323	14	12718323	12718463	8	141	0.38984	0.287835	1.35439	0.102005	hyper	POPTR_0014s16630	promoter	POPTRDRAFT_664894	Kelch repeat type 1||Kelch-type beta propeller
POPTR_0010s17380	DMR_10_15992478	10	15992478	15992564	3	87	0.133862	0.0218893	6.11541	0.111973	hyper	POPTR_0010s17380	promoter	-	Protein of unknown function DUF962
POPTR_0009s05020	DMR_9_5218965	9	5218965	5219157	9	193	0.377183	0.169898	2.22006	0.207285	hyper	POPTR_0009s05020	exon,intron	-	ABC-2 type transporter
POPTR_0018s06690	DMR_18_6729946	18	6729946	6729985	3	40	0.522259	0.629701	0.829376	-0.107442	hypo	POPTR_0018s06690	exon	POPTRDRAFT_271128	Meiotic nuclear division protein 1
POPTR_0001s08580	DMR_1_6535976	1	6535976	6536222	10	247	0.290376	0.14288	2.03231	0.147496	hyper	POPTR_0001s08580	promoter	-	Peptidase S8, subtilisin-related||Peptidase S8/S53, subtilisin/kexin/sedolisin
POPTR_0014s03640	DMR_14_2896955	14	2896955	2897283	4	329	0.353422	0.159339	2.21805	0.194083	hyper	POPTR_0014s03640	exon,utr3	-	Protein of unknown function DUF2053, membrane
POPTR_0017s02110	DMR_17_1528365	17	1528365	1528530	6	166	0.400009	0.296341	1.34983	0.103668	hyper	POPTR_0017s02110	exon,utr3	POPTRDRAFT_826969	Serine-threonine/tyrosine-protein kinase||Protein kinase-like domain||Leucine-rich repeat-containing N-terminal, type 2||Protein kinase, catalytic domain
POPTR_0014s09180	DMR_14_6807008	14	6807008	6807021	4	14	0.00383877	0.114732	0.0334585	-0.110893	hypo	POPTR_0014s09180	promoter	POPTRDRAFT_731288	UDP-glucuronosyl/UDP-glucosyltransferase
POPTR_0007s14440	DMR_7_14212445	7	14212445	14212493	3	49	0.504601	0.335139	1.50565	0.169463	hyper	POPTR_0007s14440	promoter	POPTRDRAFT_764887	-
POPTR_0009s09270	DMR_9_8277677	9	8277677	8277774	4	98	0.147512	0.293464	0.502657	-0.145952	hypo	POPTR_0009s09270	promoter	POPTRDRAFT_649671	Lateral organ boundaries, LOB
POPTR_0019s02450	DMR_19_2242326	19	2242326	2242577	3	252	0.247624	0.111799	2.2149	0.135825	hyper	POPTR_0019s02450	promoter	POPTRDRAFT_277895	Zinc finger, PMZ-type||Zinc finger, SWIM-type||Transposase, MuDR, plant||MULE transposase, conserved domain
POPTR_0018s07770	DMR_18_8507168	18	8507168	8507393	21	226	0.526933	0.400042	1.31719	0.126891	hyper	POPTR_0018s07770	exon,promoter	-	Protein of unknown function DUF803
POPTR_0005s00300	DMR_5_66421	5	66421	66670	3	250	0.0744542	0.201987	0.368609	-0.127533	hypo	POPTR_0005s00300	intron	POPTRDRAFT_1115489	Glutamyl/glutaminyl-tRNA synthetase, class Ic, alpha-bundle domain||Ribosomal protein L25/Gln-tRNA synthetase, anti-codon-binding domain||Glutamyl/glutaminyl-tRNA synthetase, class Ic||Aminoacyl-tRNA synthetase, class I, conserved site||Thioredoxin-like fold||Ribosomal protein L25/Gln-tRNA synthetase, beta-barrel domain||Glutathione S-transferase, C-terminal-like||Glutamyl/glutaminyl-tRNA synthet…
POPTR_0002s16650	DMR_2_12456531	2	12456531	12456572	3	42	0.505832	0.304959	1.65869	0.200873	hyper	POPTR_0002s16650	promoter	POPTRDRAFT_816615	Late embryogenesis abundant protein, group 2||Immunoglobulin-like fold||Water stress and hypersensitive response domain
POPTR_0018s12980	DMR_18_13435422	18	13435422	13435613	9	192	0.011287	0.130815	0.0862821	-0.119528	hypo	POPTR_0018s12980	exon,utr3	-	DNA-binding, integrase-type||Methyl-CpG DNA binding
POPTR_0012s03920	DMR_12_3155732	12	3155732	3155965	18	234	0.320186	0.139836	2.28972	0.18035	hyper	POPTR_0012s03920	promoter	POPTRDRAFT_569372	Nonaspanin (TM9SF)
POPTR_0002s20060	DMR_2_15995258	2	15995258	15995299	5	42	0.279043	0.401937	0.694244	-0.122894	hypo	POPTR_0002s20060	promoter	-	Importin-alpha-like, importin-beta-binding domain||Importin subunit alpha||Armadillo-like helical||Armadillo-type fold
POPTR_0017s14060	DMR_17_14219224	17	14219224	14219544	7	321	0.181358	0.292382	0.620277	-0.111024	hypo	POPTR_0017s14060	exon,intron	POPTRDRAFT_266119	Zinc finger, CCHC-type||PSP, proline-rich
POPTR_0017s13640	DMR_17_13737966	17	13737966	13738101	6	136	0.662149	0.504264	1.3131	0.157884	hyper	POPTR_0017s13640	exon	POPTRDRAFT_583880	Lactate dehydrogenase/glycoside hydrolase, family 4, C-terminal||Malate dehydrogenase, active site||Lactate/malate dehydrogenase, C-terminal||NAD(P)-binding domain||L-lactate/malate dehydrogenase||Malate dehydrogenase, type 1||Lactate/malate dehydrogenase, N-terminal
POPTR_0005s24100	DMR_5_22742824	5	22742824	22743115	20	292	0.561954	0.40786	1.37781	0.154094	hyper	POPTR_0005s24100	promoter	POPTRDRAFT_715111	DNA-binding WRKY||Transcription factor, WRKY, Zn-cluster
POPTR_0005s26280	DMR_5_24345992	5	24345992	24346031	3	40	0.137277	0.0269311	5.09733	0.110346	hyper	POPTR_0005s26280	exon	POPTRDRAFT_761509	DNA/RNA helicase, DEAD/DEAH box type, N-terminal||Helicase, C-terminal||RNA helicase, DEAD-box type, Q motif||RNA helicase, ATP-dependent, DEAD-box, conserved site||DEAD-like helicase||P-loop containing nucleoside triphosphate hydrolase
POPTR_0016s01390	DMR_16_631008	16	631008	631347	4	340	0.138163	0.0339347	4.07144	0.104229	hyper	POPTR_0016s01390	exon,promoter	POPTRDRAFT_808297	F-box domain, cyclin-like||F-box associated interaction domain
POPTR_0001s03840	DMR_1_3108244	1	3108244	3108458	3	215	0.199279	0.0536627	3.71354	0.145616	hyper	POPTR_0001s03840	exon,intron	POPTRDRAFT_750410	-
POPTR_0017s08520	DMR_17_7094620	17	7094620	7094926	27	307	0.458564	0.358142	1.2804	0.100422	hyper	POPTR_0017s08520	promoter	-	Heat shock protein DnaJ, N-terminal||Heat shock protein DnaJ, conserved site
POPTR_0008s02200	DMR_8_1049342	8	1049342	1049487	16	146	0.2646	0.393309	0.672753	-0.128709	hypo	POPTR_0008s02200	promoter	POPTRDRAFT_655777	GHMP kinase||Diphosphomevalonate decarboxylase||Ribosomal protein S5 domain 2-type fold||GHMP kinase, C-terminal||Ribosomal protein S5 domain 2-type fold, subgroup
POPTR_0015s00430	DMR_15_242107	15	242107	242192	12	86	0.144431	0.283007	0.510345	-0.138576	hypo	POPTR_0015s00430	promoter	-	Ribosomal protein S30Ae/sigma 54 modulation protein
POPTR_0016s02210	DMR_16_1061780	16	1061780	1061815	7	36	0.333291	0.206271	1.61579	0.12702	hyper	POPTR_0016s02210	promoter	POPTRDRAFT_254954	N2227-like||S-adenosyl-L-methionine-dependent methyltransferase-like
POPTR_0010s16990	DMR_10_15757427	10	15757427	15757814	5	388	0.426858	0.27117	1.57414	0.155689	hyper	POPTR_0010s16990	exon,utr3	POPTRDRAFT_566971	Protein of unknown function DUF155
POPTR_0002s01680	DMR_2_898247	2	898247	898292	3	46	0.451359	0.322493	1.39959	0.128866	hyper	POPTR_0002s01680	promoter	POPTRDRAFT_1070976	Serine/threonine-protein kinase domain||Serine/threonine-protein kinase, active site||Protein kinase, catalytic domain||Amino acid-binding ACT||Serine-threonine/tyrosine-protein kinase||Protein kinase-like domain
POPTR_0006s17930	DMR_6_16223487	6	16223487	16223630	4	144	0.287886	0.142809	2.01588	0.145077	hyper	POPTR_0006s17930	promoter	NFU3	NIF system FeS cluster assembly, NifU, C-terminal
POPTR_0002s09470	DMR_2_6756250	2	6756250	6756431	4	182	0.251288	0.362489	0.693228	-0.111201	hypo	POPTR_0002s09470	intron	POPTRDRAFT_1071693	WD40 repeat||WD40-repeat-containing domain||WD40/YVTN repeat-like-containing domain||WD40 repeat, conserved site
POPTR_0003s11650	DMR_3_12430298	3	12430298	12430310	4	13	0.0671782	0.192292	0.349355	-0.125114	hypo	POPTR_0003s11650	promoter	POPTRDRAFT_554256	Amino acid-binding ACT
POPTR_0009s06730	DMR_9_6443555	9	6443555	6443714	20	160	0.687279	0.384937	1.78544	0.302343	hyper	POPTR_0009s06730	promoter	-	Zinc finger, RING-type, conserved site||Zinc finger, RING-type||Zinc finger, CCCH-type||Zinc finger, RING/FYVE/PHD-type
POPTR_0004s14920	DMR_4_15575641	4	15575641	15575790	6	150	0.250223	0.118771	2.10677	0.131452	hyper	POPTR_0004s14920	promoter	POPTRDRAFT_744271	Alpha/Beta hydrolase fold||Protein of unknown function DUF829, TMEM53
POPTR_0003s06400	DMR_3_7880291	3	7880291	7880627	4	337	0.433755	0.534468	0.811565	-0.100712	hypo	POPTR_0003s06400	exon,utr5,promoter
POPTR_0006s11280	DMR_6_8564114	6	8564114	8564577	9	464	0.0562453	0.157694	0.356674	-0.101449	hypo	POPTR_0006s11280	promoter	POPTRDRAFT_282582	Zinc finger, RING/FYVE/PHD-type||Zinc finger, RING-type
POPTR_0002s18480	DMR_2_14386182	2	14386182	14386587	32	406	0.467857	0.332488	1.40714	0.135368	hyper	POPTR_0002s18480	promoter	-	Nuclear factor related to kappa-B-binding protein
POPTR_0014s15390	DMR_14_11465292	14	11465292	11465618	4	327	0.165234	0.393887	0.419495	-0.228653	hypo	POPTR_0014s15390	exon,intron	HPL1	Cytochrome P450, E-class, group IV||Cytochrome P450
POPTR_0001s26780	DMR_1_25795192	1	25795192	25795595	3	404	0.2255	0.334901	0.673333	-0.109401	hypo	POPTR_0001s26780	exon,intron,utr3	POPTRDRAFT_797736	Excinuclease ABC, C subunit, N-terminal
POPTR_0001s23040	DMR_1_22103963	1	22103963	22104263	15	301	0.271355	0.118133	2.29703	0.153222	hyper	POPTR_0001s23040	promoter	POPTRDRAFT_583397	PCI/PINT associated module||Proteasome component (PCI) domain||Tetratricopeptide-like helical||Winged helix-turn-helix transcription repressor DNA-binding
POPTR_0003s15320	DMR_3_15141274	3	15141274	15141588	30	315	0.288366	0.167155	1.72514	0.121211	hyper	POPTR_0003s15320	exon
POPTR_0004s14680	DMR_4_15299747	4	15299747	15300016	10	270	0.375633	0.219336	1.71259	0.156297	hyper	POPTR_0004s14680	exon,intron	-	Isopenicillin N synthase-like||Non-haem dioxygenase N-terminal domain||Oxoglutarate/iron-dependent oxygenase
POPTR_0015s05240	DMR_15_5602064	15	5602064	5603076	17	1013	0.39856	0.273453	1.45751	0.125108	hyper	POPTR_0015s05240	exon,intron,utr3	POPTRDRAFT_823154	Dak kinase||Dak phosphatase||Dihydroxyacetone kinase
POPTR_0004s05750	DMR_4_4502426	4	4502426	4502449	3	24	0.152407	0.433289	0.351745	-0.280881	hypo	POPTR_0004s05750	promoter	POPTRDRAFT_800442	Nucleobase-ascorbate transporter 1/2||Xanthine/uracil/vitamin C permease
POPTR_0004s24200	DMR_4_22909549	4	22909549	22910124	15	576	0.449096	0.325482	1.37979	0.123614	hyper	POPTR_0004s24200	exon,intron	POPTRDRAFT_836840	-||Alcohol dehydrogenase superfamily, zinc-containing||Polyketide synthase, enoylreductase||Alcohol dehydrogenase, C-terminal||NAD(P)-binding domain
POPTR_0006s17940	DMR_6_16231570	6	16231570	16231718	18	149	0.164561	0.272472	0.603957	-0.10791	hypo	POPTR_0006s17940	promoter	POPTRDRAFT_836979	Fructose-bisphosphate aldolase, class-I||Aldolase-type TIM barrel||Fructose-bisphosphate aldolase class-I, eukaryotic-type||Fructose-bisphosphate aldolase class-I active site
POPTR_0001s26570	DMR_1_25549135	1	25549135	25549338	8	204	0.290562	0.131354	2.21206	0.159208	hyper	POPTR_0001s26570	exon	-	Tetratricopeptide-like helical||Pentatricopeptide repeat
POPTR_0014s15680	DMR_14_11697497	14	11697497	11697589	6	93	0.0293439	0.155095	0.189199	-0.125751	hypo	POPTR_0014s15680	exon,utr3	POPTRDRAFT_573013	-||Armadillo-type fold||Armadillo-like helical
POPTR_0049s00260	DMR_scaffold_49_164694	scaffold_49	164694	165187	45	494	0.460476	0.56227	0.818959	-0.101794	hypo	POPTR_0049s00260	promoter	POPTRDRAFT_176601	P-loop containing nucleoside triphosphate hydrolase||ATPase, AAA+ type, core||-
POPTR_0006s22390	DMR_6_21420357	6	21420357	21420359	3	3	0.483489	0.213655	2.26294	0.269834	hyper	POPTR_0006s22390	promoter	-	Peptidase M20, dimerisation||Peptidase M20||Peptidase M20D, mername-AA028/carboxypeptidase Ss1
POPTR_0009s10730	DMR_9_9148376	9	9148376	9148894	27	519	0.352469	0.456619	0.771912	-0.104149	hypo	POPTR_0009s10730	promoter	POPTRDRAFT_722193	Alpha/beta hydrolase fold-3||Lipase, GDXG, active site||Alpha/Beta hydrolase fold
POPTR_0016s12750	DMR_16_12130226	16	12130226	12130242	4	17	0.270162	0.415575	0.650093	-0.145412	hypo	POPTR_0016s12750	intron	POPTRDRAFT_668079	Thioredoxin-like fold||Heat shock protein DnaJ, N-terminal||Heat shock protein DnaJ, conserved site
POPTR_0001s01830	DMR_1_1321146	1	1321146	1322748	33	1603	0.171992	0.0409284	4.20226	0.131063	hyper	POPTR_0001s01830	exon,utr3	POPTRDRAFT_836353	Transcription factor IIS, N-terminal
POPTR_0009s11000	DMR_9_9290530	9	9290530	9290743	69	214	0.685408	0.886553	0.773115	-0.201145	hypo	POPTR_0009s11000	promoter	POPTRDRAFT_201586	Tetratricopeptide-like helical||Homing endonuclease||LAGLIDADG DNA endonuclease||Pentatricopeptide repeat
POPTR_0002s06670	DMR_2_4483497	2	4483497	4483721	15	225	0.285073	0.411875	0.692134	-0.126802	hypo	POPTR_0002s06670	promoter	POPTRDRAFT_411875	DNA/RNA-binding protein Alba-like
POPTR_0008s09030	DMR_8_5599943	8	5599943	5599973	3	31	0.30876	0.203434	1.51774	0.105325	hyper	POPTR_0008s09030	intron	POPTRDRAFT_765778	Ankyrin repeat-containing domain||Protein kinase, ATP binding site||Protein kinase, catalytic domain||Ankyrin repeat||Serine/threonine-protein kinase, active site||Serine/threonine-protein kinase domain||Protein kinase-like domain||Serine-threonine/tyrosine-protein kinase
POPTR_0010s23350	DMR_10_19966132	10	19966132	19966597	9	466	0.451448	0.345599	1.30628	0.105849	hyper	POPTR_0010s23350	exon,intron,utr3	POPTRDRAFT_822583	FAD dependent oxidoreductase||FAD-dependent glycerol-3-phosphate dehydrogenase
POPTR_0010s23360	DMR_10_19966132	10	19966132	19966597	9	466	0.451448	0.345599	1.30628	0.105849	hyper	POPTR_0010s23360	promoter	-	Pseudouridine synthase, RsuA and RluB/E/F, conserved site||Pseudouridine synthase, catalytic domain||Pseudouridine synthase, RsuA and RluB/C/D/E/F
POPTR_0014s15380	DMR_14_11457834	14	11457834	11458026	5	193	0.0474211	0.157908	0.300308	-0.110487	hypo	POPTR_0014s15380	exon,intron,utr3	POPTRDRAFT_246668	Protein of unknown function DUF1068
POPTR_0010s20650	DMR_10_18142365	10	18142365	18142563	8	199	0.170776	0.0671993	2.54134	0.103577	hyper	POPTR_0010s20650	exon,utr3	-	Eukaryotic translation initiation factor 3 subunit G, N-terminal||Nucleotide-binding, alpha-beta plait||Translation initiation factor 3, RNA-binding subunit||RNA recognition motif domain
POPTR_0010s18100	DMR_10_16456503	10	16456503	16456582	10	80	0.463961	0.355367	1.30558	0.108594	hyper	POPTR_0010s18100	promoter	POPTRDRAFT_724233	S-adenosylmethionine-dependent methyltransferase||Pseudouridine synthase/archaeosine transglycosylase||Pseudouridine synthase/archaeosine transglycosylase-like||S-adenosyl-L-methionine-dependent methyltransferase-like
POPTR_0015s02100	DMR_15_1438601	15	1438601	1438978	24	378	0.343023	0.459157	0.747071	-0.116134	hypo	POPTR_0015s02100	promoter	POPTRDRAFT_666170	Protein phosphatase 2C, manganese/magnesium aspartate binding site||Protein phosphatase 2C-like||Protein phosphatase 2C
POPTR_0002s04830	DMR_2_3037522	2	3037522	3037768	4	247	0.474452	0.172548	2.74969	0.301904	hyper	POPTR_0002s04830	promoter
POPTR_0010s11400	DMR_10_11693419	10	11693419	11693794	22	376	0.581227	0.455383	1.27635	0.125844	hyper	POPTR_0010s11400	exon,utr3	POPTRDRAFT_805090	Membrane protein,Tapt1/CMV receptor
POPTR_0011s17280	DMR_11_18868309	11	18868309	18868462	8	154	0.245713	0.0192062	12.7934	0.226507	hyper	POPTR_0011s17280	exon,utr3	POPTRDRAFT_837219	Tetratricopeptide repeat||Tetratricopeptide-like helical||Peroxisomal targeting signal 1 receptor family||Tetratricopeptide repeat-containing||Tetratricopeptide TPR2||Tetratricopeptide TPR-1
POPTR_0004s22130	DMR_4_21077795	4	21077795	21078160	5	366	0.0757322	0.219502	0.345019	-0.143769	hypo	POPTR_0004s22130	promoter	POPTRDRAFT_595068	Phox/Bem1p||DNA-binding pseudobarrel domain||Auxin response factor||Transcriptional factor B3
POPTR_0008s20930	DMR_8_14949563	8	14949563	14950078	20	516	0.253474	0.378821	0.669111	-0.125348	hypo	POPTR_0008s20930	exon,intron	POPTRDRAFT_657688	F-box domain, cyclin-like
POPTR_0020s00520	DMR_scaffold_20_810679	scaffold_20	810679	811263	13	585	0.490181	0.60867	0.805331	-0.118489	hypo	POPTR_0020s00520	exon,intron	POPTRDRAFT_824472	Spermatogenesis-associated protein 20||Domain of unknown function DUF255||Thioredoxin-like fold||Six-hairpin glycosidase||Six-hairpin glycosidase-like
POPTR_0340s00210	DMR_scaffold_340_9633	scaffold_340	9633	9757	5	125	0.58571	0.374586	1.56362	0.211124	hyper	POPTR_0340s00210	promoter	-	Major facilitator superfamily||Oligopeptide transporter
POPTR_0003s12100	DMR_3_12776760	3	12776760	12777128	7	369	0.318169	0.545222	0.583558	-0.227053	hypo	POPTR_0003s12100	exon,intron	POPTRDRAFT_830820	UAA transporter
POPTR_0006s22950	DMR_6_21809686	6	21809686	21809814	6	129	0.521661	0.404534	1.28953	0.117126	hyper	POPTR_0006s22950	promoter	POPTRDRAFT_416266	Glutaredoxin active site||Thioredoxin-like fold||Glutathione S-transferase, N-terminal
POPTR_0013s14330	DMR_13_14556655	13	14556655	14556693	5	39	0.50958	0.397526	1.28188	0.112054	hyper	POPTR_0013s14330	promoter	POPTRDRAFT_571795	Pyridine nucleotide-disulphide oxidoreductase, FAD/NAD(P)-binding domain||EF-hand-like domain||EF-Hand 1, calcium-binding site||Calcium-binding EF-hand
POPTR_0009s06690	DMR_9_6428245	9	6428245	6428252	4	8	0.328268	0.22053	1.48854	0.107738	hyper	POPTR_0009s06690	intron	-	Mitochondrial substrate/solute carrier||Mitochondrial carrier protein||Adenine nucleotide translocator 1||Mitochondrial carrier domain
POPTR_0019s08530	DMR_19_10046331	19	10046331	10046901	44	571	0.619889	0.507436	1.22161	0.112452	hyper	POPTR_0019s08530	promoter	-	Histidine biosynthesis HisG: ATP phosphoribosyltransferase||ATP phosphoribosyltransferase, catalytic domain
POPTR_0001s24670	DMR_1_23921537	1	23921537	23921742	5	206	0.315903	0.196921	1.60421	0.118982	hyper	POPTR_0001s24670	intron	POPTRDRAFT_706161	Mitochondrial inner membrane translocase complex, subunit Tim17/22
POPTR_0016s05100	DMR_16_3090593	16	3090593	3090727	14	135	0.78665	0.654863	1.20124	0.131787	hyper	POPTR_0016s05100	promoter	POPTRDRAFT_255697	Helix-loop-helix DNA-binding
POPTR_0006s04170	DMR_6_2828299	6	2828299	2828683	17	385	0.25846	0.102539	2.52061	0.155921	hyper	POPTR_0006s04170	promoter	POPTRDRAFT_762038	D-arabinono-1,4-lactone oxidase
POPTR_0006s20980	DMR_6_20103688	6	20103688	20104251	11	564	0.435136	0.55262	0.787407	-0.117483	hypo	POPTR_0006s20980	exon,intron	POPTRDRAFT_819335	-
POPTR_0011s03970	DMR_11_4025677	11	4025677	4026453	24	777	0.156129	0.0556143	2.80736	0.100515	hyper	POPTR_0011s03970	promoter	POPTRDRAFT_568329	-||Universal stress protein A||Rossmann-like alpha/beta/alpha sandwich fold
POPTR_0002s00370	DMR_2_99846	2	99846	100274	3	429	0.205251	0.365323	0.561836	-0.160072	hypo	POPTR_0002s00370	exon,intron	POPTRDRAFT_550702	Protein kinase-like domain||Serine-threonine/tyrosine-protein kinase||Protein kinase, catalytic domain
POPTR_0011s12690	DMR_11_15399305	11	15399305	15399314	4	10	0.314494	0.435356	0.722384	-0.120862	hypo	POPTR_0011s12690	promoter
POPTR_0014s16820	DMR_14_12876140	14	12876140	12876364	9	225	0.326435	0.213269	1.53063	0.113166	hyper	POPTR_0014s16820	intron	POPTRDRAFT_247130	Ribonuclease E/G||RNA-binding protein AU-1/Ribonuclease E/G||Glycoside hydrolase, carbohydrate-binding||Immunoglobulin-like fold||Nucleic acid-binding, OB-fold||Carbohydrate-binding-like fold
POPTR_0017s05110	DMR_17_3936052	17	3936052	3936270	18	219	0.164959	0.0618355	2.6677	0.103123	hyper	POPTR_0017s05110	promoter
POPTR_0002s09810	DMR_2_7030563	2	7030563	7030657	7	95	0.0946508	0.233502	0.405353	-0.138851	hypo	POPTR_0002s09810	promoter	POPTRDRAFT_1071730	RNA recognition domain, plant
POPTR_0017s13020	DMR_17_13184032	17	13184032	13184651	33	620	0.457236	0.324478	1.40915	0.132759	hyper	POPTR_0017s13020	promoter
POPTR_0010s04850	DMR_10_6033670	10	6033670	6033911	12	242	0.424354	0.553575	0.766571	-0.129221	hypo	POPTR_0010s04850	promoter	-	Protein of unknown function DUF2930
POPTR_0011s12240	DMR_11_14998328	11	14998328	14998617	5	290	0.367608	0.625163	0.58802	-0.257555	hypo	POPTR_0011s12240	promoter	POPTRDRAFT_568928	Transcription factor TFIIIC, tau55-related
POPTR_0018s02890	DMR_18_2534408	18	2534408	2534743	7	336	0.0144489	0.129948	0.11119	-0.115499	hypo	POPTR_0018s02890	promoter	POPTRDRAFT_910872	Rieske [2Fe-2S] iron-sulphur domain||Pheophorbide a oxygenase
POPTR_0018s13700	DMR_18_13986242	18	13986242	13986581	8	340	0.557614	0.44287	1.25909	0.114745	hyper	POPTR_0018s13700	exon,intron,utr3	-	Ribosomal protein L7, eukaryotic||Ribosomal protein L30, ferredoxin-like fold domain||Ribosomal protein L30, N-terminal||Ribosomal protein L30, conserved site
POPTR_0001s12430	DMR_1_9642598	1	9642598	9642895	6	298	0.0507075	0.176252	0.2877	-0.125544	hypo	POPTR_0001s12430	exon	POPTRDRAFT_838144	TAFII28-like protein||-
POPTR_0008s14010	DMR_8_9247929	8	9247929	9248071	18	143	0.612303	0.418152	1.46431	0.194151	hyper	POPTR_0008s14010	promoter	-	Cation/H+ exchanger, CPA1 family||Cation/H+ exchanger
POPTR_0005s25730	DMR_5_23927135	5	23927135	23927303	4	169	0.313992	0.198702	1.58021	0.11529	hyper	POPTR_0005s25730	exon	POPTRDRAFT_831668	Regulator of chromosome condensation/beta-lactamase-inhibitor protein II||Regulator of chromosome condensation, RCC1||Protein RCC2
POPTR_0012s10570	DMR_12_11304594	12	11304594	11305011	30	418	0.329161	0.459048	0.717052	-0.129887	hypo	POPTR_0012s10570	promoter	XM_002318723.1	Serine/threonine-protein kinase domain||Serine/threonine-protein kinase, active site||Protein kinase, catalytic domain||Protein kinase-like domain||Protein kinase, ATP binding site
POPTR_0002s14780	DMR_2_10965638	2	10965638	10965650	4	13	0.348619	0.205504	1.69641	0.143115	hyper	POPTR_0002s14780	exon	POPTRDRAFT_816561	Ribosomal protein S15||Ribosomal protein S13/S15, N-terminal||Ribosomal protein S15P||S15/NS1, RNA-binding
POPTR_0007s07330	DMR_7_5683608	7	5683608	5683943	19	336	0.364899	0.196901	1.85322	0.167999	hyper	POPTR_0007s07330	promoter	POPTRDRAFT_218070	Peroxidase, active site||Plant peroxidase||Peroxidases heam-ligand binding site||Haem peroxidase, plant/fungal/bacterial||Haem peroxidase
POPTR_0013s14330	DMR_13_14556898	13	14556898	14557137	15	240	0.444595	0.336366	1.32176	0.108229	hyper	POPTR_0013s14330	promoter	POPTRDRAFT_571795	Pyridine nucleotide-disulphide oxidoreductase, FAD/NAD(P)-binding domain||EF-hand-like domain||EF-Hand 1, calcium-binding site||Calcium-binding EF-hand
POPTR_0014s09180	DMR_14_6806595	14	6806595	6806642	4	48	0.145312	0.260152	0.558564	-0.114841	hypo	POPTR_0014s09180	promoter	POPTRDRAFT_731288	UDP-glucuronosyl/UDP-glucosyltransferase
POPTR_0015s10100	DMR_15_11149433	15	11149433	11149985	49	553	0.204308	0.324457	0.629692	-0.120149	hypo	POPTR_0015s10100	exon,promoter	-	NADH:ubiquinone oxidoreductase, subunit 1/F420H2 oxidoreductase subunit H||NADH:ubiquinone oxidoreductase, subunit 1, conserved site
POPTR_0006s23840	DMR_6_22574056	6	22574056	22574173	26	118	0.557225	0.806169	0.691201	-0.248944	hypo	POPTR_0006s23840	promoter	-	SANT domain, DNA binding||Transcription regulator HTH, Myb-type, DNA-binding
POPTR_0017s13740	DMR_17_13869929	17	13869929	13870300	23	372	0.26427	0.387745	0.681555	-0.123475	hypo	POPTR_0017s13740	promoter	POPTRDRAFT_930805	Toll-Interleukin receptor
POPTR_0012s08770	DMR_12_9851519	12	9851519	9852254	27	736	0.468825	0.337454	1.3893	0.131371	hyper	POPTR_0012s08770	exon,intron	POPTRDRAFT_728730	-||Phox/Bem1p||Zinc finger, ZZ-type
POPTR_0019s08530	DMR_19_10046236	19	10046236	10046282	4	47	0.461521	0.630143	0.732408	-0.168621	hypo	POPTR_0019s08530	promoter	-	Histidine biosynthesis HisG: ATP phosphoribosyltransferase||ATP phosphoribosyltransferase, catalytic domain
POPTR_0018s10220	DMR_18_11187628	18	11187628	11187965	41	338	0.698657	0.821809	0.850146	-0.123152	hypo	POPTR_0018s10220	promoter	-	AMP-dependent synthetase/ligase||Domain of unknown function DUF4009
POPTR_0011s10120	DMR_11_12627065	11	12627065	12627422	10	358	0.248593	0.364928	0.681211	-0.116335	hypo	POPTR_0011s10120	exon,intron	POPTRDRAFT_673700	Cytochrome P450, E-class, group I||Cytochrome P450, conserved site||Cytochrome P450
POPTR_0001s28430	DMR_1_27219979	1	27219979	27219998	4	20	0.596792	0.431264	1.38382	0.165528	hyper	POPTR_0001s28430	intron	POPTRDRAFT_641471	PHF5-like
POPTR_0005s18240	DMR_5_16361373	5	16361373	16361834	10	462	0.348161	0.223916	1.55487	0.124244	hyper	POPTR_0005s18240	promoter	POPTRDRAFT_558873	Serine/threonine-protein kinase, active site||Serine/threonine-protein kinase domain||Protein kinase, catalytic domain||Protein kinase, ATP binding site||Protein kinase-like domain
POPTR_0001s37800	DMR_1_36879387	1	36879387	36880460	37	1074	0.625167	0.506647	1.23393	0.11852	hyper	POPTR_0001s37800	exon,intron,utr5,promoter	POPTRDRAFT_550224	Thioredoxin-like fold||Actin patches distal protein 1||Sucraseferredoxin-like
POPTR_0002s16780	DMR_2_12538513	2	12538513	12539475	10	963	0.471692	0.359272	1.31291	0.11242	hyper	POPTR_0002s16780	exon,intron	-	PIN domain-like||Protein of unknown function DUF652
POPTR_0006s28890	DMR_6_26435364	6	26435364	26435822	6	459	0.151071	0.0312351	4.83656	0.119836	hyper	POPTR_0006s28890	exon,intron,promoter
POPTR_0006s28880	DMR_6_26435364	6	26435364	26435822	6	459	0.151071	0.0312351	4.83656	0.119836	hyper	POPTR_0006s28880	promoter
POPTR_0006s01660	DMR_6_1019321	6	1019321	1019738	4	418	0.169612	0.275568	0.615498	-0.105956	hypo	POPTR_0006s01660	exon,intron	POPTRDRAFT_801703	Yippee-like protein
POPTR_0018s11250	DMR_18_12053288	18	12053288	12053507	3	220	0.130841	0.243303	0.537771	-0.112462	hypo	POPTR_0018s11250	exon	-	Protein of unknown function DUF593
POPTR_0010s20020	DMR_10_17764548	10	17764548	17764822	3	275	0.107079	0.244064	0.438732	-0.136985	hypo	POPTR_0010s20020	exon,intron,utr5,promoter	XM_002315141.1	-
POPTR_0001s20640	DMR_1_18642186	1	18642186	18642654	7	469	0.194209	0.310551	0.625369	-0.116342	hypo	POPTR_0001s20640	exon,intron	POPTRDRAFT_1113708	IQ motif, EF-hand binding site||-||Myosin head, motor domain||Myosin, N-terminal, SH3-like||P-loop containing nucleoside triphosphate hydrolase
POPTR_0010s24550	DMR_10_20710114	10	20710114	20710570	25	457	0.40213	0.502919	0.799593	-0.100788	hypo	POPTR_0010s24550	exon,utr3	POPTRDRAFT_228730	Rossmann-like alpha/beta/alpha sandwich fold||Argininosuccinate synthase, conserved site||Argininosuccinate synthase||Argininosuccinate synthetase, catalytic/multimerisation domain body||Argininosuccinate synthase, type 1 subfamily
POPTR_0009s08560	DMR_9_7793980	9	7793980	7794431	11	452	0.155114	0.282781	0.548531	-0.127667	hypo	POPTR_0009s08560	promoter	POPTRDRAFT_804343	MULE transposase, conserved domain||Zinc finger, CCHC-type||Transposase, MuDR, plant||Zinc finger, SWIM-type||Zinc finger, PMZ-type
POPTR_0005s21640	DMR_5_20749795	5	20749795	20750154	10	360	0.428679	0.288603	1.48536	0.140076	hyper	POPTR_0005s21640	exon,intron	POPTRDRAFT_831551	Ribosomal protein L3||Translation elongation/initiation factor/Ribosomal, beta-barrel||Ribosomal protein L3, conserved site
POPTR_0002s06220	DMR_2_4169141	2	4169141	4169296	3	156	0.826197	0.583675	1.41551	0.242522	hyper	POPTR_0002s06220	exon,utr5
POPTR_0014s13620	DMR_14_9995940	14	9995940	9996102	18	163	0.18231	0.391059	0.466195	-0.208749	hypo	POPTR_0014s13620	promoter	POPTRDRAFT_1099426	DEAD-like helicase||P-loop containing nucleoside triphosphate hydrolase||Helicase, C-terminal||RNA helicase, DEAD-box type, Q motif||Zinc finger, HIT-type||DNA/RNA helicase, DEAD/DEAH box type, N-terminal
POPTR_0004s14150	DMR_4_14651288	4	14651288	14652006	8	719	0.364721	0.225628	1.61647	0.139093	hyper	POPTR_0004s14150	exon,intron
POPTR_0013s02600	DMR_13_1536650	13	1536650	1537780	27	1131	0.328551	0.434615	0.755958	-0.106065	hypo	POPTR_0013s02600	exon,intron,utr3	POPTRDRAFT_570870	Myb/SANT-like domain
POPTR_0016s02700	DMR_16_1338505	16	1338505	1338560	5	56	0.351482	0.242971	1.4466	0.108511	hyper	POPTR_0016s02700	promoter	-	Transcription factor GRAS
POPTR_0015s02060	DMR_15_1407770	15	1407770	1407981	9	212	0.240894	0.0957839	2.51497	0.14511	hyper	POPTR_0015s02060	exon,intron	POPTRDRAFT_807852	Tetratricopeptide-like helical||Protein kinase-like domain||Protein kinase, catalytic domain||Pentatricopeptide repeat
POPTR_0002s19470	DMR_2_15453484	2	15453484	15453752	3	269	0.289622	0.164514	1.76047	0.125108	hyper	POPTR_0002s19470	promoter	POPTRDRAFT_755665	Smr protein/MutS2 C-terminal||Pentatricopeptide repeat||Tetratricopeptide-like helical
POPTR_0007s08470	DMR_7_7319461	7	7319461	7319569	39	109	0.615217	0.73941	0.832038	-0.124193	hypo	POPTR_0007s08470	promoter	-	Leucine-rich repeat, typical subtype||Leucine-rich repeat
POPTR_0008s23000	DMR_8_18198093	8	18198093	18198109	3	17	0.489716	0.287077	1.70587	0.202639	hyper	POPTR_0008s23000	promoter	POPTRDRAFT_836781	Protein dehydration-induced 19, C-terminal||Drought induced 19/ RING finger protein 114
POPTR_0001s30600	DMR_1_29082668	1	29082668	29082690	3	23	0.319949	0.146565	2.18298	0.173384	hyper	POPTR_0001s30600	intron	POPTRDRAFT_815689	-
POPTR_0004s08270	DMR_4_6814282	4	6814282	6814586	13	305	0.384088	0.25181	1.52531	0.132278	hyper	POPTR_0004s08270	exon,intron	POPTRDRAFT_198604	Patatin/Phospholipase A2-related||Acyl transferase/acyl hydrolase/lysophospholipase
POPTR_0006s16110	DMR_6_13991169	6	13991169	13991368	7	200	0.205772	0.334493	0.615175	-0.128721	hypo	POPTR_0006s16110	exon	-	Ankyrin repeat||Ankyrin repeat-containing domain||ATPase, AAA-type, core||CbxX/CfqX||ATPase, AAA+ type, core||P-loop containing nucleoside triphosphate hydrolase
POPTR_0006s16120	DMR_6_13991169	6	13991169	13991368	7	200	0.205772	0.334493	0.615175	-0.128721	hypo	POPTR_0006s16120	promoter	POPTRDRAFT_584013	-
POPTR_0005s14680	DMR_5_11679830	5	11679830	11680587	43	758	0.273193	0.154871	1.76401	0.118322	hyper	POPTR_0005s14680	exon,utr5,promoter	-	Histone H2B||Histone core
POPTR_0002s14780	DMR_2_10964306	2	10964306	10964350	3	45	0.417426	0.302668	1.37915	0.114758	hyper	POPTR_0002s14780	promoter	POPTRDRAFT_816561	Ribosomal protein S15||Ribosomal protein S13/S15, N-terminal||Ribosomal protein S15P||S15/NS1, RNA-binding
POPTR_0002s05870	DMR_2_3850821	2	3850821	3850952	11	132	0.239852	0.39624	0.605319	-0.156388	hypo	POPTR_0002s05870	promoter	POPTRDRAFT_813651	Ribosomal protein L18a||50S ribosomal protein L18Ae/60S ribosomal protein L20 and L18a||Ribosomal protein L18a/LX
POPTR_0002s00620	DMR_2_274106	2	274106	274654	10	549	0.530503	0.405963	1.30678	0.12454	hyper	POPTR_0002s00620	exon,intron	ATSWI3B	Winged helix-turn-helix transcription repressor DNA-binding||-||SANT domain, DNA binding||SANT, eukarya
POPTR_0010s18190	DMR_10_16536685	10	16536685	16537225	14	541	0.357282	0.252934	1.41255	0.104347	hyper	POPTR_0010s18190	promoter
POPTR_0001s32770	DMR_1_31058254	1	31058254	31058508	9	255	0.278418	0.103444	2.69148	0.174974	hyper	POPTR_0001s32770	exon,intron	-	Pyridoxal phosphate-dependent transferase, major region, subdomain 2||Pyridoxal phosphate-dependent transferase, major domain||Pyridoxal phosphate-dependent transferase, major region, subdomain 1||Serine hydroxymethyltransferase, pyridoxal phosphate binding site||Serine hydroxymethyltransferase
POPTR_0005s10540	DMR_5_7585023	5	7585023	7585202	16	180	0.259043	0.158831	1.63093	0.100212	hyper	POPTR_0005s10540	promoter	POPTRDRAFT_208277	Pentatricopeptide repeat
POPTR_0002s18270	DMR_2_14248651	2	14248651	14248784	3	134	0.206384	0.0790507	2.61079	0.127334	hyper	POPTR_0002s18270	promoter	-	Arv1 protein
POPTR_0006s23580	DMR_6_22288959	6	22288959	22289457	30	499	0.131605	0.343883	0.382702	-0.212279	hypo	POPTR_0006s23580	promoter	POPTRDRAFT_653794	Ctr copper transporter
POPTR_0008s02490	DMR_8_1223547	8	1223547	1223899	10	353	0.432486	0.325669	1.32799	0.106817	hyper	POPTR_0008s02490	exon	POPTRDRAFT_655808	XS domain||-
POPTR_0003s17520	DMR_3_16859243	3	16859243	16859304	4	62	0.222784	0.106738	2.08719	0.116045	hyper	POPTR_0003s17520	promoter	POPTRDRAFT_830949	Aconitase/3-isopropylmalate dehydratase, swivel||Dihydroxy-acid/6-phosphogluconate dehydratase, conserved site||Dihydroxy-acid/6-phosphogluconate dehydratase||Dihydroxy-acid dehydratase
POPTR_0010s11910	DMR_10_12037216	10	12037216	12037420	49	205	0.355926	0.463903	0.767242	-0.107977	hypo	POPTR_0010s11910	exon,utr3	POPTRDRAFT_658735	Uncharacterised protein family Cys-rich
POPTR_0009s16120	DMR_9_12330274	9	12330274	12331296	28	1023	0.368972	0.264912	1.39281	0.10406	hyper	POPTR_0009s16120	promoter	POPTRDRAFT_648984	Ras GTPase||Ran GTPase||Ras small GTPase, Rab type||Ras small GTPase||P-loop containing nucleoside triphosphate hydrolase||Small GTPase, Rho type||Small GTP-binding protein
POPTR_0018s03700	DMR_18_3149915	18	3149915	3149920	4	6	0.204818	0.0968327	2.11517	0.107985	hyper	POPTR_0018s03700	promoter	POPTRDRAFT_737523	HAD-like domain||ATPase, P-type, transmembrane domain||ATPase, P-type, K/Mg/Cd/Cu/Zn/Na/Ca/Na/H-transporter||ATPase, P-type phosphorylation site||ATPase, P-type cation-transporter, N-terminal||ATPase, P-type, plasma-membrane proton-efflux||ATPase, P-type, ATPase-associated domain||ATPase, P-type, cytoplasmic domain N
POPTR_0365s00220	DMR_scaffold_365_15702	scaffold_365	15702	15972	5	271	0.409548	0.083327	4.91495	0.326221	hyper	POPTR_0365s00220	promoter	POPTRDRAFT_596617	Six-bladed beta-propeller, TolB-like
POPTR_0004s12380	DMR_4_11484522	4	11484522	11484836	15	315	0.699176	0.591472	1.1821	0.107704	hyper	POPTR_0004s12380	exon,intron,utr5	POPTRDRAFT_818049	F-box domain, cyclin-like
POPTR_0010s01800	DMR_10_1975957	10	1975957	1976511	12	555	0.356955	0.468364	0.762132	-0.111409	hypo	POPTR_0010s01800	exon,utr3	-	P-loop containing nucleoside triphosphate hydrolase||Chloroplast protein import component Toc86/159
POPTR_0020s00520	DMR_scaffold_20_812005	scaffold_20	812005	812322	8	318	0.48171	0.582283	0.827278	-0.100573	hypo	POPTR_0020s00520	exon,intron	POPTRDRAFT_824472	Spermatogenesis-associated protein 20||Domain of unknown function DUF255||Thioredoxin-like fold||Six-hairpin glycosidase||Six-hairpin glycosidase-like
POPTR_0001s33410	DMR_1_31592974	1	31592974	31593366	6	393	0.236847	0.133576	1.77313	0.103271	hyper	POPTR_0001s33410	promoter	POPTRDRAFT_549730	-
POPTR_0018s10210	DMR_18_11187400	18	11187400	11187598	18	199	0.328768	0.177397	1.85329	0.151371	hyper	POPTR_0018s10210	exon	XM_002324441.1	AMP-dependent synthetase/ligase||AMP-binding, conserved site
POPTR_0018s10220	DMR_18_11187400	18	11187400	11187598	18	199	0.328768	0.177397	1.85329	0.151371	hyper	POPTR_0018s10220	promoter	-	AMP-dependent synthetase/ligase||Domain of unknown function DUF4009
POPTR_0010s09110	DMR_10_9962192	10	9962192	9962687	3	496	0.167973	0.294335	0.570686	-0.126362	hypo	POPTR_0010s09110	exon,utr3	POPTRDRAFT_726467	EF-hand-like domain||Calcium-binding EF-hand||EF-Hand 1, calcium-binding site
POPTR_0019s02090	DMR_19_1947500	19	1947500	1947530	7	31	0.369419	0.268254	1.37712	0.101165	hyper	POPTR_0019s02090	promoter	POPTRDRAFT_787946	-
POPTR_0002s00690	DMR_2_303482	2	303482	303763	15	282	0.458999	0.220252	2.08397	0.238747	hyper	POPTR_0002s00690	promoter	POPTRDRAFT_550731	HSP20-like chaperone
POPTR_0005s24890	DMR_5_23314653	5	23314653	23315023	67	371	0.614564	0.509807	1.20548	0.104757	hyper	POPTR_0005s24890	promoter	POPTRDRAFT_715222	Translation protein SH3-like||Translation protein SH3-like, subgroup||Ribosomal protein L14
POPTR_0008s15930	DMR_8_10631479	8	10631479	10631964	6	486	0.232501	0.0963849	2.41221	0.136116	hyper	POPTR_0008s15930	promoter	POPTRDRAFT_419087	-
POPTR_0016s07570	DMR_16_5442968	16	5442968	5443216	12	249	0.299243	0.0274871	10.8867	0.271756	hyper	POPTR_0016s07570	promoter	POPTRDRAFT_256432	PMR5 N-terminal domain||-||Protein trichome birefringence-like 8-11||Trichome birefringence-like family
POPTR_0005s27690	DMR_5_25227658	5	25227658	25227897	3	240	0.189067	0.324557	0.582538	-0.13549	hypo	POPTR_0005s27690	exon,utr3	POPTRDRAFT_206815	Oestrogen-responsive protein Fam102A/B, N-terminal
POPTR_0004s04030	DMR_4_2867470	4	2867470	2868537	24	1068	0.449647	0.5613	0.801081	-0.111653	hypo	POPTR_0004s04030	exon,intron	POPTRDRAFT_197301	Protein kinase-like domain||Protein kinase, ATP binding site||Serine-threonine/tyrosine-protein kinase||Protein kinase, catalytic domain||Concanavalin A-like lectin/glucanase, subgroup||Serine/threonine-protein kinase domain||Serine/threonine-protein kinase, active site
POPTR_0002s19890	DMR_2_15831345	2	15831345	15831590	35	246	0.364829	0.475057	0.767968	-0.110228	hypo	POPTR_0002s19890	exon,utr3	POPTRDRAFT_644819	Domain of unknown function DUF4149
POPTR_0016s12820	DMR_16_12183793	16	12183793	12184048	17	256	0.274276	0.106283	2.58061	0.167993	hyper	POPTR_0016s12820	promoter	POPTRDRAFT_577011	General substrate transporter||Major facilitator superfamily||Sugar transporter, conserved site||Sugar/inositol transporter
POPTR_0003s13470	DMR_3_13842473	3	13842473	13843444	54	972	0.419543	0.590316	0.710708	-0.170774	hypo	POPTR_0003s13470	exon	POPTRDRAFT_799985	Cation/H+ exchanger
POPTR_0009s14500	DMR_9_11358869	9	11358869	11359114	8	246	0.379607	0.279344	1.35893	0.100263	hyper	POPTR_0009s14500	exon,intron	-	NmrA-like||NAD(P)-binding domain
POPTR_0008s09420	DMR_8_5834384	8	5834384	5834867	7	484	0.606745	0.48616	1.24804	0.120585	hyper	POPTR_0008s09420	intron	POPTRDRAFT_656506	P-loop containing nucleoside triphosphate hydrolase||Chromatin associated protein KTI12
POPTR_0001s13200	DMR_1_10285395	1	10285395	10285660	5	266	0.172271	0.344106	0.500634	-0.171835	hypo	POPTR_0001s13200	promoter	POPTRDRAFT_750959	Sterile alpha motif-type||Sterile alpha motif domain
POPTR_0017s00740	DMR_17_467989	17	467989	468193	4	205	0.180884	0.0178092	10.1568	0.163075	hyper	POPTR_0017s00740	promoter
POPTR_0005s08490	DMR_5_5909270	5	5909270	5909279	5	10	0.323605	5.08e-05	6369.77	0.323554	hyper	POPTR_0005s08490	promoter	-	Protein kinase-like domain||ABC-1
POPTR_0820s00200	DMR_scaffold_820_2091	scaffold_820	2091	2290	9	200	0.426857	0.222183	1.9212	0.204675	hyper	POPTR_0820s00200	promoter	POPTRDRAFT_762936	-
POPTR_0009s10590	DMR_9_9070449	9	9070449	9070715	3	267	0.161938	0.273448	0.592209	-0.11151	hypo	POPTR_0009s10590	exon,intron	-	DNA-binding pseudobarrel domain||Transcriptional factor B3
POPTR_0010s12660	DMR_10_12658782	10	12658782	12658854	5	73	0.212618	0.319956	0.664523	-0.107338	hypo	POPTR_0010s12660	exon	POPTRDRAFT_805147	ALIX V-shaped domain||BRO1 domain
POPTR_0006s02540	DMR_6_1647563	6	1647563	1647737	4	175	0.166246	0.267488	0.621508	-0.101242	hypo	POPTR_0006s02540	exon,utr3	POPTRDRAFT_560273	-
POPTR_0003s15300	DMR_3_15128733	3	15128733	15128891	4	159	0.322939	0.179827	1.79583	0.143112	hyper	POPTR_0003s15300	promoter
POPTR_0004s20030	DMR_4_19675623	4	19675623	19675705	7	83	0.554691	0.426292	1.3012	0.128399	hyper	POPTR_0004s20030	exon	POPTRDRAFT_741667	Nucleotide-binding, alpha-beta plait||U2 auxiliary factor small subunit||RNA recognition motif domain||RNA recognition motif domain, eukaryote||Zinc finger, CCCH-type
POPTR_0003s21640	DMR_3_19719029	3	19719029	19719379	20	351	0.320982	0.436018	0.736166	-0.115037	hypo	POPTR_0003s21640	promoter	-	Plant peroxidase||Peroxidase, active site||Haem peroxidase||Peroxidases heam-ligand binding site||Haem peroxidase, plant/fungal/bacterial
POPTR_0004s21070	DMR_4_20364632	4	20364632	20365249	31	618	0.607102	0.43045	1.41039	0.176652	hyper	POPTR_0004s21070	promoter	POPTRDRAFT_679906	Ribonuclease CAF1||Ribonuclease H-like
POPTR_0005s25370	DMR_5_23635988	5	23635988	23636352	12	365	0.0391023	0.245686	0.159156	-0.206583	hypo	POPTR_0005s25370	promoter	-	SAM-dependent methyltransferase RsmI, conserved site||Tetrapyrrole methylase||Tetrapyrrole methylase, subdomain 2||rRNA small subunit methyltransferase I||Tetrapyrrole methylase, subdomain 1
POPTR_0016s02210	DMR_16_1067207	16	1067207	1067359	7	153	0.608818	0.41702	1.45993	0.191798	hyper	POPTR_0016s02210	exon,intron	POPTRDRAFT_254954	N2227-like||S-adenosyl-L-methionine-dependent methyltransferase-like
POPTR_0002s01490	DMR_2_786903	2	786903	788027	38	1125	0.267282	0.0871261	3.06776	0.180156	hyper	POPTR_0002s01490	promoter	POPTRDRAFT_550805	Ubiquitin-related domain||-
POPTR_0006s13370	DMR_6_10582216	6	10582216	10582774	13	559	0.141318	0.250702	0.563691	-0.109383	hypo	POPTR_0006s13370	exon,intron	POPTRDRAFT_563786	Ribosomal protein S23, eukaryotic/archaeal||Ribosomal protein S12/S23||Nucleic acid-binding, OB-fold
POPTR_0008s06620	DMR_8_3960142	8	3960142	3960317	48	176	0.774852	0.522379	1.48331	0.252473	hyper	POPTR_0008s06620	promoter	-	Ribosomal protein L10/acidic P0||60S acidic ribosomal protein P0
POPTR_0019s09730	DMR_19_11325719	19	11325719	11325808	14	90	0.687616	0.56281	1.22176	0.124807	hyper	POPTR_0019s09730	intron	-	Leucine-rich repeat||P-loop containing nucleoside triphosphate hydrolase||Leucine-rich repeat, typical subtype
POPTR_0018s00610	DMR_18_541931	18	541931	542284	16	354	0.668363	0.542738	1.23147	0.125625	hyper	POPTR_0018s00610	intron	POPTRDRAFT_835782	Ubiquitin-conjugating enzyme, E2||Ubiquitin-conjugating enzyme/RWD-like||Ubiquitin-conjugating enzyme, active site
POPTR_0006s03630	DMR_6_2389779	6	2389779	2390011	5	233	0.328524	0.163125	2.01395	0.1654	hyper	POPTR_0006s03630	promoter
POPTR_0006s25760	DMR_6_24143751	6	24143751	24143757	3	7	0.0513697	0.163059	0.315037	-0.11169	hypo	POPTR_0006s25760	promoter	POPTRDRAFT_716764	Ubiquitin-conjugating enzyme, E2||Ubiquitin-conjugating enzyme, active site||Ubiquitin-conjugating enzyme/RWD-like
POPTR_0003s12300	DMR_3_12924314	3	12924314	12924397	12	84	0.0610721	0.479089	0.127475	-0.418017	hypo	POPTR_0003s12300	promoter	POPTRDRAFT_646571	Domain of unknown function DUF4005
POPTR_0016s03720	DMR_16_2072210	16	2072210	2072641	3	432	0.113455	0.0116896	9.70567	0.101765	hyper	POPTR_0016s03720	exon,intron	POPTRDRAFT_906799	Strictosidine synthase||Strictosidine synthase, conserved region||Six-bladed beta-propeller, TolB-like
POPTR_0009s16160	DMR_9_12350063	9	12350063	12350719	14	657	0.281092	0.148236	1.89625	0.132856	hyper	POPTR_0009s16160	promoter	POPTRDRAFT_767048	Uncharacterised protein family UPF0497, trans-membrane plant||Uncharacterised protein family UPF0497, trans-membrane plant subgroup
POPTR_0022s00490	DMR_scaffold_22_188152	scaffold_22	188152	188997	18	846	0.434936	0.54084	0.804185	-0.105904	hypo	POPTR_0022s00490	exon,intron,utr3	-	Protein kinase-like domain||Serine/threonine-protein kinase, active site||Serine/threonine-protein kinase domain||Protein kinase, catalytic domain
POPTR_0010s15830	DMR_10_14941521	10	14941521	14941817	19	297	0.834447	0.685179	1.21785	0.149268	hyper	POPTR_0010s15830	exon,intron	POPTRDRAFT_566863	-
POPTR_0018s08890	DMR_18_9804649	18	9804649	9804980	3	332	0.168787	0.330825	0.510199	-0.162039	hypo	POPTR_0018s08890	promoter	POPTRDRAFT_779314	-
POPTR_0017s01450	DMR_17_1007937	17	1007937	1008028	5	92	0.0410933	0.229319	0.179197	-0.188226	hypo	POPTR_0017s01450	intron
POPTR_0002s23720	DMR_2_21245169	2	21245169	21245510	7	342	0.19797	0.0341506	5.79698	0.16382	hyper	POPTR_0002s23720	intron	POPTRDRAFT_756187	-
POPTR_0018s04330	DMR_18_3656620	18	3656620	3657160	32	541	0.476385	0.280642	1.69749	0.195744	hyper	POPTR_0018s04330	promoter	POPTRDRAFT_284712	Leucine-rich repeat, typical subtype||P-loop containing nucleoside triphosphate hydrolase||-
POPTR_0008s05830	DMR_8_3406461	8	3406461	3406715	4	255	0.122345	0.0175567	6.96859	0.104789	hyper	POPTR_0008s05830	exon	POPTRDRAFT_765468	Zinc finger, RING/FYVE/PHD-type||Zinc finger, RING-type||Domain of unknown function DUF1117
POPTR_0001s18270	DMR_1_15333957	1	15333957	15334562	16	606	0.422686	0.317503	1.33128	0.105183	hyper	POPTR_0001s18270	promoter	POPTRDRAFT_751771	Haem peroxidase, plant/fungal/bacterial||Peroxidases heam-ligand binding site||Haem peroxidase||Peroxidase, active site||Plant peroxidase
POPTR_0008s20980	DMR_8_15024409	8	15024409	15024707	8	299	0.538722	0.653759	0.824037	-0.115038	hypo	POPTR_0008s20980	exon,intron	POPTRDRAFT_565360	-
POPTR_0008s13070	DMR_8_8525239	8	8525239	8525726	11	488	0.296075	0.43818	0.675692	-0.142105	hypo	POPTR_0008s13070	promoter	POPTRDRAFT_820673	C2 calcium-dependent membrane targeting
POPTR_0008s10480	DMR_8_6566612	8	6566612	6567203	17	592	0.275102	0.42506	0.647208	-0.149958	hypo	POPTR_0008s10480	exon,intron,utr3	POPTRDRAFT_656642	ATP-citrate lyase/succinyl-CoA ligase||Succinyl-CoA synthetase-like||Citrate synthase-like, small alpha subdomain||Citrate synthase-like, large alpha subdomain||NAD(P)-binding domain||Citrate synthase-like||Succinyl-CoA ligase, alpha subunit||ATP-citrate lyase/succinyl-CoA ligase, active site||Succinyl-CoA synthetase, beta subunit, conserved site
POPTR_0011s02670	DMR_11_2591951	11	2591951	2592344	4	394	0.0691688	0.209176	0.330673	-0.140007	hypo	POPTR_0011s02670	exon,utr3	POPTRDRAFT_660544	Cytochrome b561/ferric reductase transmembrane||Cytochrome b561, eukaryote
POPTR_0006s03180	DMR_6_2005570	6	2005570	2005658	16	89	0.284092	0.440669	0.644683	-0.156577	hypo	POPTR_0006s03180	promoter	-	Cytochrome P450, E-class, group I||Cytochrome P450, conserved site||Cytochrome P450
POPTR_0005s12840	DMR_5_9648721	5	9648721	9649019	21	299	0.129641	0.243388	0.532651	-0.113747	hypo	POPTR_0005s12840	exon,utr5,promoter	XM_002327789.1	-
POPTR_0001s42330	DMR_1_42082439	1	42082439	42082455	3	17	0.312025	0.120313	2.59345	0.191712	hyper	POPTR_0001s42330	exon	POPTRDRAFT_588615	S-locus receptor kinase, C-terminal||Apple-like||Protein kinase-like domain||Serine-threonine/tyrosine-protein kinase||S-locus glycoprotein||Bulb-type lectin domain||Protein kinase, catalytic domain||Serine/threonine-protein kinase, active site||Serine/threonine-protein kinase domain
POPTR_0014s17240	DMR_14_13373432	14	13373432	13373575	10	144	0.342006	0.217807	1.57023	0.124199	hyper	POPTR_0014s17240	promoter	POPTRDRAFT_573167	-
POPTR_0003s01270	DMR_3_1127887	3	1127887	1128083	27	197	0.134611	0.236333	0.569581	-0.101722	hypo	POPTR_0003s01270	promoter	AKT2/3	Cyclic nucleotide-binding domain||Potassium channel, voltage-dependent, EAG/ELK/ERG||Ankyrin repeat||RmlC-like jelly roll fold||Potassium channel, plant-type||Ion transport||Cyclic nucleotide-binding-like||Ankyrin repeat-containing domain
POPTR_0009s11000	DMR_9_9289285	9	9289285	9289440	7	156	0.495191	0.375977	1.31708	0.119214	hyper	POPTR_0009s11000	exon	POPTRDRAFT_201586	Tetratricopeptide-like helical||Homing endonuclease||LAGLIDADG DNA endonuclease||Pentatricopeptide repeat
POPTR_0004s07950	DMR_4_6517260	4	6517260	6518194	25	935	0.568824	0.456838	1.24513	0.111986	hyper	POPTR_0004s07950	exon,intron	SDG40	Rubisco LS methyltransferase, substrate-binding domain||SET domain
POPTR_0018s14160	DMR_18_14429384	18	14429384	14429397	6	14	0.416657	0.133422	3.12285	0.283235	hyper	POPTR_0018s14160	promoter	POPTRDRAFT_579055	Leucine-rich repeat-containing N-terminal, type 2||Leucine-rich repeat||Leucine-rich repeat, typical subtype
POPTR_0008s01650	DMR_8_802356	8	802356	802910	5	555	0.269475	0.0995906	2.70583	0.169885	hyper	POPTR_0008s01650	exon,intron,promoter
POPTR_0006s16110	DMR_6_13989576	6	13989576	13990488	10	913	0.0328497	0.133946	0.245246	-0.101096	hypo	POPTR_0006s16110	exon,intron	-	Ankyrin repeat||Ankyrin repeat-containing domain||ATPase, AAA-type, core||CbxX/CfqX||ATPase, AAA+ type, core||P-loop containing nucleoside triphosphate hydrolase
POPTR_0006s16120	DMR_6_13989576	6	13989576	13990488	10	913	0.0328497	0.133946	0.245246	-0.101096	hypo	POPTR_0006s16120	promoter	POPTRDRAFT_584013	-
POPTR_0003s13650	DMR_3_13979316	3	13979316	13979497	68	182	0.372248	0.226069	1.64661	0.146179	hyper	POPTR_0003s13650	promoter	POPTRDRAFT_554457	-
POPTR_0015s12590	DMR_15_12807451	15	12807451	12807699	4	249	0.145986	0.000259163	563.297	0.145727	hyper	POPTR_0015s12590	promoter	POPTRDRAFT_776453	-||Plastocyanin-like
POPTR_0009s02350	DMR_9_3095593	9	3095593	3095785	5	193	0.645985	0.535204	1.20699	0.110781	hyper	POPTR_0009s02350	exon	POPTRDRAFT_204150	Heat shock protein DnaJ, conserved site||Zinc finger, C2H2-type||Heat shock protein DnaJ, N-terminal
POPTR_0013s00700	DMR_13_344277	13	344277	344753	7	477	0.362812	0.236417	1.53463	0.126396	hyper	POPTR_0013s00700	exon,intron,utr3	POPTRDRAFT_570684	P-loop containing nucleoside triphosphate hydrolase||Small GTPase superfamily, ARF type||Ras small GTPase, Rab type||Small GTPase SAR1-type||Small GTP-binding protein||ARF/SAR superfamily
POPTR_0010s20600	DMR_10_18120030	10	18120030	18120245	8	216	0.13179	0.24488	0.538183	-0.11309	hypo	POPTR_0010s20600	exon,utr3	POPTRDRAFT_567369	Mitochondrial glycoprotein
POPTR_0002s07810	DMR_2_5362473	2	5362473	5362666	59	194	0.536146	0.424246	1.26376	0.1119	hyper	POPTR_0002s07810	promoter	POPTRDRAFT_754535	Zinc finger, CCCH-type
POPTR_0009s02310	DMR_9_3050907	9	3050907	3051215	15	309	0.40022	0.298612	1.34027	0.101608	hyper	POPTR_0009s02310	promoter	POPTRDRAFT_879661	Malate transporter, aliminium toerance
POPTR_0005s15580	DMR_5_12211016	5	12211016	12211241	4	226	0.405294	0.580751	0.69788	-0.175456	hypo	POPTR_0005s15580	exon,utr3	POPTRDRAFT_743753	Ribosomal protein S7e
POPTR_0010s12160	DMR_10_12228809	10	12228809	12229122	6	314	0.45823	0.322677	1.42009	0.135553	hyper	POPTR_0010s12160	exon,utr3	POPTRDRAFT_803609	GDP-fucose protein O-fucosyltransferase||O-fucosyltransferase, plant
POPTR_0010s23760	DMR_10_20244298	10	20244298	20244568	4	271	0.303792	0.442521	0.686503	-0.138729	hypo	POPTR_0010s23760	promoter	POPTRDRAFT_725133	Zinc finger, RING/FYVE/PHD-type||Zinc finger, RING-type
POPTR_0002s16760	DMR_2_12522179	2	12522179	12522219	5	41	0.181891	0.0548255	3.31764	0.127066	hyper	POPTR_0002s16760	promoter	POPTRDRAFT_711263	Nucleotide-diphospho-sugar transferases||Nucleotide-diphospho-sugar transferase, predicted
POPTR_0002s10970	DMR_2_8001378	2	8001378	8001774	59	397	0.717759	0.902347	0.795436	-0.184587	hypo	POPTR_0002s10970	promoter	POPTRDRAFT_711591	Protein kinase, catalytic domain||Serine/threonine-protein kinase, active site||Serine/threonine-protein kinase domain||NAF domain||Protein kinase, ATP binding site||Protein kinase-like domain||NAF/FISL domain
POPTR_0012s01940	DMR_12_1539789	12	1539789	1539912	4	124	0.520517	0.399551	1.30276	0.120967	hyper	POPTR_0012s01940	exon	POPTRDRAFT_569526	Protein of unknown function DUF247, plant
POPTR_0080s00210	DMR_scaffold_80_9463	scaffold_80	9463	9781	9	319	0.335869	0.228056	1.47275	0.107813	hyper	POPTR_0080s00210	promoter	-	Bulb-type lectin domain
POPTR_0005s10570	DMR_5_7608317	5	7608317	7608621	8	305	0.44531	0.557898	0.798192	-0.112588	hypo	POPTR_0005s10570	exon,intron	POPTRDRAFT_558796	Extracellular ligand-binding receptor||Ionotropic glutamate receptor, plant||Periplasmic binding protein-like I||Ionotropic glutamate receptor
POPTR_0002s23410	DMR_2_20920417	2	20920417	20920642	9	226	0.203935	0.335081	0.608615	-0.131146	hypo	POPTR_0002s23410	promoter	POPTRDRAFT_409094	-
POPTR_0012s08220	DMR_12_9263912	12	9263912	9264022	7	111	0.657286	0.556027	1.18211	0.10126	hyper	POPTR_0012s08220	exon,intron	POPTRDRAFT_421624	Peroxisome membrane anchor protein Pex14p, N-terminal||Peroxisomal membrane protein 14
POPTR_0001s03900	DMR_1_3133300	1	3133300	3133408	14	109	0.619782	0.510935	1.21304	0.108847	hyper	POPTR_0001s03900	promoter	POPTRDRAFT_177760	Glucosidase II beta subunit, N-terminal||Mannose-6-phosphate receptor, binding
POPTR_0011s07520	DMR_11_8366751	11	8366751	8367092	9	342	0.155208	0.0468571	3.31236	0.108351	hyper	POPTR_0011s07520	exon	POPTRDRAFT_771658	Peptidase C1A, papain C-terminal||Cysteine peptidase, histidine active site||Cysteine peptidase, asparagine active site||Peptidase C1A, papain||Proteinase inhibitor I29, cathepsin propeptide||Peptidase, cysteine peptidase active site
POPTR_0016s01390	DMR_16_630350	16	630350	630528	4	179	0.27431	0.141127	1.94371	0.133183	hyper	POPTR_0016s01390	promoter	POPTRDRAFT_808297	F-box domain, cyclin-like||F-box associated interaction domain
POPTR_0016s12570	DMR_16_11990566	16	11990566	11990870	12	305	0.43897	0.331632	1.32367	0.107338	hyper	POPTR_0016s12570	exon,intron	POPTRDRAFT_777853	Synaptojanin, N-terminal||Phosphoinositide phosphatase SAC6/7/8
POPTR_0005s25440	DMR_5_23700483	5	23700483	23700741	49	259	0.626762	0.213961	2.92933	0.412801	hyper	POPTR_0005s25440	promoter	POPTRDRAFT_559786	Cysteine peptidase, asparagine active site||-||Peptidase C1A, papain||Peptidase C1A, papain C-terminal||Cysteine peptidase, histidine active site||Proteinase inhibitor I29, cathepsin propeptide||Peptidase, cysteine peptidase active site
POPTR_0004s20780	DMR_4_20190070	4	20190070	20190151	3	82	0.161437	0.27772	0.581294	-0.116283	hypo	POPTR_0004s20780	intron
POPTR_0009s00950	DMR_9_1087447	9	1087447	1088055	46	609	0.467367	0.354061	1.32002	0.113306	hyper	POPTR_0009s00950	promoter	-	Rieske [2Fe-2S] iron-sulphur domain||Pheophorbide a oxygenase
POPTR_0008s02200	DMR_8_1049925	8	1049925	1050101	3	177	0.231249	0.352001	0.656954	-0.120753	hypo	POPTR_0008s02200	exon,utr5	POPTRDRAFT_655777	GHMP kinase||Diphosphomevalonate decarboxylase||Ribosomal protein S5 domain 2-type fold||GHMP kinase, C-terminal||Ribosomal protein S5 domain 2-type fold, subgroup
POPTR_0014s06760	DMR_14_5115849	14	5115849	5116284	8	436	0.339334	0.450748	0.752825	-0.111414	hypo	POPTR_0014s06760	promoter	POPTRDRAFT_244112	P-loop containing nucleoside triphosphate hydrolase||ATPase, AAA+ type, core||ATPase, AAA-type, conserved site||-||ATPase, AAA-type, core
POPTR_0006s04290	DMR_6_2931724	6	2931724	2932007	7	284	0.172512	0.0243264	7.09156	0.148186	hyper	POPTR_0006s04290	promoter	POPTRDRAFT_652642	-
POPTR_0001s01710	DMR_1_1258086	1	1258086	1259246	32	1161	0.677272	0.563207	1.20253	0.114064	hyper	POPTR_0001s01710	exon,intron,utr5	XM_002335875.1	-
POPTR_0001s12060	DMR_1_9359986	1	9359986	9360556	8	571	0.227527	0.0806875	2.81985	0.146839	hyper	POPTR_0001s12060	promoter
POPTR_0014s07790	DMR_14_5821777	14	5821777	5822505	8	729	0.0664799	0.180532	0.368244	-0.114052	hypo	POPTR_0014s07790	exon,intron	POPTRDRAFT_572234	Domain of unknown function DUF296||AT hook, DNA-binding motif
POPTR_1247s00200	DMR_scaffold_1247_6049	scaffold_1247	6049	6070	3	22	0.338262	0.20495	1.65046	0.133312	hyper	POPTR_1247s00200	promoter	-	Concanavalin A-like lectin/glucanase, subgroup||Protein kinase, catalytic domain||Serine-threonine/tyrosine-protein kinase||Protein kinase-like domain||Protein kinase, ATP binding site||Gnk2-homologous domain
POPTR_0008s14930	DMR_8_9951092	8	9951092	9951227	6	136	0.451963	0.336927	1.34142	0.115035	hyper	POPTR_0008s14930	exon,utr3	-	Helicase, C-terminal||SNF2-related||Snf2 ATP coupling domain||DEAD-like helicase||P-loop containing nucleoside triphosphate hydrolase
POPTR_0012s10410	DMR_12_11186572	12	11186572	11187120	27	549	0.340912	0.147049	2.31835	0.193863	hyper	POPTR_0012s10410	promoter	POPTRDRAFT_892025	Glycoside hydrolase, subgroup, catalytic core||2S globulin||Glycoside hydrolase, superfamily||Glycoside hydrolase, chitinase active site||Glycoside hydrolase, family 18, catalytic domain
POPTR_0340s00210	DMR_scaffold_340_9427	scaffold_340	9427	9567	23	141	0.599481	0.768458	0.78011	-0.168976	hypo	POPTR_0340s00210	promoter	-	Major facilitator superfamily||Oligopeptide transporter
POPTR_0003s05590	DMR_3_6975203	3	6975203	6975260	5	58	0.245418	0.400742	0.612409	-0.155324	hypo	POPTR_0003s05590	promoter	-	Chloramphenicol acetyltransferase-like domain
POPTR_0015s06770	DMR_15_7805891	15	7805891	7806063	6	173	0.317699	0.149152	2.13004	0.168547	hyper	POPTR_0015s06770	exon,utr3	-	P-loop containing nucleoside triphosphate hydrolase||ATPase, AAA+ type, core||Chaperonin ClpA/B||Double Clp-N motif||Chaperonin ClpA/B, conserved site||ClpA/B, conserved site 2||Clp, N-terminal||ATPase, AAA-type, core||Clp ATPase, C-terminal
POPTR_0001s26570	DMR_1_25551445	1	25551445	25551733	31	289	0.2769	0.176081	1.57257	0.100819	hyper	POPTR_0001s26570	promoter	-	Tetratricopeptide-like helical||Pentatricopeptide repeat
POPTR_0008s22660	DMR_8_17341834	8	17341834	17342489	16	656	0.328883	0.443534	0.741504	-0.114652	hypo	POPTR_0008s22660	exon,intron,utr3	POPTRDRAFT_927686	-||SANT domain, DNA binding||SANT, eukarya
POPTR_0005s20800	DMR_5_19954428	5	19954428	19954827	10	400	0.562549	0.462266	1.21694	0.100283	hyper	POPTR_0005s20800	exon,utr3	POPTRDRAFT_818560	Leucine-rich repeat, cysteine-containing subtype||F-box domain, cyclin-like
POPTR_0008s05460	DMR_8_3162113	8	3162113	3162442	15	330	0.536103	0.654223	0.81945	-0.11812	hypo	POPTR_0008s05460	promoter	POPTRDRAFT_832541	Terpenoid cylases/protein prenyltransferase alpha-alpha toroid||Prenyltransferase/squalene oxidase
POPTR_0002s05860	DMR_2_3845091	2	3845091	3845093	3	3	0.362941	0.233136	1.55678	0.129805	hyper	POPTR_0002s05860	promoter	-	Auxin responsive SAUR protein
POPTR_0014s18520	DMR_14_15762825	14	15762825	15763150	4	326	0.468074	0.191075	2.44968	0.276998	hyper	POPTR_0014s18520	exon,intron,promoter	POPTRDRAFT_824454	Leucine-rich repeat, ribonuclease inhibitor subtype
POPTR_0002s10970	DMR_2_8001165	2	8001165	8001319	12	155	0.411442	0.163814	2.51164	0.247628	hyper	POPTR_0002s10970	promoter	POPTRDRAFT_711591	Protein kinase, catalytic domain||Serine/threonine-protein kinase, active site||Serine/threonine-protein kinase domain||NAF domain||Protein kinase, ATP binding site||Protein kinase-like domain||NAF/FISL domain
POPTR_0010s11120	DMR_10_11480297	10	11480297	11480447	12	151	0.661179	0.55466	1.19204	0.10652	hyper	POPTR_0010s11120	promoter	-	Cation/H+ exchanger, CPA1 family
POPTR_0001s01980	DMR_1_1441774	1	1441774	1442171	13	398	0.757212	0.652653	1.16021	0.104559	hyper	POPTR_0001s01980	exon,intron	POPTRDRAFT_590056	RST domain of plant C-terminal||Poly(ADP-ribose) polymerase, catalytic domain||WWE domain
POPTR_0006s06020	DMR_6_4279131	6	4279131	4279261	17	131	0.356626	0.25292	1.41003	0.103705	hyper	POPTR_0006s06020	promoter	POPTRDRAFT_745627	Ubiquitin-related domain||-||Ubiquitin-associated/translation elongation factor EF1B, N-terminal, eukaryote
POPTR_0004s22130	DMR_4_21077675	4	21077675	21077719	15	45	0.618518	0.445765	1.38754	0.172753	hyper	POPTR_0004s22130	promoter	POPTRDRAFT_595068	Phox/Bem1p||DNA-binding pseudobarrel domain||Auxin response factor||Transcriptional factor B3
POPTR_0006s20160	DMR_6_19227737	6	19227737	19228025	42	289	0.286273	0.397808	0.719625	-0.111535	hypo	POPTR_0006s20160	promoter	-	Uncharacterised protein family Ycf1
POPTR_0003s06870	DMR_3_8413777	3	8413777	8413822	3	46	0.143166	0.0261593	5.47286	0.117007	hyper	POPTR_0003s06870	exon	POPTRDRAFT_712318	Heat shock protein Hsp20||Small heat shock protein HSP20||HSP20-like chaperone
POPTR_0709s00210	DMR_scaffold_709_7384	scaffold_709	7384	7397	3	14	0.485309	0.602523	0.805461	-0.117214	hypo	POPTR_0709s00210	promoter	POPTRDRAFT_756156	-
POPTR_0010s02870	DMR_10_3362986	10	3362986	3363137	5	152	0.372565	0.533551	0.698273	-0.160987	hypo	POPTR_0010s02870	exon	POPTRDRAFT_768780	Zinc finger, RING-type||Zinc finger, RING/FYVE/PHD-type
POPTR_0018s05940	DMR_18_5575843	18	5575843	5576373	42	531	0.457306	0.661819	0.690983	-0.204513	hypo	POPTR_0018s05940	promoter	POPTRDRAFT_578442	Caskin/Ankyrin repeat-containing protein||Ankyrin repeat||Ankyrin repeat-containing domain||PGG domain
POPTR_0018s09200	DMR_18_10083107	18	10083107	10083185	6	79	0.65195	0.549082	1.18735	0.102868	hyper	POPTR_0018s09200	promoter	POPTRDRAFT_578510	Zinc finger, RING-type||Zinc finger, RING/FYVE/PHD-type
POPTR_0009s09580	DMR_9_8439178	9	8439178	8439180	3	3	0.588982	0.69662	0.845486	-0.107638	hypo	POPTR_0009s09580	promoter	POPTRDRAFT_1087283	Protein of unknown function DUF760
POPTR_0001s26570	DMR_1_25549726	1	25549726	25549853	7	128	0.575513	0.374703	1.53592	0.20081	hyper	POPTR_0001s26570	intron	-	Tetratricopeptide-like helical||Pentatricopeptide repeat
POPTR_0017s07230	DMR_17_5624147	17	5624147	5624283	3	137	0.273953	0.394451	0.694515	-0.120499	hypo	POPTR_0017s07230	promoter
POPTR_0006s00910	DMR_6_517802	6	517802	517975	13	174	0.242711	0.40307	0.602155	-0.16036	hypo	POPTR_0006s00910	promoter	POPTRDRAFT_560126	UDP-glucuronosyl/UDP-glucosyltransferase
POPTR_0005s24240	DMR_5_22873601	5	22873601	22873834	5	234	0.00261814	0.137494	0.0190419	-0.134876	hypo	POPTR_0005s24240	exon,intron	POPTRDRAFT_801457	Helix-loop-helix DNA-binding||Transcription factor MYC/MYB N-terminal
POPTR_0009s13560	DMR_9_10764489	9	10764489	10765002	6	514	0.42297	0.289389	1.4616	0.133581	hyper	POPTR_0009s13560	exon,intron,utr3	POPTRDRAFT_804127	von Willebrand factor, type A||Proteasome subunit Rpn10||Ubiquitin interacting motif
POPTR_0003s05550	DMR_3_6873595	3	6873595	6873899	9	305	0.602715	0.483689	1.24608	0.119026	hyper	POPTR_0003s05550	promoter
POPTR_0014s03640	DMR_14_2900816	14	2900816	2900937	14	122	0.626894	0.410151	1.52845	0.216744	hyper	POPTR_0014s03640	promoter	-	Protein of unknown function DUF2053, membrane
POPTR_0009s09150	DMR_9_8186010	9	8186010	8186051	13	42	0.648227	0.460858	1.40657	0.187369	hyper	POPTR_0009s09150	promoter	-	Protein of unknown function DUF573
POPTR_0005s15090	DMR_5_11908757	5	11908757	11909215	8	459	0.141699	0.367828	0.385231	-0.22613	hypo	POPTR_0005s15090	promoter	POPTRDRAFT_553055	Transcription factor CBF/NF-Y/archaeal histone||-
POPTR_0003s18990	DMR_3_17854795	3	17854795	17855493	24	699	0.376265	0.256778	1.46533	0.119487	hyper	POPTR_0003s18990	exon,intron,utr3	-	Nascent polypeptide-associated complex NAC||Nascent polypeptide-associated complex, alpha subunit
POPTR_0002s12260	DMR_2_9090539	2	9090539	9091024	20	486	0.428625	0.196988	2.17589	0.231637	hyper	POPTR_0002s12260	exon	POPTRDRAFT_788834	Leucine-rich repeat||Leucine-rich repeat, typical subtype
POPTR_0001s38130	DMR_1_37220844	1	37220844	37221194	47	351	0.454194	0.57026	0.796468	-0.116066	hypo	POPTR_0001s38130	promoter	XM_002300364.1	-||Alcohol dehydrogenase superfamily, zinc-containing||Alcohol dehydrogenase, C-terminal||NAD(P)-binding domain
POPTR_0005s24820	DMR_5_23253866	5	23253866	23253959	3	94	0.204316	0.318433	0.64163	-0.114117	hypo	POPTR_0005s24820	exon,intron	CHR8	DEAD-like helicase||P-loop containing nucleoside triphosphate hydrolase||Helicase, C-terminal||SNF2-related
POPTR_0008s08530	DMR_8_5281314	8	5281314	5281569	7	256	0.416958	0.266477	1.5647	0.150481	hyper	POPTR_0008s08530	exon,utr3	POPTRDRAFT_874112	Zinc finger, RING/FYVE/PHD-type||Isopenicillin N synthase-like
POPTR_0004s17420	DMR_4_17622457	4	17622457	17622563	18	107	0.678499	0.800011	0.848113	-0.121511	hypo	POPTR_0004s17420	promoter	POPTRDRAFT_818153	EF-Hand 1, calcium-binding site||Calcium-binding EF-hand||EF-hand-like domain
POPTR_0005s00400	DMR_5_133060	5	133060	133116	22	57	0.354558	0.478486	0.740999	-0.123928	hypo	POPTR_0005s00400	promoter
POPTR_0001s12580	DMR_1_9752628	1	9752628	9752785	4	158	0.223466	0.374518	0.596677	-0.151052	hypo	POPTR_0001s12580	promoter	-	eRF1 domain 3||eRF1 domain 2||eRF1 domain 1||Peptide Chain Release Factor eRF1/aRF1, N-terminal||50S ribosomal protein L30e-like||Peptide chain release factor eRF1/aRF1
POPTR_0016s01930	DMR_16_879919	16	879919	880424	5	506	0.275959	0.086724	3.18204	0.189235	hyper	POPTR_0016s01930	promoter	POPTRDRAFT_776863	Pentatricopeptide repeat
POPTR_0013s04450	DMR_13_3050785	13	3050785	3051096	6	312	0.49248	0.601313	0.819008	-0.108833	hypo	POPTR_0013s04450	intron	-	Calcium-binding EF-hand||EF-Hand 1, calcium-binding site||EF-hand-like domain
POPTR_0008s17390	DMR_8_11671253	8	11671253	11671657	47	405	0.804146	0.948432	0.847869	-0.144286	hypo	POPTR_0008s17390	exon,utr3	-	Ammonium/urea transporter||Ammonium transporter AmtB-like||Ammonium transporter||Ammonium transporter, conserved site
POPTR_0008s18230	DMR_8_12205615	8	12205615	12205820	17	206	0.0549953	0.167859	0.327627	-0.112864	hypo	POPTR_0008s18230	promoter	POPTRDRAFT_820850	Photosystem II PsbY
POPTR_0011s13770	DMR_11_16428211	11	16428211	16428589	18	379	0.00202315	0.132913	0.0152216	-0.13089	hypo	POPTR_0011s13770	promoter	-	Ubiquitin subgroup||Ubiquitin-related domain||Ubiquitin conserved site
POPTR_0018s07160	DMR_18_7341792	18	7341792	7342089	20	298	0.242454	0.372807	0.650347	-0.130353	hypo	POPTR_0018s07160	promoter	POPTRDRAFT_745105	Photosystem II PsbX
POPTR_0018s08890	DMR_18_9801246	18	9801246	9801416	3	171	0.0859504	0.213159	0.403223	-0.127208	hypo	POPTR_0018s08890	intron	POPTRDRAFT_779314	-
POPTR_0010s04920	DMR_10_6139275	10	6139275	6139847	14	573	0.387418	0.282683	1.3705	0.104735	hyper	POPTR_0010s04920	promoter	POPTRDRAFT_804948	Basic helix-loop-helix (bHLH) transcription factors BEE-like, plant||Helix-loop-helix DNA-binding
POPTR_0005s20130	DMR_5_19168516	5	19168516	19168677	8	162	0.381003	0.492216	0.774057	-0.111213	hypo	POPTR_0005s20130	exon	POPTRDRAFT_1078520	Domain of unknown function DUF630||Domain of unknown function DUF632
POPTR_0001s05170	DMR_1_3959436	1	3959436	3960550	31	1115	0.613186	0.506125	1.21153	0.107061	hyper	POPTR_0001s05170	promoter	POPTRDRAFT_639731	Octanoyltransferase, conserved site||-||Biotin/lipoate A/B protein ligase
POPTR_0016s04390	DMR_16_2572345	16	2572345	2572400	3	56	0.451569	0.314044	1.43792	0.137525	hyper	POPTR_0016s04390	promoter	POPTRDRAFT_777094	Protein kinase C-like, phorbol ester/diacylglycerol binding||Zinc finger, PHD-type||-||C1-like
POPTR_0010s10480	DMR_10_10980814	10	10980814	10980900	6	87	0.0617222	0.223481	0.276185	-0.161759	hypo	POPTR_0010s10480	promoter	POPTRDRAFT_822012	RNA recognition motif domain||Nucleotide-binding, alpha-beta plait||Splicing factor PWI
POPTR_0019s09370	DMR_19_10929025	19	10929025	10929575	25	551	0.143507	0.248775	0.576855	-0.105268	hypo	POPTR_0019s09370	promoter	POPTRDRAFT_743889	Quinone oxidoreductase/zeta-crystallin, conserved site||Alcohol dehydrogenase, C-terminal||Polyketide synthase, enoylreductase||Alcohol dehydrogenase superfamily, zinc-containing||Alcohol dehydrogenase GroES-like||NAD(P)-binding domain||-
POPTR_0019s13040	DMR_19_14050859	19	14050859	14051135	8	277	0.326378	0.188928	1.72753	0.13745	hyper	POPTR_0019s13040	promoter	-	Ribosomal protein L5, eukaryotic/archaeal||Ribosomal protein L5 eukaryotic/L18 archaeal, C-terminal||Ribosomal protein L18/L5
POPTR_0006s08570	DMR_6_6251062	6	6251062	6251835	22	774	0.503648	0.37999	1.32542	0.123658	hyper	POPTR_0006s08570	exon,intron,utr3	-	SANT domain, DNA binding||Transcription regulator HTH, Myb-type, DNA-binding
POPTR_0018s12400	DMR_18_12888257	18	12888257	12888343	9	87	0.131777	0.0224812	5.86167	0.109296	hyper	POPTR_0018s12400	exon,utr3	POPTRDRAFT_578831	-
POPTR_0006s11010	DMR_6_8354098	6	8354098	8354194	12	97	0.565122	0.456083	1.23908	0.109039	hyper	POPTR_0006s11010	promoter	POPTRDRAFT_819242	AGC-kinase, C-terminal||Protein kinase-like domain||Protein kinase, ATP binding site||Serine/threonine-protein kinase, active site||Serine/threonine-protein kinase domain||Protein kinase, catalytic domain
POPTR_0005s22200	DMR_5_21163761	5	21163761	21163912	13	152	0.24687	0.357047	0.691423	-0.110177	hypo	POPTR_0005s22200	promoter
POPTR_0002s16910	DMR_2_12651191	2	12651191	12651668	19	478	0.488226	0.624961	0.781211	-0.136735	hypo	POPTR_0002s16910	promoter	POPTRDRAFT_755365	-
POPTR_0131s00220	DMR_scaffold_131_22756	scaffold_131	22756	22904	21	149	0.284649	0.425565	0.668874	-0.140916	hypo	POPTR_0131s00220	promoter	POPTRDRAFT_594010	Multi antimicrobial extrusion protein
POPTR_0005s06640	DMR_5_4445315	5	4445315	4445915	61	601	0.610142	0.441101	1.38322	0.169041	hyper	POPTR_0005s06640	promoter	POPTRDRAFT_760005	S-adenosyl-L-methionine-dependent methyltransferase-like||Protein of unknown function DUF248, methyltransferase putative
POPTR_0001s26050	DMR_1_25164014	1	25164014	25164357	9	344	0.282427	0.383113	0.737191	-0.100685	hypo	POPTR_0001s26050	promoter	POPTRDRAFT_172219	Ferredoxin-dependent bilin reductase
POPTR_0010s04260	DMR_10_5276603	10	5276603	5276684	5	82	0.441524	0.327627	1.34764	0.113897	hyper	POPTR_0010s04260	promoter	POPTRDRAFT_766934	-
POPTR_0017s06610	DMR_17_5018268	17	5018268	5018279	6	12	0.274546	0.16562	1.65769	0.108927	hyper	POPTR_0017s06610	exon	ATXR2	Zinc finger, MYND-type||SET domain
POPTR_0005s07380	DMR_5_5040259	5	5040259	5040604	3	346	0.0675057	0.184769	0.365351	-0.117263	hypo	POPTR_0005s07380	exon,utr5,promoter	POPTRDRAFT_831359	Ribosomal protein S6e, conserved site||Ribosomal protein S6e||Ribosomal protein S6, eukaryotic
POPTR_0080s00210	DMR_scaffold_80_11701	scaffold_80	11701	11734	3	34	0.226256	0.0845132	2.67716	0.141742	hyper	POPTR_0080s00210	exon,promoter	-	Bulb-type lectin domain
POPTR_0002s23910	DMR_2_21390867	2	21390867	21391579	18	713	0.228881	0.356586	0.641869	-0.127704	hypo	POPTR_0002s23910	promoter	POPTRDRAFT_553118	Tumour suppressing sub-chromosomal transferable candidate 4
POPTR_0014s08520	DMR_14_6336261	14	6336261	6336380	4	120	0.260813	0.13626	1.91408	0.124553	hyper	POPTR_0014s08520	promoter	POPTRDRAFT_572303	Transcription regulator HTH, Myb-type, DNA-binding||SANT domain, DNA binding||-||Myb-like DNA-binding domain, SHAQKYF class
POPTR_0008s16030	DMR_8_10700198	8	10700198	10700250	21	53	0.739105	0.853324	0.866148	-0.114219	hypo	POPTR_0008s16030	promoter	-	Peptidase S9, prolyl oligopeptidase, catalytic domain||Peptidase S9, serine active site||WD40/YVTN repeat-like-containing domain||Alpha/Beta hydrolase fold||WD40-like Beta Propeller
POPTR_0014s13550	DMR_14_9966498	14	9966498	9966572	13	75	0.82812	0.577337	1.43438	0.250783	hyper	POPTR_0014s13550	promoter	POPTRDRAFT_1099412	Zinc finger, RING/FYVE/PHD-type||Zinc finger, RING-type
POPTR_0002s24650	DMR_2_21955024	2	21955024	21955181	3	158	0.424649	0.540853	0.785147	-0.116204	hypo	POPTR_0002s24650	exon	POPTRDRAFT_756286	Tetratricopeptide-like helical||Pentatricopeptide repeat
POPTR_0005s04020	DMR_5_2679582	5	2679582	2679962	22	381	0.350682	0.464157	0.755525	-0.113475	hypo	POPTR_0005s04020	exon,utr3	-	Histidine phosphatase superfamily
POPTR_0015s10190	DMR_15_11198008	15	11198008	11198048	3	41	0.661471	0.541506	1.22154	0.119966	hyper	POPTR_0015s10190	intron	POPTRDRAFT_824729	WW domain binding protein 11
POPTR_0014s15620	DMR_14_11641529	14	11641529	11641734	19	206	0.309302	0.415952	0.743601	-0.10665	hypo	POPTR_0014s15620	promoter	POPTRDRAFT_824314	HAUS augmin-like complex subunit 2
POPTR_0014s14150	DMR_14_10360966	14	10360966	10361010	10	45	0.29215	0.0680852	4.29095	0.224065	hyper	POPTR_0014s14150	promoter	POPTRDRAFT_774942	Leucine-rich repeat, typical subtype||Protein kinase-like domain||Leucine-rich repeat-containing N-terminal, type 2||Serine/threonine-protein kinase, active site||Leucine-rich repeat||Serine/threonine-protein kinase domain||Protein kinase, catalytic domain||Protein kinase, ATP binding site||Concanavalin A-like lectin/glucanase, subgroup
POPTR_0638s00200	DMR_scaffold_638_2420	scaffold_638	2420	2849	9	430	0.339555	0.187466	1.81129	0.152089	hyper	POPTR_0638s00200	exon,intron,utr5
POPTR_0003s05700	DMR_3_7092225	3	7092225	7092698	10	474	0.568975	0.446525	1.27423	0.12245	hyper	POPTR_0003s05700	promoter
POPTR_0016s05190	DMR_16_3149565	16	3149565	3149681	4	117	0.205518	0.370382	0.554882	-0.164864	hypo	POPTR_0016s05190	exon,utr5	POPTRDRAFT_734949	NADH:ubiquinone oxidoreductase, ESSS subunit
POPTR_0009s01110	DMR_9_1241504	9	1241504	1241798	14	295	0.215631	0.393684	0.547727	-0.178052	hypo	POPTR_0009s01110	promoter	POPTRDRAFT_558319	Zinc finger, CHY-type||Rubredoxin-type Fe(Cys)4 protein||Zinc finger, RING/FYVE/PHD-type||Zinc finger, RING-type||Zinc finger, CTCHY-type
POPTR_0015s11040	DMR_15_11732193	15	11732193	11732462	3	270	0.186443	0.00213974	87.1335	0.184303	hyper	POPTR_0015s11040	exon,intron	-	Transcription factor, K-box
POPTR_0001s16710	DMR_1_13496454	1	13496454	13496640	53	187	0.390184	0.22835	1.70871	0.161834	hyper	POPTR_0001s16710	promoter	POPTRDRAFT_673203	Protein of unknown function DUF1677, plant
POPTR_0002s00790	DMR_2_365086	2	365086	365545	6	460	0.434044	0.227215	1.91028	0.206829	hyper	POPTR_0002s00790	promoter	POPTRDRAFT_550740	Ribophorin I
POPTR_0006s13320	DMR_6_10533673	6	10533673	10534872	17	1200	0.490652	0.607377	0.807821	-0.116725	hypo	POPTR_0006s13320	promoter	POPTRDRAFT_589402	Glycosyl transferase, family 43||Nucleotide-diphospho-sugar transferases
POPTR_0010s24440	DMR_10_20648092	10	20648092	20648119	3	28	0.542659	0.359528	1.50937	0.183131	hyper	POPTR_0010s24440	exon	POPTRDRAFT_660167	Ribosomal protein S5 domain 2-type fold, subgroup||GHMP kinase, C-terminal||Ribosomal protein S5 domain 2-type fold||Diphosphomevalonate decarboxylase||GHMP kinase
POPTR_0010s16940	DMR_10_15720882	10	15720882	15720901	4	20	0.0293078	0.13643	0.21482	-0.107122	hypo	POPTR_0010s16940	promoter	POPTRDRAFT_769961	Protein of unknown function DUF863, plant
POPTR_0017s11430	DMR_17_11190904	17	11190904	11191599	5	696	0.0556096	0.18507	0.300479	-0.12946	hypo	POPTR_0017s11430	promoter	POPTRDRAFT_825534	Porin, eukaryotic type||Eukaryotic porin/Tom40||Porin domain
POPTR_0009s15130	DMR_9_11743247	9	11743247	11743505	32	259	0.35889	0.251558	1.42667	0.107332	hyper	POPTR_0009s15130	promoter	POPTRDRAFT_804051	MORN motif
POPTR_0005s17110	DMR_5_14253741	5	14253741	14253867	24	127	0.119562	0.253362	0.471901	-0.1338	hypo	POPTR_0005s17110	promoter	POPTRDRAFT_1078275	Protein phosphatase 2C-like||Protein phosphatase 2C
POPTR_0453s00230	DMR_scaffold_453_18205	scaffold_453	18205	18210	5	6	0.77906	0.896156	0.869335	-0.117097	hypo	POPTR_0453s00230	intron	POPTRDRAFT_576276	Transcription regulator HTH, Myb-type, DNA-binding||SANT domain, DNA binding||MYB-CC type transcription factor, LHEQLE-containing domain||Myb-like DNA-binding domain, SHAQKYF class||-
POPTR_0016s12660	DMR_16_12036058	16	12036058	12036392	34	335	0.273143	0.105327	2.59327	0.167815	hyper	POPTR_0016s12660	promoter	POPTRDRAFT_668061	PMR5 N-terminal domain||Protein trichome birefringence-like 3/31||-||Trichome birefringence-like family
POPTR_0001s12740	DMR_1_9872709	1	9872709	9872905	10	197	0.534063	0.380232	1.40457	0.153831	hyper	POPTR_0001s12740	promoter	POPTRDRAFT_548130	Nucleotide-binding, alpha-beta plait||RNA recognition motif domain
POPTR_0013s00550	DMR_13_262799	13	262799	262854	27	56	0.814833	0.498277	1.6353	0.316556	hyper	POPTR_0013s00550	promoter	METK2	S-adenosylmethionine synthetase superfamily||S-adenosylmethionine synthetase, conserved site||S-adenosylmethionine synthetase, C-terminal||S-adenosylmethionine synthetase||S-adenosylmethionine synthetase, central domain||S-adenosylmethionine synthetase, N-terminal
POPTR_0006s07390	DMR_6_5325230	6	5325230	5325270	3	41	0.272115	0.14373	1.89323	0.128385	hyper	POPTR_0006s07390	exon,intron	POPTRDRAFT_795756	ABC transporter, transmembrane domain, type 1||ABC transporter, conserved site||P-loop containing nucleoside triphosphate hydrolase||ATPase, AAA+ type, core||ABC transporter-like
POPTR_0009s05060	DMR_9_5238793	9	5238793	5238944	14	152	0.153285	0.286196	0.535596	-0.132911	hypo	POPTR_0009s05060	promoter	POPTRDRAFT_557925	CS-like domain||HSP20-like chaperone
POPTR_0007s01720	DMR_7_999621	7	999621	999771	14	151	0.213341	0.109143	1.95468	0.104197	hyper	POPTR_0007s01720	promoter	-	Nucleotide-binding, alpha-beta plait||RNA recognition motif domain
POPTR_0319s00210	DMR_scaffold_319_7965	scaffold_319	7965	7981	3	17	0.439422	0.307071	1.43101	0.132351	hyper	POPTR_0319s00210	promoter	-	Concanavalin A-like lectin/glucanase, subgroup||Protein kinase, ATP binding site||S-receptor-like serine/threonine-protein kinase||Protein kinase, catalytic domain||Bulb-type lectin domain||S-locus glycoprotein||Serine-threonine/tyrosine-protein kinase||Protein kinase-like domain
POPTR_0008s04330	DMR_8_2418729	8	2418729	2418928	5	200	0.350972	0.471879	0.743776	-0.120907	hypo	POPTR_0008s04330	promoter	POPTRDRAFT_765330	Mitochondrial substrate/solute carrier||Mitochondrial carrier domain||EF-hand-like domain||EF-Hand 1, calcium-binding site||Calcium-binding EF-hand
POPTR_0005s10570	DMR_5_7607544	5	7607544	7608015	14	472	0.299284	0.420039	0.712515	-0.120755	hypo	POPTR_0005s10570	exon	POPTRDRAFT_558796	Extracellular ligand-binding receptor||Ionotropic glutamate receptor, plant||Periplasmic binding protein-like I||Ionotropic glutamate receptor
POPTR_0005s03340	DMR_5_2190379	5	2190379	2190781	8	403	0.317671	0.197153	1.61129	0.120518	hyper	POPTR_0005s03340	exon,intron	-	Kinesin, motor region, conserved site||P-loop containing nucleoside triphosphate hydrolase||Kinesin, motor domain||Kinesin-like protein
POPTR_0013s04050	DMR_13_2681216	13	2681216	2681570	18	355	0.746631	0.641143	1.16453	0.105488	hyper	POPTR_0013s04050	exon	POPTRDRAFT_241338	Zinc finger, SWIM-type||Zinc finger, PMZ-type||MULE transposase, conserved domain||Transposase, MuDR, plant
POPTR_0017s12320	DMR_17_12525733	17	12525733	12525877	3	145	0.564557	0.716998	0.78739	-0.152441	hypo	POPTR_0017s12320	promoter
POPTR_0007s05030	DMR_7_3233041	7	3233041	3233123	12	83	0.539475	0.437517	1.23304	0.101957	hyper	POPTR_0007s05030	promoter	POPTRDRAFT_562557	LMBR1-like membrane protein
POPTR_0002s06410	DMR_2_4278596	2	4278596	4278806	17	211	0.296755	0.39817	0.745298	-0.101414	hypo	POPTR_0002s06410	promoter
POPTR_0016s10820	DMR_16_9185400	16	9185400	9185519	3	120	0.22208	0.324842	0.683656	-0.102762	hypo	POPTR_0016s10820	exon,intron	POPTRDRAFT_667869	Ankyrin repeat-containing domain||Ankyrin repeat
POPTR_0017s11950	DMR_17_12047536	17	12047536	12047706	3	171	0.659213	0.41952	1.57135	0.239693	hyper	POPTR_0017s11950	exon,intron	SMC3	SMCs flexible hinge||-||P-loop containing nucleoside triphosphate hydrolase||Structural maintenance of chromosomes protein
POPTR_0001s15440	DMR_1_12270592	1	12270592	12270696	25	105	0.210233	0.0886067	2.37265	0.121626	hyper	POPTR_0001s15440	promoter	-	Palmitoyl-protein thioesterase 1||Alpha/Beta hydrolase fold||Palmitoyl protein thioesterase
POPTR_0010s24440	DMR_10_20647334	10	20647334	20647710	4	377	0.319411	0.0895919	3.56518	0.229819	hyper	POPTR_0010s24440	exon,utr3	POPTRDRAFT_660167	Ribosomal protein S5 domain 2-type fold, subgroup||GHMP kinase, C-terminal||Ribosomal protein S5 domain 2-type fold||Diphosphomevalonate decarboxylase||GHMP kinase
POPTR_0006s07400	DMR_6_5332105	6	5332105	5332423	9	319	0.255353	0.362041	0.705314	-0.106688	hypo	POPTR_0006s07400	exon	POPTRDRAFT_866582	Metallo-dependent phosphatase||Metallo-dependent phosphatase-like||Phosphoesterase At2g46880
POPTR_0789s00210	DMR_scaffold_789_9441	scaffold_789	9441	9703	11	263	0.688221	0.843322	0.816083	-0.155101	hypo	POPTR_0789s00210	exon,utr5	POPTRDRAFT_267334	Ribosomal protein L2, conserved site||Ribosomal protein L2, domain 3||Ribosomal protein L2, C-terminal||Translation protein SH3-like||Ribosomal protein L2
POPTR_0010s14810	DMR_10_14284007	10	14284007	14284291	5	285	0.474828	0.640936	0.740835	-0.166108	hypo	POPTR_0010s14810	promoter	POPTRDRAFT_659024	Translin, N-terminal||-||Translin, C-terminal
POPTR_0016s01930	DMR_16_880697	16	880697	881261	56	565	0.498225	0.635998	0.783375	-0.137773	hypo	POPTR_0016s01930	promoter	POPTRDRAFT_776863	Pentatricopeptide repeat
POPTR_0012s14920	DMR_12_14628200	12	14628200	14628944	14	745	0.558971	0.392014	1.4259	0.166957	hyper	POPTR_0012s14920	exon,utr3	POPTRDRAFT_1095884	Protein kinase, ATP binding site||Concanavalin A-like lectin/glucanase, subgroup||Leucine-rich repeat, typical subtype||Protein kinase-like domain||Leucine-rich repeat-containing N-terminal, type 2||Tyrosine-protein kinase, active site||Leucine-rich repeat||Protein kinase, catalytic domain
POPTR_0006s13870	DMR_6_11052709	6	11052709	11053366	24	658	0.312257	0.179728	1.73739	0.132529	hyper	POPTR_0006s13870	exon,promoter
POPTR_0013s14130	DMR_13_14451741	13	14451741	14451796	4	56	0.203313	0.0425181	4.7818	0.160795	hyper	POPTR_0013s14130	exon	POPTRDRAFT_571776	Tetratricopeptide-like helical||Pentatricopeptide repeat
POPTR_0008s00980	DMR_8_466590	8	466590	467492	41	903	0.461613	0.57584	0.801634	-0.114227	hypo	POPTR_0008s00980	exon,utr5,promoter	POPTRDRAFT_420917	RNA recognition motif domain||Nucleotide-binding, alpha-beta plait
POPTR_0001s24670	DMR_1_23924375	1	23924375	23924498	9	124	0.423641	0.23178	1.82777	0.191861	hyper	POPTR_0001s24670	promoter	POPTRDRAFT_706161	Mitochondrial inner membrane translocase complex, subunit Tim17/22
POPTR_0018s02470	DMR_18_2268716	18	2268716	2268798	22	83	0.19	0.314278	0.604559	-0.124278	hypo	POPTR_0018s02470	promoter	POPTRDRAFT_669155	DNA-binding WRKY
POPTR_0011s13330	DMR_11_16094708	11	16094708	16095261	13	554	0.0747633	0.27696	0.269943	-0.202197	hypo	POPTR_0011s13330	promoter	-	GH3 auxin-responsive promoter
POPTR_0017s00850	DMR_17_637681	17	637681	637778	5	98	0.4671	0.298086	1.567	0.169014	hyper	POPTR_0017s00850	exon	-	UDP-glucuronosyl/UDP-glucosyltransferase
POPTR_0003s14580	DMR_3_14619465	3	14619465	14620011	21	547	0.467974	0.631192	0.741414	-0.163218	hypo	POPTR_0003s14580	promoter	POPTRDRAFT_830885	Metal-dependent protein hydrolase
POPTR_0008s05820	DMR_8_3399086	8	3399086	3399359	36	274	0.37525	0.498544	0.752691	-0.123294	hypo	POPTR_0008s05820	promoter	POPTRDRAFT_765467	Peptidase aspartic||Peptidase A1||Peptidase aspartic, active site
POPTR_0006s23060	DMR_6_21893111	6	21893111	21893205	3	95	0.319155	0.454808	0.701736	-0.135653	hypo	POPTR_0006s23060	exon,intron,utr3	POPTRDRAFT_653749	Ribosomal protein L29
POPTR_0010s18760	DMR_10_16902155	10	16902155	16902224	5	70	0.199036	0.316072	0.629718	-0.117036	hypo	POPTR_0010s18760	exon,intron	POPTRDRAFT_822351	Peptidase C48, SUMO/Sentrin/Ubl1
POPTR_0015s15120	DMR_15_14495568	15	14495568	14495634	3	67	0.2131	0.0666007	3.19966	0.146499	hyper	POPTR_0015s15120	exon,utr3
POPTR_0009s04650	DMR_9_4939315	9	4939315	4939346	3	32	0.329275	0.216126	1.52353	0.113149	hyper	POPTR_0009s04650	exon,intron	POPTRDRAFT_821505	Glycosyl transferase, family 35||Glycogen/starch/alpha-glucan phosphorylase
POPTR_0018s08890	DMR_18_9802431	18	9802431	9803034	7	604	0.0966057	0.227914	0.42387	-0.131308	hypo	POPTR_0018s08890	exon	POPTRDRAFT_779314	-
POPTR_0008s07530	DMR_8_4614970	8	4614970	4615124	5	155	0.23501	0.0733967	3.20192	0.161614	hyper	POPTR_0008s07530	promoter	POPTRDRAFT_832606	NSF attachment protein||Tetratricopeptide-like helical
POPTR_0004s01370	DMR_4_755997	4	755997	756182	14	186	0.223958	0.108219	2.0695	0.11574	hyper	POPTR_0004s01370	promoter	-	Ubiquitin-related domain||Light chain 3 (LC3)
POPTR_0006s23860	DMR_6_22588627	6	22588627	22588694	3	68	0.0160248	0.117667	0.136187	-0.101643	hypo	POPTR_0006s23860	exon	POPTRDRAFT_717083	Zinc finger, RING-type, conserved site||Peroxisome biogenesis factor 10||Pex, N-terminal||Zinc finger, RING-type||Zinc finger, RING/FYVE/PHD-type
POPTR_0010s24930	DMR_10_20881152	10	20881152	20881160	5	9	0.42483	0.569924	0.745416	-0.145094	hypo	POPTR_0010s24930	exon	POPTRDRAFT_725381	Heat shock protein DnaJ, N-terminal||Heat shock protein DnaJ, cysteine-rich domain||Chaperone DnaJ, C-terminal||Chaperone DnaJ||Heat shock protein DnaJ, conserved site||HSP40/DnaJ peptide-binding
POPTR_0008s18400	DMR_8_12368612	8	12368612	12368869	5	258	0.342375	0.235251	1.45536	0.107124	hyper	POPTR_0008s18400	exon,intron	POPTRDRAFT_872172	Zinc finger, RING-type||von Willebrand factor, type A||Zinc finger, RING/FYVE/PHD-type||-
POPTR_0006s03250	DMR_6_2061969	6	2061969	2062020	6	52	0.322171	0.448643	0.718101	-0.126472	hypo	POPTR_0006s03250	promoter	POPTRDRAFT_560339	Major facilitator superfamily||Oligopeptide transporter
POPTR_0006s12620	DMR_6_9777565	6	9777565	9777634	14	70	0.268351	0.166617	1.61059	0.101734	hyper	POPTR_0006s12620	promoter	-	Transcription factor E2F/dimerisation partner (TDP)||Transcription factor DP, C-terminal||Transcription factor DP||Winged helix-turn-helix transcription repressor DNA-binding
POPTR_0009s06160	DMR_9_6029331	9	6029331	6030039	18	709	0.19827	0.312175	0.635124	-0.113905	hypo	POPTR_0009s06160	exon	POPTRDRAFT_833207	Choline transporter-like
POPTR_0001s24670	DMR_1_23924583	1	23924583	23924700	41	118	0.648842	0.949172	0.683588	-0.30033	hypo	POPTR_0001s24670	promoter	POPTRDRAFT_706161	Mitochondrial inner membrane translocase complex, subunit Tim17/22
POPTR_0149s00230	DMR_scaffold_149_61211	scaffold_149	61211	61393	3	183	0.147387	0.032781	4.4961	0.114606	hyper	POPTR_0149s00230	exon,utr3	-	MULE transposase, conserved domain||FHY3/FAR1 family||Zinc finger, SWIM-type||Zinc finger, PMZ-type||Transcription factor, FAR1-related
POPTR_0005s05450	DMR_5_3607075	5	3607075	3607083	6	9	0.289968	0.513372	0.564831	-0.223404	hypo	POPTR_0005s05450	exon	-	NAD-dependent epimerase/dehydratase||NAD(P)-binding domain
POPTR_0003s21370	DMR_3_19561864	3	19561864	19562326	12	463	0.000192509	0.138781	0.00138714	-0.138589	hypo	POPTR_0003s21370	promoter	POPTRDRAFT_555229	Protein of unknown function DUF538
POPTR_0003s03300	DMR_3_3690584	3	3690584	3691152	42	569	0.520828	0.656198	0.793705	-0.13537	hypo	POPTR_0003s03300	exon,utr3	-	Target SNARE coiled-coil domain
POPTR_0007s12440	DMR_7_12744415	7	12744415	12744971	38	557	0.301093	0.136024	2.21353	0.16507	hyper	POPTR_0007s12440	promoter	POPTRDRAFT_655259	Flavodoxin/nitric oxide synthase||NADPH-dependent FMN reductase||Flavoprotein WrbA||-
POPTR_0010s15270	DMR_10_14603240	10	14603240	14603975	29	736	0.293934	0.102967	2.85466	0.190968	hyper	POPTR_0010s15270	promoter	POPTRDRAFT_769807	Glycoside hydrolase, superfamily||Glycoside hydrolase, subgroup, catalytic core||Glycoside hydrolase, family 17
POPTR_0010s13080	DMR_10_12980482	10	12980482	12980505	13	24	0.341266	0.181181	1.88357	0.160085	hyper	POPTR_0010s13080	intron	POPTRDRAFT_225382	Serine/threonine-protein kinase domain||Serine/threonine-protein kinase, active site||Protein kinase, catalytic domain||Protein kinase-like domain||Protein kinase, ATP binding site
POPTR_0012s08240	DMR_12_9292478	12	9292478	9292681	24	204	0.681756	0.551855	1.23539	0.129901	hyper	POPTR_0012s08240	promoter	-	Protein of unknown function DUF1645
POPTR_0006s06900	DMR_6_4991359	6	4991359	4991510	12	152	0.139499	0.240781	0.579359	-0.101282	hypo	POPTR_0006s06900	promoter	POPTRDRAFT_819093	Haem oxygenase-like, multi-helical||Haem oxygenase-like||Haem oxygenase (decyclizing), plant
POPTR_0008s05460	DMR_8_3162579	8	3162579	3162942	11	364	0.348902	0.217087	1.6072	0.131815	hyper	POPTR_0008s05460	promoter	POPTRDRAFT_832541	Terpenoid cylases/protein prenyltransferase alpha-alpha toroid||Prenyltransferase/squalene oxidase
POPTR_0018s02750	DMR_18_2447201	18	2447201	2447363	9	163	0.617978	0.513035	1.20455	0.104943	hyper	POPTR_0018s02750	exon	POPTRDRAFT_909590	Biopterin transport-related protein BT1||Major facilitator superfamily
POPTR_0004s20030	DMR_4_19677263	4	19677263	19677268	3	6	0.242887	0.134684	1.80339	0.108203	hyper	POPTR_0004s20030	promoter	POPTRDRAFT_741667	Nucleotide-binding, alpha-beta plait||U2 auxiliary factor small subunit||RNA recognition motif domain||RNA recognition motif domain, eukaryote||Zinc finger, CCCH-type
POPTR_0007s05030	DMR_7_3231676	7	3231676	3231726	4	51	0.475116	0.363119	1.30843	0.111997	hyper	POPTR_0007s05030	exon,intron	POPTRDRAFT_562557	LMBR1-like membrane protein
POPTR_0005s06010	DMR_5_3954834	5	3954834	3955170	22	337	0.561973	0.415385	1.3529	0.146588	hyper	POPTR_0005s06010	exon
POPTR_0001s02570	DMR_1_2050974	1	2050974	2051213	3	240	0.289669	0.406229	0.713069	-0.11656	hypo	POPTR_0001s02570	exon,intron,utr3	POPTRDRAFT_590000	-||Abortive infection protein
POPTR_0015s00430	DMR_15_242323	15	242323	242380	24	58	0.526536	0.830161	0.634257	-0.303625	hypo	POPTR_0015s00430	promoter	-	Ribosomal protein S30Ae/sigma 54 modulation protein
POPTR_0017s05790	DMR_17_4519226	17	4519226	4519798	7	573	0.364118	0.215462	1.68994	0.148656	hyper	POPTR_0017s05790	promoter	POPTRDRAFT_1111823	Peptidase M22, glycoprotease||Peptidase M22, glycoprotease, subgroup
POPTR_0005s06730	DMR_5_4517970	5	4517970	4518070	4	101	0.493583	0.393542	1.25421	0.100042	hyper	POPTR_0005s06730	promoter	-	S-adenosyl-L-methionine-dependent methyltransferase-like||Methyltransferase type 11
POPTR_0005s06740	DMR_5_4517970	5	4517970	4518070	4	101	0.493583	0.393542	1.25421	0.100042	hyper	POPTR_0005s06740	promoter	-	GidA associated domain 3||Glucose-inhibited division protein A||Glucose-inhibited division protein A-related||Glucose-inhibited division protein A-related, conserved site
POPTR_0019s02610	DMR_19_2408110	19	2408110	2408170	8	61	0.101805	0.265461	0.383503	-0.163656	hypo	POPTR_0019s02610	promoter	POPTRDRAFT_276585	Zinc finger, RING-type||Zinc finger, RING/FYVE/PHD-type
POPTR_0002s18990	DMR_2_14882958	2	14882958	14883098	40	141	0.165442	0.27245	0.607239	-0.107008	hypo	POPTR_0002s18990	intron	-	ABC-2 type transporter||Plant PDR ABC transporter associated||ABC transporter-like||ATPase, AAA+ type, core||P-loop containing nucleoside triphosphate hydrolase
POPTR_0006s23640	DMR_6_22353927	6	22353927	22354276	8	350	0.516467	0.388143	1.33061	0.128324	hyper	POPTR_0006s23640	promoter	POPTRDRAFT_561575	-
POPTR_0005s15090	DMR_5_11906860	5	11906860	11907452	9	593	0.483022	0.232534	2.07721	0.250488	hyper	POPTR_0005s15090	exon,intron,utr5,promoter	POPTRDRAFT_553055	Transcription factor CBF/NF-Y/archaeal histone||-
POPTR_0003s02000	DMR_3_1897134	3	1897134	1897590	5	457	0.194052	0.0409333	4.74067	0.153118	hyper	POPTR_0003s02000	exon	XM_002332391.1	-
POPTR_0013s14130	DMR_13_14454656	13	14454656	14454875	23	220	0.615464	0.432216	1.42397	0.183248	hyper	POPTR_0013s14130	promoter	POPTRDRAFT_571776	Tetratricopeptide-like helical||Pentatricopeptide repeat
POPTR_0010s13840	DMR_10_13560451	10	13560451	13560699	22	249	0.343722	0.187199	1.83613	0.156523	hyper	POPTR_0010s13840	exon,intron	-	Amino acid transporter, transmembrane
POPTR_0004s08040	DMR_4_6573990	4	6573990	6574115	4	126	0.242091	0.106011	2.28365	0.136081	hyper	POPTR_0004s08040	exon	POPTRDRAFT_831166	OPI10 family||Protein of unknown function DUF775
POPTR_0001s06020	DMR_1_4710667	1	4710667	4710730	4	64	0.165924	0.0483967	3.42841	0.117527	hyper	POPTR_0001s06020	promoter	POPTRDRAFT_841786	WD40 repeat, conserved site||WD40/YVTN repeat-like-containing domain||WD40-repeat-containing domain||WD40 repeat
POPTR_0015s01020	DMR_15_592796	15	592796	593383	9	588	0.403566	0.279668	1.44302	0.123898	hyper	POPTR_0015s01020	promoter	POPTRDRAFT_250796	ATPase, AAA-type, core||AAA-type ATPase, N-terminal domain||P-loop containing nucleoside triphosphate hydrolase||ATPase, AAA+ type, core
POPTR_0004s18310	DMR_4_18240589	4	18240589	18240779	23	191	0.221627	0.0552161	4.01381	0.16641	hyper	POPTR_0004s18310	intron	-	Monooxygenase, FAD-binding
POPTR_0017s11950	DMR_17_12038517	17	12038517	12039039	8	523	0.282722	0.160581	1.76062	0.122141	hyper	POPTR_0017s11950	exon,intron	SMC3	SMCs flexible hinge||-||P-loop containing nucleoside triphosphate hydrolase||Structural maintenance of chromosomes protein
POPTR_0005s11290	DMR_5_8179664	5	8179664	8180264	5	601	0.200419	0.0672411	2.9806	0.133178	hyper	POPTR_0005s11290	exon,intron	POPTRDRAFT_827046	Ras small GTPase, Rab type||Ras GTPase||Ran GTPase||P-loop containing nucleoside triphosphate hydrolase||Ras small GTPase||Small GTPase, Rho type||Small GTP-binding protein
POPTR_0453s00230	DMR_scaffold_453_18301	scaffold_453	18301	18326	4	26	0.250555	0.111159	2.25404	0.139397	hyper	POPTR_0453s00230	exon,intron	POPTRDRAFT_576276	Transcription regulator HTH, Myb-type, DNA-binding||SANT domain, DNA binding||MYB-CC type transcription factor, LHEQLE-containing domain||Myb-like DNA-binding domain, SHAQKYF class||-
POPTR_0003s12580	DMR_3_13110864	3	13110864	13111315	43	452	0.349659	0.229866	1.52114	0.119793	hyper	POPTR_0003s12580	exon,utr5,promoter	POPTRDRAFT_712519	Copper ion-binding||Heavy-metal-associated, conserved site||ATPase, P-type, K/Mg/Cd/Cu/Zn/Na/Ca/Na/H-transporter||HAD-like domain||ATPase, P-type, cytoplasmic domain N||Cation-transporting P-type ATPase, subfamily IB||ATPase, P-type, ATPase-associated domain||Heavy metal transport/detoxification protein||ATPase, P-type phosphorylation site
POPTR_0006s10270	DMR_6_7680137	6	7680137	7680546	28	410	0.313124	0.419899	0.745713	-0.106775	hypo	POPTR_0006s10270	exon,intron	POPTRDRAFT_717426	Acyl-CoA dehydrogenase/oxidase||Acyl-CoA dehydrogenase, conserved site||Acyl-CoA dehydrogenase/oxidase C-terminal||Acyl-CoA dehydrogenase/oxidase, N-terminal||Acyl-CoA oxidase/dehydrogenase, central domain
POPTR_0001s39200	DMR_1_38388519	1	38388519	38388561	11	43	0.556433	0.444363	1.2522	0.11207	hyper	POPTR_0001s39200	promoter
POPTR_0019s15200	DMR_19_15766275	19	15766275	15766393	15	119	0.428973	0.275896	1.55484	0.153077	hyper	POPTR_0019s15200	exon,utr3	POPTRDRAFT_738992	Ubiquitin-conjugating enzyme, E2||Ubiquitin-conjugating enzyme/RWD-like||Ubiquitin-conjugating enzyme, active site
POPTR_0009s17180	DMR_9_12913759	9	12913759	12913986	24	228	0.342384	0.176641	1.9383	0.165743	hyper	POPTR_0009s17180	exon,intron,utr5,promoter	-	Serine/threonine-protein kinase, active site||Protein kinase, catalytic domain||Protein kinase-like domain
POPTR_0009s04650	DMR_9_4938689	9	4938689	4938941	3	253	0.275052	0.1578	1.74304	0.117252	hyper	POPTR_0009s04650	exon,intron,utr3	POPTRDRAFT_821505	Glycosyl transferase, family 35||Glycogen/starch/alpha-glucan phosphorylase
POPTR_0014s04560	DMR_14_3510651	14	3510651	3510657	3	7	0.0143115	0.134107	0.106717	-0.119796	hypo	POPTR_0014s04560	promoter	-	Pentatricopeptide repeat||Tetratricopeptide-like helical
POPTR_0001s37750	DMR_1_36838649	1	36838649	36838982	12	334	0.631641	0.504642	1.25166	0.126998	hyper	POPTR_0001s37750	exon,intron	XM_002298839.1	Pathogenic type III effector avirulence factor Avr cleavage site
POPTR_0010s18330	DMR_10_16611020	10	16611020	16611166	4	147	0.114635	0.249395	0.459654	-0.134759	hypo	POPTR_0010s18330	exon	POPTRDRAFT_770096	Heavy metal transport/detoxification protein
POPTR_0010s20910	DMR_10_18339504	10	18339504	18339513	3	10	0.265704	0.134625	1.97366	0.131079	hyper	POPTR_0010s20910	exon,utr3	POPTRDRAFT_724669	Zinc finger, RING/FYVE/PHD-type||Zinc finger, RING-type
POPTR_0010s18100	DMR_10_16459292	10	16459292	16459827	15	536	0.508077	0.393655	1.29067	0.114422	hyper	POPTR_0010s18100	exon,intron	POPTRDRAFT_724233	S-adenosylmethionine-dependent methyltransferase||Pseudouridine synthase/archaeosine transglycosylase||Pseudouridine synthase/archaeosine transglycosylase-like||S-adenosyl-L-methionine-dependent methyltransferase-like
POPTR_0001s19210	DMR_1_16695762	1	16695762	16695896	8	135	0.5352	0.389039	1.3757	0.146161	hyper	POPTR_0001s19210	promoter	POPTRDRAFT_171848	-
POPTR_0003s00880	DMR_3_721553	3	721553	722158	29	606	0.612879	0.481893	1.27182	0.130986	hyper	POPTR_0003s00880	exon,intron	POPTRDRAFT_837337	Mitotic checkpoint
POPTR_0005s12910	DMR_5_9744585	5	9744585	9744920	28	336	0.198865	0.495297	0.401506	-0.296432	hypo	POPTR_0005s12910	promoter	-	Zinc finger, RING/FYVE/PHD-type||Zinc finger, RING-type||Zinc finger, RING-type, conserved site
POPTR_0019s00700	DMR_19_448236	19	448236	448308	6	73	0.297984	0.455772	0.653801	-0.157788	hypo	POPTR_0019s00700	promoter	-	Leucine-rich repeat||P-loop containing nucleoside triphosphate hydrolase
POPTR_0001s19390	DMR_1_17031391	1	17031391	17031413	6	23	0.693	0.589553	1.17547	0.103447	hyper	POPTR_0001s19390	exon	-	Protein of unknown function DUF647
POPTR_0005s03210	DMR_5_2107830	5	2107830	2107950	8	121	0.167879	0.324955	0.51662	-0.157077	hypo	POPTR_0005s03210	promoter	POPTRDRAFT_595632	Toll-Interleukin receptor
POPTR_0001s16260	DMR_1_13067783	1	13067783	13067930	44	148	0.310307	0.423578	0.732586	-0.113271	hypo	POPTR_0001s16260	promoter	POPTRDRAFT_748497	Pectin lyase fold/virulence factor||Pectin lyase fold||Pectinesterase, catalytic||Pectinesterase, active site
POPTR_1455s00200	DMR_scaffold_1455_1072	scaffold_1455	1072	1274	4	203	0.386344	0.501044	0.771079	-0.114699	hypo	POPTR_1455s00200	intron	-	Tubulin, conserved site||Tubulin/FtsZ, GTPase domain||Tubulin, C-terminal||Beta tubulin||Beta tubulin, autoregulation binding site||Tubulin/FtsZ, C-terminal||Tubulin/FtsZ, 2-layer sandwich domain
POPTR_0005s08490	DMR_5_5909945	5	5909945	5909983	13	39	0.736627	0.899819	0.818639	-0.163192	hypo	POPTR_0005s08490	promoter	-	Protein kinase-like domain||ABC-1
POPTR_0005s27880	DMR_5_25347074	5	25347074	25347234	19	161	0.295015	0.401787	0.734258	-0.106772	hypo	POPTR_0005s27880	promoter	POPTRDRAFT_715705	RNA helicase, ATP-dependent, DEAD-box, conserved site||DEAD-like helicase||P-loop containing nucleoside triphosphate hydrolase||DNA/RNA helicase, DEAD/DEAH box type, N-terminal||Helicase, C-terminal||RNA helicase, DEAD-box type, Q motif
POPTR_0003s10130	DMR_3_11237331	3	11237331	11237579	10	249	0.256963	0.135331	1.89877	0.121632	hyper	POPTR_0003s10130	exon,intron,utr3	POPTRDRAFT_677356	-
POPTR_0014s16300	DMR_14_12404719	14	12404719	12405063	3	345	0.0598784	0.17427	0.343596	-0.114391	hypo	POPTR_0014s16300	promoter	-	Chlorophyll a/b binding protein domain||Chlorophyll A-B binding protein, plant||Chlorophyll A-B binding protein
POPTR_0017s02400	DMR_17_1738062	17	1738062	1738403	11	342	0.147202	0.285481	0.515627	-0.138279	hypo	POPTR_0017s02400	promoter	POPTRDRAFT_552891	Isopenicillin N synthase-like||Non-haem dioxygenase N-terminal domain||Oxoglutarate/iron-dependent oxygenase
POPTR_0005s23210	DMR_5_22051483	5	22051483	22051715	43	233	0.390579	0.284944	1.37072	0.105635	hyper	POPTR_0005s23210	promoter	-	F-box domain, cyclin-like
POPTR_0005s09980	DMR_5_7078732	5	7078732	7078868	39	137	0.331879	0.46034	0.720942	-0.128462	hypo	POPTR_0005s09980	intron	-	Aldo/keto reductase subgroup||NADP-dependent oxidoreductase domain||Aldo/keto reductase, conserved site||Aldo/keto reductase
POPTR_0018s02990	DMR_18_2629414	18	2629414	2629729	13	316	0.297389	0.399513	0.74438	-0.102123	hypo	POPTR_0018s02990	intron	POPTRDRAFT_911288	Peptidase A1||Peptidase aspartic
POPTR_0010s23080	DMR_10_19763491	10	19763491	19763502	4	12	0.227278	0.328763	0.691311	-0.101486	hypo	POPTR_0010s23080	promoter	POPTRDRAFT_770550	C2 calcium-dependent membrane targeting
POPTR_0007s01580	DMR_7_891564	7	891564	891857	3	294	0.223067	0.351459	0.634689	-0.128392	hypo	POPTR_0007s01580	exon,utr5,promoter	POPTRDRAFT_1081949	Plant peroxidase||Haem peroxidase||Haem peroxidase, plant/fungal/bacterial||Peroxidases heam-ligand binding site
POPTR_0003s05310	DMR_3_6548413	3	6548413	6548765	9	353	0.661702	0.512473	1.29119	0.149229	hyper	POPTR_0003s05310	promoter	POPTRDRAFT_413891	Domain of unknown function DUF292, eukaryotic
POPTR_0133s00230	DMR_scaffold_133_107751	scaffold_133	107751	107795	5	45	0.42726	0.279765	1.52721	0.147494	hyper	POPTR_0133s00230	promoter	-	Plastid lipid-associated protein/fibrillin conserved domain
POPTR_0004s10410	DMR_4_8952918	4	8952918	8953503	11	586	0.264923	0.162347	1.63183	0.102576	hyper	POPTR_0004s10410	exon,intron	POPTRDRAFT_759262	PSP, proline-rich
POPTR_0008s01510	DMR_8_728986	8	728986	729576	14	591	0.440061	0.551162	0.798423	-0.111102	hypo	POPTR_0008s01510	promoter
POPTR_0010s10460	DMR_10_10964896	10	10964896	10965110	12	215	0.341972	0.22679	1.50787	0.115181	hyper	POPTR_0010s10460	promoter
POPTR_0010s10450	DMR_10_10964896	10	10964896	10965110	12	215	0.341972	0.22679	1.50787	0.115181	hyper	POPTR_0010s10450	promoter	POPTRDRAFT_805055	K+ potassium transporter
POPTR_0019s05490	DMR_19_5847992	19	5847992	5848450	9	459	0.440238	0.562973	0.781988	-0.122735	hypo	POPTR_0019s05490	exon,promoter	-	3'-5' exonuclease||Ribonuclease H-like
POPTR_0005s10920	DMR_5_7855427	5	7855427	7855539	13	113	0.566067	0.333197	1.6989	0.23287	hyper	POPTR_0005s10920	exon	POPTRDRAFT_593781	Helicase, C-terminal||DNA/RNA helicase, DEAD/DEAH box type, N-terminal||DNA helicase, ATP-dependent, RecQ type||Winged helix-turn-helix transcription repressor DNA-binding||P-loop containing nucleoside triphosphate hydrolase||DEAD-like helicase
POPTR_0095s00210	DMR_scaffold_95_41899	scaffold_95	41899	42339	8	441	0.185784	0.300345	0.618568	-0.114561	hypo	POPTR_0095s00210	exon,intron	-	Starch synthase, catalytic domain
POPTR_0010s21420	DMR_10_18709535	10	18709535	18710013	11	479	0.400674	0.259168	1.546	0.141506	hyper	POPTR_0010s21420	exon,intron	POPTRDRAFT_706198	NAD(P)-binding domain
POPTR_0013s14240	DMR_13_14518866	13	14518866	14518997	4	132	0.563962	0.725757	0.777067	-0.161795	hypo	POPTR_0013s14240	exon	POPTRDRAFT_807135	Glycosyl transferase, family 8||Plant galacturonosyltransferase GAUT||Nucleotide-diphospho-sugar transferases
POPTR_0006s11880	DMR_6_9081338	6	9081338	9081365	4	28	0.285103	0.415772	0.68572	-0.130669	hypo	POPTR_0006s11880	intron	POPTRDRAFT_1109477	Phloem protein 2-like||F-box domain, cyclin-like
POPTR_0001s19390	DMR_1_17030644	1	17030644	17030904	9	261	0.580126	0.684034	0.848095	-0.103908	hypo	POPTR_0001s19390	intron	-	Protein of unknown function DUF647
POPTR_0001s05710	DMR_1_4388982	1	4388982	4389063	12	82	0.460615	0.252827	1.82186	0.207788	hyper	POPTR_0001s05710	promoter	POPTRDRAFT_814838	Zinc finger, RING/FYVE/PHD-type||Zinc finger, RING-type
POPTR_0013s06160	DMR_13_4553423	13	4553423	4553464	5	42	0.454964	0.289954	1.56909	0.16501	hyper	POPTR_0013s06160	intron	POPTRDRAFT_571268	F-box domain, cyclin-like||F-box associated interaction domain
POPTR_0019s10000	DMR_19_11626905	19	11626905	11627156	13	252	0.149633	0.290319	0.515409	-0.140686	hypo	POPTR_0019s10000	promoter
POPTR_0005s16210	DMR_5_12912731	5	12912731	12913474	15	744	0.236187	0.363253	0.650199	-0.127066	hypo	POPTR_0005s16210	exon,intron,utr3	POPTRDRAFT_1078383	Protein kinase, ATP binding site||Protein kinase-like domain||Serine/threonine-protein kinase domain||Serine/threonine-protein kinase, active site||Protein kinase, catalytic domain
POPTR_0003s07780	DMR_3_9312156	3	9312156	9312580	14	425	0.525511	0.410109	1.28139	0.115402	hyper	POPTR_0003s07780	exon,utr3	POPTRDRAFT_413796	Dual specificity phosphatase||Protein-tyrosine phosphatase, active site||Dual specificity phosphatase, subgroup, catalytic domain||Dual specificity phosphatase, catalytic domain||Protein-tyrosine/Dual-specificity phosphatase||Protein-tyrosine phosphatase-like
POPTR_0004s19370	DMR_4_19223677	4	19223677	19223731	16	55	0.608923	0.712311	0.854855	-0.103388	hypo	POPTR_0004s19370	promoter
POPTR_0015s05090	DMR_15_5414320	15	5414320	5414328	4	9	0.263489	0.404116	0.652012	-0.140628	hypo	POPTR_0015s05090	intron	-	Ion transport
POPTR_0008s14320	DMR_8_9495548	8	9495548	9495761	3	214	0.26551	0.383886	0.691636	-0.118377	hypo	POPTR_0008s14320	promoter	POPTRDRAFT_657068	Zinc finger, CCCH-type
POPTR_0010s17790	DMR_10_16251191	10	16251191	16252084	12	894	0.370927	0.136918	2.70911	0.234009	hyper	POPTR_0010s17790	exon,intron,promoter	-	Ubiquitin-related domain
POPTR_0010s17780	DMR_10_16251191	10	16251191	16252084	12	894	0.370927	0.136918	2.70911	0.234009	hyper	POPTR_0010s17780	exon,utr3	POPTRDRAFT_881806	RNA recognition motif domain||Nucleotide-binding, alpha-beta plait||Zinc finger, RanBP2-type
POPTR_0006s09170	DMR_6_6769171	6	6769171	6769552	5	382	0.258024	0.127982	2.0161	0.130042	hyper	POPTR_0006s09170	promoter	POPTRDRAFT_819185	Mitochondrial glycoprotein
POPTR_0649s00220	DMR_scaffold_649_7901	scaffold_649	7901	8498	11	598	0.105912	0.46827	0.226177	-0.362358	hypo	POPTR_0649s00220	promoter
POPTR_0003s16880	DMR_3_16395339	3	16395339	16395621	24	283	0.382517	0.109681	3.48755	0.272836	hyper	POPTR_0003s16880	promoter	POPTRDRAFT_1074415	-
POPTR_0004s14680	DMR_4_15299446	4	15299446	15299523	6	78	0.381859	0.179821	2.12355	0.202038	hyper	POPTR_0004s14680	intron	-	Isopenicillin N synthase-like||Non-haem dioxygenase N-terminal domain||Oxoglutarate/iron-dependent oxygenase
POPTR_0012s00390	DMR_12_126979	12	126979	127152	4	174	0.0753531	0.212679	0.354304	-0.137326	hypo	POPTR_0012s00390	promoter
POPTR_0006s07930	DMR_6_5796424	6	5796424	5796799	14	376	0.402559	0.302322	1.33156	0.100237	hyper	POPTR_0006s07930	exon,intron	POPTRDRAFT_560703	Armadillo-type fold||Armadillo-like helical
POPTR_0007s13200	DMR_7_13321371	7	13321371	13321592	6	222	0.107509	0.0044518	24.1496	0.103058	hyper	POPTR_0007s13200	exon,utr3	POPTRDRAFT_1083593	Era-type guanine nucleotide-binding (G) domain||K homology domain-like, alpha/beta||P-loop containing nucleoside triphosphate hydrolase||K Homology, prokaryotic type||K Homology, type 2||GTP1/OBG||GTP-binding protein Era||Small GTP-binding protein
POPTR_0018s01010	DMR_18_919005	18	919005	919111	3	107	0.458415	0.358242	1.27962	0.100173	hyper	POPTR_0018s01010	promoter	POPTRDRAFT_1105891	Leucine-rich repeat-containing N-terminal, type 2
POPTR_0002s26250	DMR_2_23240311	2	23240311	23240449	17	139	0.351889	0.486509	0.723294	-0.13462	hypo	POPTR_0002s26250	promoter	POPTRDRAFT_553349	Cellular retinaldehyde-binding/triple function, C-terminal||Phosphatidylinositol transfer protein-like, N-terminal
POPTR_0002s26260	DMR_2_23240311	2	23240311	23240449	17	139	0.351889	0.486509	0.723294	-0.13462	hypo	POPTR_0002s26260	promoter	POPTRDRAFT_756438	-
POPTR_0002s13860	DMR_2_10270253	2	10270253	10270387	4	135	0.124258	0.256819	0.483836	-0.132561	hypo	POPTR_0002s13860	promoter	-	Serine/threonine-protein kinase domain||Serine/threonine-protein kinase, active site||Protein kinase, catalytic domain||Protein kinase-like domain
POPTR_0008s15880	DMR_8_10599113	8	10599113	10599183	9	71	0.37411	0.265447	1.40936	0.108663	hyper	POPTR_0008s15880	promoter	POPTRDRAFT_720943	Pseudouridine synthase/archaeosine transglycosylase-like||Sulphate adenylyltransferase||Sulphate adenylyltransferase catalytic domain||ATP-sulfurylase PUA-like domain||Rossmann-like alpha/beta/alpha sandwich fold
POPTR_0014s07420	DMR_14_5591952	14	5591952	5592108	7	157	0.488284	0.348347	1.40172	0.139937	hyper	POPTR_0014s07420	promoter	POPTRDRAFT_244323	Molybdopterin synthase/thiamin biosynthesis sulphur carrier, beta-grasp||Beta-grasp fold, ferredoxin-type||Ubiquitin-related modifier 1
POPTR_0010s07750	DMR_10_8722925	10	8722925	8723371	7	447	0.210515	0.0410247	5.13142	0.16949	hyper	POPTR_0010s07750	exon,intron,utr5,promoter	POPTRDRAFT_229877	Arp2/3 complex, 34kDa subunit p34-Arc
POPTR_0004s15030	DMR_4_15695795	4	15695795	15696048	66	254	0.220274	0.43495	0.506435	-0.214676	hypo	POPTR_0004s15030	promoter	POPTRDRAFT_784534	-
POPTR_0002s11580	DMR_2_8644800	2	8644800	8645491	14	692	0.396571	0.284872	1.3921	0.1117	hyper	POPTR_0002s11580	exon,intron	POPTRDRAFT_412835	Nucleotide-binding, alpha-beta plait||RNA recognition motif domain
POPTR_0003s16240	DMR_3_15824197	3	15824197	15824483	6	287	0.369776	0.239528	1.54377	0.130248	hyper	POPTR_0003s16240	exon
POPTR_0005s06930	DMR_5_4650908	5	4650908	4651122	49	215	0.471219	0.614722	0.766556	-0.143503	hypo	POPTR_0005s06930	promoter	SRT2	NAD-dependent histone deacetylase, silent information regulator Sir2||Sirtuin family, catalytic core small domain||Sirtuin family, catalytic core domain||DHS-like NAD/FAD-binding domain||Sirtuin, class II
POPTR_0006s09870	DMR_6_7282355	6	7282355	7282559	3	205	0.330054	0.221814	1.48798	0.10824	hyper	POPTR_0006s09870	promoter	POPTRDRAFT_560885	Chloramphenicol acetyltransferase-like domain||-
POPTR_1357s00200	DMR_scaffold_1357_3269	scaffold_1357	3269	3494	6	226	0.2737	0.110867	2.46871	0.162832	hyper	POPTR_1357s00200	promoter	-	Domain of unknown function DUF1117||Zinc finger, RING-type||Zinc finger, RING/FYVE/PHD-type
POPTR_0012s08180	DMR_12_9221331	12	9221331	9221520	3	190	0.259006	0.0978734	2.64634	0.161133	hyper	POPTR_0012s08180	exon,utr3	POPTRDRAFT_728586	Exosome complex RNA-binding protein 1/RRP40/RRP4||K Homology, type 1||Nucleic acid-binding, OB-fold
POPTR_0011s16630	DMR_11_18437207	11	18437207	18437780	6	574	0.187494	0.327173	0.573074	-0.139679	hypo	POPTR_0011s16630	exon,intron,utr3	POPTRDRAFT_837236	Histidinol dehydrogenase||Aldehyde/histidinol dehydrogenase||Histidinol dehydrogenase, conserved site
POPTR_1124s00200	DMR_scaffold_1124_6161	scaffold_1124	6161	6268	7	108	0.0623005	0.362356	0.171932	-0.300056	hypo	POPTR_1124s00200	promoter	-	Winged helix-turn-helix transcription repressor DNA-binding||O-methyltransferase, family 2||S-adenosyl-L-methionine-dependent methyltransferase-like||O-methyltransferase, COMT, eukaryota||Plant methyltransferase dimerisation
POPTR_0013s14990	DMR_13_15049779	13	15049779	15049806	3	28	0.13813	0.30334	0.455364	-0.16521	hypo	POPTR_0013s14990	promoter	XM_002319924.1	Wound-induced protein, Wun1
POPTR_0013s11880	DMR_13_12504235	13	12504235	12504515	19	281	0.34024	0.443918	0.766449	-0.103677	hypo	POPTR_0013s11880	promoter	-	5'-3' exonuclease, N-terminal||PIN domain-like||5'-3' exonuclease, C-terminal subdomain||5'-3' exonuclease, alpha-helical arch, N-terminal
POPTR_0019s12550	DMR_19_13600363	19	13600363	13600815	4	453	0.184626	0.0310437	5.94729	0.153582	hyper	POPTR_0019s12550	exon,utr5,promoter	POPTRDRAFT_738961	IQ motif, EF-hand binding site||Domain of unknown function DUF4005
POPTR_0004s09450	DMR_4_7988861	4	7988861	7989444	13	584	0.27794	0.171193	1.62355	0.106747	hyper	POPTR_0004s09450	exon,intron	POPTRDRAFT_857100	Phosphatidic acid phosphatase type 2/haloperoxidase||Lipid phosphate phosphatase, plant
POPTR_0005s21630	DMR_5_20738362	5	20738362	20738991	22	630	0.504958	0.608919	0.829269	-0.103961	hypo	POPTR_0005s21630	exon,intron	POPTRDRAFT_761058	-
POPTR_0789s00200	DMR_scaffold_789_6379	scaffold_789	6379	6660	5	282	0.409403	0.28219	1.45081	0.127213	hyper	POPTR_0789s00200	promoter	POPTRDRAFT_719723	Ribosomal protein L2, conserved site||Ribosomal protein L2||Ribosomal Proteins L2, RNA binding domain||Ribosomal protein L2, C-terminal||Nucleic acid-binding, OB-fold||Ribosomal protein L2, domain 3||Translation protein SH3-like||Translation protein SH3-like, subgroup
POPTR_0009s06550	DMR_9_6311820	9	6311820	6312240	17	421	0.176462	0.284086	0.621155	-0.107625	hypo	POPTR_0009s06550	promoter	-	Folate-sensitive fragile site protein Fra10Ac1
POPTR_0006s22790	DMR_6_21693415	6	21693415	21693631	13	217	0.581888	0.41552	1.40039	0.166368	hyper	POPTR_0006s22790	promoter	XM_002308432.1	4'-phosphopantetheinyl transferase
POPTR_0001s38220	DMR_1_37305229	1	37305229	37305478	4	250	0.261246	0.370171	0.705744	-0.108925	hypo	POPTR_0001s38220	exon,utr5	POPTRDRAFT_176324	-||Alcohol dehydrogenase superfamily, zinc-containing||Polyketide synthase, enoylreductase||NAD(P)-binding domain
POPTR_0017s02470	DMR_17_1784132	17	1784132	1784455	8	324	0.549677	0.433951	1.26668	0.115726	hyper	POPTR_0017s02470	promoter	POPTRDRAFT_851637	-||Armadillo-type fold||Armadillo-like helical||Zinc finger, RING/FYVE/PHD-type||U box domain
POPTR_0008s09050	DMR_8_5610952	8	5610952	5611224	6	273	0.46654	0.339005	1.3762	0.127535	hyper	POPTR_0008s09050	exon,intron	POPTRDRAFT_564252	-||Vesicle transport v-SNARE, N-terminal
POPTR_0004s24440	DMR_4_23113509	4	23113509	23113573	10	65	0.055244	0.24202	0.228262	-0.186776	hypo	POPTR_0004s24440	promoter	POPTRDRAFT_827503	CBF1-interacting co-repressor CIR, N-terminal
POPTR_0003s19670	DMR_3_18336714	3	18336714	18337219	19	506	0.390372	0.279942	1.39447	0.110429	hyper	POPTR_0003s19670	promoter	POPTRDRAFT_555043	ATPase, AAA+ type, core||P-loop containing nucleoside triphosphate hydrolase||ABC transporter-like||ABC transporter, transmembrane domain, type 1
POPTR_0008s19320	DMR_8_13278216	8	13278216	13278369	5	154	0.399542	0.241654	1.65336	0.157888	hyper	POPTR_0008s19320	promoter	POPTRDRAFT_832869	ATP-grasp fold, subdomain 2||Succinyl-CoA synthetase-like||ATP-grasp fold, succinyl-CoA synthetase-type
POPTR_0001s14470	DMR_1_11349219	1	11349219	11349898	10	680	0.395432	0.222359	1.77835	0.173073	hyper	POPTR_0001s14470	exon,intron	-	Phloem protein 2-like||F-box domain, cyclin-like
POPTR_0010s15930	DMR_10_14992446	10	14992446	14992452	4	7	0.300164	0.557508	0.538404	-0.257343	hypo	POPTR_0010s15930	exon	POPTRDRAFT_225986	Glycoside hydrolase, superfamily||Glycoside hydrolase, family 1||Glycoside hydrolase, subgroup, catalytic core
POPTR_0004s04400	DMR_4_3147122	4	3147122	3147971	26	850	0.523277	0.632498	0.827317	-0.109222	hypo	POPTR_0004s04400	exon,intron,utr3	-	Protein of unknown function DUF616
POPTR_0013s06290	DMR_13_4719415	13	4719415	4719559	8	145	0.441689	0.33601	1.31451	0.105679	hyper	POPTR_0013s06290	promoter	POPTRDRAFT_571281	Zinc finger, Dof-type
POPTR_0019s10850	DMR_19_12353755	19	12353755	12354116	15	362	0.396246	0.524171	0.755948	-0.127925	hypo	POPTR_0019s10850	promoter	-	Major facilitator superfamily||PTR2 family proton/oligopeptide symporter, conserved site||Oligopeptide transporter
POPTR_0008s14280	DMR_8_9474223	8	9474223	9474528	4	306	0.456775	0.326194	1.40032	0.130581	hyper	POPTR_0008s14280	exon,intron	POPTRDRAFT_766268	Zinc finger C2HC domain-containing protein
POPTR_0005s11560	DMR_5_8388461	5	8388461	8388583	39	123	0.39689	0.200136	1.98311	0.196755	hyper	POPTR_0005s11560	promoter	-	Serine/threonine-protein kinase, active site||Serine/threonine-protein kinase domain||Protein kinase, catalytic domain||Protein kinase-like domain||EF-Hand 1, calcium-binding site||Calcium-binding EF-hand||Protein kinase, ATP binding site||EF-hand-like domain
POPTR_0002s19900	DMR_2_15839377	2	15839377	15839627	4	251	0.49334	0.363483	1.35726	0.129857	hyper	POPTR_0002s19900	promoter	POPTRDRAFT_830453	Alpha/Beta hydrolase fold||Lipase, class 3
POPTR_0011s07030	DMR_11_7785911	11	7785911	7786388	29	478	0.367935	0.230374	1.59712	0.137561	hyper	POPTR_0011s07030	promoter	POPTRDRAFT_728143	WD40-repeat-containing domain||WD40 repeat||WD40 repeat, conserved site||WD40/YVTN repeat-like-containing domain
POPTR_0009s10350	DMR_9_8907625	9	8907625	8907830	12	206	0.236766	0.421078	0.562287	-0.184311	hypo	POPTR_0009s10350	promoter	POPTRDRAFT_804270	Domain of unknown function DUF88||OST-HTH/LOTUS domain||-||PIN domain-like
POPTR_0006s06300	DMR_6_4496086	6	4496086	4496137	3	52	0.401726	0.270494	1.48516	0.131232	hyper	POPTR_0006s06300	promoter	POPTRDRAFT_745684	Glycosyl transferase, group 1||Sucrose-phosphate synthase||Sucrose synthase||Sucrose phosphate synthase, plant
POPTR_0001s37200	DMR_1_36161163	1	36161163	36161265	24	103	0.152473	0.330075	0.461935	-0.177602	hypo	POPTR_0001s37200	intron,promoter	POPTRDRAFT_707630	C2 calcium-dependent membrane targeting
POPTR_0009s07100	DMR_9_6727124	9	6727124	6727293	8	170	0.163221	0.312931	0.521587	-0.14971	hypo	POPTR_0009s07100	promoter	-	Cyclin, N-terminal||Cyclin, C-terminal
POPTR_0009s09270	DMR_9_8278058	9	8278058	8278124	7	67	0.455389	0.59836	0.761061	-0.142972	hypo	POPTR_0009s09270	promoter	POPTRDRAFT_649671	Lateral organ boundaries, LOB
POPTR_0003s21900	DMR_3_19872494	3	19872494	19872522	4	29	0.194434	0.361656	0.537623	-0.167221	hypo	POPTR_0003s21900	promoter	POPTRDRAFT_828976	S-receptor-like serine/threonine-protein kinase||Protein kinase, catalytic domain||Serine/threonine-protein kinase, active site||Serine/threonine-protein kinase domain||Protein kinase-like domain||Bulb-type lectin domain||Concanavalin A-like lectin/glucanase, subgroup||Protein kinase, ATP binding site
POPTR_0005s23630	DMR_5_22352459	5	22352459	22352570	25	112	0.174849	0.06167	2.83524	0.113179	hyper	POPTR_0005s23630	promoter	POPTRDRAFT_1079161	Protein kinase-like domain||Serine/threonine-protein kinase domain||Protein phosphatase 2C-like||Serine/threonine-protein kinase, active site||Protein phosphatase 2C||Protein kinase, catalytic domain
POPTR_0001s12050	DMR_1_9353938	1	9353938	9354081	3	144	0.674817	0.550453	1.22593	0.124364	hyper	POPTR_0001s12050	exon,intron,utr3
POPTR_0017s00330	DMR_17_88988	17	88988	89162	27	175	0.533779	0.657223	0.812174	-0.123444	hypo	POPTR_0017s00330	promoter	POPTRDRAFT_585049	-
POPTR_0017s00850	DMR_17_641451	17	641451	641504	18	54	0.643839	0.490765	1.31191	0.153074	hyper	POPTR_0017s00850	promoter	-	UDP-glucuronosyl/UDP-glucosyltransferase
POPTR_0016s01400	DMR_16_635908	16	635908	636378	8	471	0.188592	0.329698	0.572014	-0.141106	hypo	POPTR_0016s01400	exon,utr3
POPTR_0001s31840	DMR_1_30190747	1	30190747	30190776	3	30	0.306746	0.140316	2.18611	0.16643	hyper	POPTR_0001s31840	exon	POPTRDRAFT_175017	Armadillo-type fold||HEAT, type 2||Armadillo-like helical||Splicing factor 3B subunit 1
POPTR_0016s01210	DMR_16_512449	16	512449	512930	8	482	0.387465	0.245726	1.57682	0.141739	hyper	POPTR_0016s01210	promoter	POPTRDRAFT_824970	DOMON domain||Cytochrome b561/ferric reductase transmembrane||Cytochrome b561, eukaryote||Uncharacterised conserved protein UCP037471
POPTR_0016s12770	DMR_16_12148157	16	12148157	12148331	3	175	0.323398	0.198749	1.62717	0.124649	hyper	POPTR_0016s12770	exon,intron	POPTRDRAFT_905274	Appr-1-p processing||Histidine triad-like motif||P-loop containing nucleoside triphosphate hydrolase||Histidine triad, conserved site||-||Histidine triad (HIT) protein
POPTR_0017s03990	DMR_17_3006095	17	3006095	3006193	35	99	0.516864	0.635434	0.813404	-0.118569	hypo	POPTR_0017s03990	promoter
POPTR_0017s04000	DMR_17_3006095	17	3006095	3006193	35	99	0.516864	0.635434	0.813404	-0.118569	hypo	POPTR_0017s04000	promoter	POPTRDRAFT_778154	Transcription factor IIIC, subunit 5
POPTR_0004s11760	DMR_4_10621834	4	10621834	10622205	22	372	0.154965	0.298202	0.519665	-0.143237	hypo	POPTR_0004s11760	promoter	POPTRDRAFT_556397	Nucleotide sugar dehydrogenase||NAD(P)-binding domain||UDP-glucose/GDP-mannose dehydrogenase, N-terminal||UDP-glucose/GDP-mannose dehydrogenase, dimerisation||6-phosphogluconate dehydrogenase, C-terminal-like||UDP-glucose/GDP-mannose dehydrogenase, C-terminal||UDP-glucose 6-dehydrogenase, eukaryotic type
POPTR_0019s03640	DMR_19_3710475	19	3710475	3710878	3	404	0.138452	0.0002216	624.782	0.13823	hyper	POPTR_0019s03640	promoter	POPTRDRAFT_806905	EF-hand-like domain||EF-Hand 1, calcium-binding site||Calcium-binding EF-hand
POPTR_0008s14010	DMR_8_9249716	8	9249716	9249721	3	6	0.217693	0.0373751	5.82456	0.180318	hyper	POPTR_0008s14010	intron	-	Cation/H+ exchanger, CPA1 family||Cation/H+ exchanger
POPTR_0010s01700	DMR_10_1889813	10	1889813	1889983	5	171	0.436838	0.5587	0.781882	-0.121862	hypo	POPTR_0010s01700	promoter	-	Mss4/translationally controlled tumour-associated TCTP||Translationally controlled tumour protein||Translationally controlled tumour protein, conserved site
POPTR_0006s12920	DMR_6_10139058	6	10139058	10139104	9	47	0.737548	0.611131	1.20686	0.126417	hyper	POPTR_0006s12920	promoter	POPTRDRAFT_809842	Cytokinin riboside 5'-monophosphate phosphoribohydrolase LOG||LOG family
POPTR_0011s04420	DMR_11_4408123	11	4408123	4408271	6	149	0.207823	0.104492	1.98888	0.103331	hyper	POPTR_0011s04420	exon,utr5	POPTRDRAFT_822792	Phospholipase C/P1 nuclease, core||S1/P1 nuclease
POPTR_0007s07100	DMR_7_5422390	7	5422390	5422793	9	404	0.271298	0.380031	0.713883	-0.108733	hypo	POPTR_0007s07100	exon,intron	POPTRDRAFT_819876	Ribonucleotide reductase large subunit, C-terminal||Ribonucleotide reductase R1 subunit, N-terminal||Ribonucleotide reductase large subunit, N-terminal||Ribonucleoside-diphosphate reductase, alpha subunit||-
POPTR_0004s14920	DMR_4_15574996	4	15574996	15575177	4	182	0.326437	0.166378	1.96202	0.160059	hyper	POPTR_0004s14920	exon,utr5	POPTRDRAFT_744271	Alpha/Beta hydrolase fold||Protein of unknown function DUF829, TMEM53
POPTR_0010s25610	DMR_10_21202905	10	21202905	21203006	10	102	0.420963	0.279497	1.50615	0.141467	hyper	POPTR_0010s25610	promoter	POPTRDRAFT_228501	RNA recognition motif domain||Nucleotide-binding, alpha-beta plait
POPTR_0019s11210	DMR_19_12580346	19	12580346	12580436	10	91	0.994628	0.535772	1.85644	0.458856	hyper	POPTR_0019s11210	promoter	-	Protease-associated domain, PA
POPTR_0011s07040	DMR_11_7795292	11	7795292	7796197	21	906	0.295581	0.440805	0.670548	-0.145224	hypo	POPTR_0011s07040	exon,intron	POPTRDRAFT_568682	Cellulose synthase||Nucleotide-diphospho-sugar transferases||Cellulose synthase, RING-type zinc finger||Zinc finger, RING/FYVE/PHD-type
POPTR_0009s02040	DMR_9_2662980	9	2662980	2663596	23	617	0.593917	0.483399	1.22863	0.110518	hyper	POPTR_0009s02040	intron	POPTRDRAFT_204260	Zinc finger, PHD-type, conserved site||Zinc finger, PHD-type||DNA-binding SAP||Zinc finger, MIZ-type||Zinc finger, FYVE/PHD-type||Zinc finger, RING/FYVE/PHD-type||E3 SUMO-protein ligase SIZ1, plant
POPTR_0018s14160	DMR_18_14431792	18	14431792	14432028	9	237	0.0124322	0.246365	0.0504626	-0.233933	hypo	POPTR_0018s14160	exon,intron	POPTRDRAFT_579055	Leucine-rich repeat-containing N-terminal, type 2||Leucine-rich repeat||Leucine-rich repeat, typical subtype
POPTR_0010s18210	DMR_10_16548456	10	16548456	16548628	16	173	0.418059	0.214909	1.94529	0.20315	hyper	POPTR_0010s18210	promoter
POPTR_0016s02210	DMR_16_1062014	16	1062014	1062062	4	49	0.434692	0.298279	1.45734	0.136414	hyper	POPTR_0016s02210	promoter	POPTRDRAFT_254954	N2227-like||S-adenosyl-L-methionine-dependent methyltransferase-like
POPTR_0010s12220	DMR_10_12284003	10	12284003	12284151	7	149	0.546246	0.656351	0.832248	-0.110104	hypo	POPTR_0010s12220	promoter	POPTRDRAFT_566492	NUDIX hydrolase||NUDIX hydrolase, conserved site||NUDIX hydrolase domain||NUDIX hydrolase domain-like||RNA pyrophosphohydrolase RppH
POPTR_0018s05940	DMR_18_5575691	18	5575691	5575785	4	95	0.490876	0.262092	1.87291	0.228784	hyper	POPTR_0018s05940	promoter	POPTRDRAFT_578442	Caskin/Ankyrin repeat-containing protein||Ankyrin repeat||Ankyrin repeat-containing domain||PGG domain
POPTR_0001s00360	DMR_1_252749	1	252749	252983	3	235	0.173593	0.0385788	4.4997	0.135014	hyper	POPTR_0001s00360	exon,intron	POPTRDRAFT_827900	Phosphoribosyltransferase-like||Phosphoribosyltransferase||Adenine phosphoribosyl transferase
POPTR_0004s04650	DMR_4_3406642	4	3406642	3406944	42	303	0.537023	0.639438	0.839835	-0.102416	hypo	POPTR_0004s04650	promoter	POPTRDRAFT_555773	Peptidase cysteine/serine, trypsin-like
POPTR_0004s15820	DMR_4_16365278	4	16365278	16365456	24	179	0.237314	0.339393	0.69923	-0.102079	hypo	POPTR_0004s15820	promoter	POPTRDRAFT_759631	-
POPTR_0011s03950	DMR_11_4001356	11	4001356	4001588	4	233	0.106067	0.23647	0.448544	-0.130403	hypo	POPTR_0011s03950	promoter	POPTRDRAFT_568330	Calcium-binding EF-hand||EF-Hand 1, calcium-binding site||EF-hand-like domain
POPTR_0003s04140	DMR_3_4800481	3	4800481	4800785	12	305	0.484025	0.364712	1.32714	0.119313	hyper	POPTR_0003s04140	exon,intron,utr3	-	Biotin/lipoyl attachment||Single hybrid motif||2-oxoacid dehydrogenase acyltransferase, catalytic domain||Chloramphenicol acetyltransferase-like domain||Dihydrolipoamide acetyltransferase, long form||E3 binding||2-oxo acid dehydrogenase, lipoyl-binding site
POPTR_0006s27860	DMR_6_25713152	6	25713152	25713526	17	375	0.583471	0.481652	1.2114	0.101819	hyper	POPTR_0006s27860	exon,intron,utr3	HSP98.7	ClpA/B, conserved site 2||Double Clp-N motif||Chaperonin ClpA/B, conserved site||ATPase, AAA-type, core||Clp, N-terminal||ATPase, AAA+ type, core||P-loop containing nucleoside triphosphate hydrolase||Chaperonin ClpA/B
POPTR_0010s23600	DMR_10_20128850	10	20128850	20129336	8	487	0.0382372	0.143122	0.267166	-0.104884	hypo	POPTR_0010s23600	promoter	XM_002315298.1	Glycoside hydrolase, subgroup, catalytic core||Glycoside hydrolase, family 13, N-terminal||Glycoside hydrolase, superfamily||Immunoglobulin-like fold||Alpha amylase||Immunoglobulin E-set||Alpha-1,6-glucosidases, pullulanase-type||Alpha-1,6-glucosidases, pullulanase-type, C-terminal
POPTR_0004s03030	DMR_4_2050143	4	2050143	2050255	3	113	0.493452	0.368764	1.33813	0.124688	hyper	POPTR_0004s03030	promoter	-	NAD-dependent epimerase/dehydratase||NAD(P)-binding domain
POPTR_0002s23490	DMR_2_21020411	2	21020411	21021066	16	656	0.55817	0.456953	1.2215	0.101217	hyper	POPTR_0002s23490	exon,intron	POPTRDRAFT_552845	VRR-NUC||Zinc finger, Rad18-type putative||HIP116, Rad5p N-terminal
POPTR_0016s02950	DMR_16_1490147	16	1490147	1490597	11	451	0.452846	0.347868	1.30177	0.104977	hyper	POPTR_0016s02950	exon,intron	POPTRDRAFT_808345	Mpv17/PMP22
POPTR_0014s09730	DMR_14_7248330	14	7248330	7248526	4	197	0.196952	0.327186	0.601957	-0.130234	hypo	POPTR_0014s09730	intron	POPTRDRAFT_245070	Nucleotide-binding, alpha-beta plait||Arginine/serine-rich-splicing factor RSP31||RNA recognition motif domain
POPTR_0003s07950	DMR_3_9442120	3	9442120	9442211	15	92	0.366057	0.262976	1.39198	0.103082	hyper	POPTR_0003s07950	promoter	POPTRDRAFT_830730	Hyaluronan/mRNA-binding protein||Stm1, N-terminal
POPTR_0004s18130	DMR_4_18128697	4	18128697	18128961	19	265	0.554477	0.427942	1.29568	0.126535	hyper	POPTR_0004s18130	promoter	-	WD40 repeat, conserved site||G-protein beta WD-40 repeat||WD40/YVTN repeat-like-containing domain||Histone-binding protein RBBP4||WD40-repeat-containing domain||WD40 repeat
POPTR_0004s17490	DMR_4_17676047	4	17676047	17676238	9	192	0.532641	0.413876	1.28696	0.118766	hyper	POPTR_0004s17490	exon,intron	POPTRDRAFT_648731	Nucleolar 27S pre-rRNA processing, Urb2/Npa2, C-terminal
POPTR_0007s01830	DMR_7_1052373	7	1052373	1053130	16	758	0.565479	0.680052	0.831523	-0.114573	hypo	POPTR_0007s01830	exon,intron,utr3	POPTRDRAFT_1082001	-
POPTR_0009s09150	DMR_9_8185668	9	8185668	8185817	10	150	0.638077	0.495547	1.28762	0.14253	hyper	POPTR_0009s09150	promoter	-	Protein of unknown function DUF573
POPTR_0005s16110	DMR_5_12754494	5	12754494	12754717	5	224	0.448076	0.342013	1.31011	0.106062	hyper	POPTR_0005s16110	exon,intron	-	Biotin/lipoate A/B protein ligase||Biotin--acetyl-CoA-carboxylase ligase
POPTR_0025s00420	DMR_scaffold_25_174374	scaffold_25	174374	174654	10	281	0.491032	0.336164	1.46069	0.154868	hyper	POPTR_0025s00420	promoter	POPTRDRAFT_1107207	Major facilitator superfamily||Major facilitator superfamily MFS-1
POPTR_0018s01380	DMR_18_1329239	18	1329239	1330225	44	987	0.26126	0.361768	0.722176	-0.100508	hypo	POPTR_0018s01380	exon,promoter	POPTRDRAFT_285733	Ribosomal protein S4, conserved site||RNA-binding S4||Ribosomal protein S4/S9
POPTR_0001s39490	DMR_1_38686641	1	38686641	38686840	6	200	0.483456	0.311744	1.55081	0.171712	hyper	POPTR_0001s39490	exon,intron	-	Protein kinase, catalytic domain||Serine/threonine-protein kinase domain||Serine/threonine-protein kinase, active site||Protein kinase-like domain||Serine-threonine/tyrosine-protein kinase
POPTR_0003s11420	DMR_3_12234232	3	12234232	12234285	4	54	0.342007	0.483608	0.707198	-0.141601	hypo	POPTR_0003s11420	promoter	-	PIN domain-like||Zinc finger, C2H2-type||Domain of unknown function DUF88
POPTR_0012s11550	DMR_12_11927850	12	11927850	11928084	20	235	0.265274	0.460705	0.5758	-0.195431	hypo	POPTR_0012s11550	promoter	POPTRDRAFT_547834	-||Ubiquitin subgroup||Ribosomal protein, zinc-binding domain||Ubiquitin-related domain||Ribosomal protein S27a||Ubiquitin conserved site
POPTR_0008s13590	DMR_8_8941380	8	8941380	8941395	6	16	0.350213	0.455994	0.768021	-0.105781	hypo	POPTR_0008s13590	intron	POPTRDRAFT_656997	Glycosyl transferase, family 20||HAD-like domain||HAD-superfamily hydrolase, subfamily IIB||Trehalose-phosphatase
POPTR_0002s22080	DMR_2_18784562	2	18784562	18784922	4	361	0.331198	0.45772	0.723582	-0.126522	hypo	POPTR_0002s22080	promoter	POPTRDRAFT_411775	Armadillo-type fold||Armadillo-like helical||Mo25-like
POPTR_0001s31380	DMR_1_29721802	1	29721802	29721978	10	177	0.139505	0.355319	0.392618	-0.215814	hypo	POPTR_0001s31380	promoter	-	Auxin responsive SAUR protein
POPTR_0002s12750	DMR_2_9495450	2	9495450	9495460	4	11	0.209101	0.32493	0.643525	-0.115829	hypo	POPTR_0002s12750	exon	POPTRDRAFT_816477	-
POPTR_0010s01800	DMR_10_1976961	10	1976961	1977869	17	909	0.525746	0.415138	1.26644	0.110608	hyper	POPTR_0010s01800	exon,utr3	-	P-loop containing nucleoside triphosphate hydrolase||Chloroplast protein import component Toc86/159
POPTR_0005s22440	DMR_5_21368646	5	21368646	21368761	3	116	0.17941	0.33983	0.527939	-0.160421	hypo	POPTR_0005s22440	promoter	POPTRDRAFT_864390	Domain of unknown function DUF296||Predicted AT-hook DNA-binding
POPTR_0002s01670	DMR_2_887021	2	887021	887185	6	165	0.156751	0.284291	0.551374	-0.127541	hypo	POPTR_0002s01670	exon,intron	POPTRDRAFT_753959	Mechanosensitive ion channel MscS
POPTR_0019s13810	DMR_19_14674539	19	14674539	14674710	25	172	0.0908972	0.373986	0.24305	-0.283089	hypo	POPTR_0019s13810	exon,intron	POPTRDRAFT_783883	Ankyrin repeat||Ankyrin repeat-containing domain||Caskin/Ankyrin repeat-containing protein
POPTR_0003s05780	DMR_3_7162469	3	7162469	7162673	31	205	0.327381	0.441894	0.740858	-0.114513	hypo	POPTR_0003s05780	intron	POPTRDRAFT_553671	Alpha/Beta hydrolase fold||Alpha/beta hydrolase, N-terminal
POPTR_0019s05490	DMR_19_5846494	19	5846494	5846983	3	490	0.170892	0.333174	0.512923	-0.162281	hypo	POPTR_0019s05490	promoter	-	3'-5' exonuclease||Ribonuclease H-like
POPTR_0011s05630	DMR_11_5603913	11	5603913	5604401	19	489	0.258393	0.131872	1.95942	0.126521	hyper	POPTR_0011s05630	promoter	POPTRDRAFT_671015	-
POPTR_0002s04190	DMR_2_2609136	2	2609136	2609377	10	242	0.301145	0.413833	0.727698	-0.112688	hypo	POPTR_0002s04190	intron	POPTRDRAFT_816095	Lipase, class 3||Alpha/Beta hydrolase fold
POPTR_0002s21990	DMR_2_18654806	2	18654806	18655026	15	221	0.312594	0.211876	1.47537	0.100718	hyper	POPTR_0002s21990	promoter	POPTRDRAFT_799301	Rab-GAP/TBC domain
POPTR_0004s08040	DMR_4_6573785	4	6573785	6574115	4	331	0.0926402	0.193834	0.477936	-0.101194	hypo	POPTR_0004s08040	exon	POPTRDRAFT_831166	OPI10 family||Protein of unknown function DUF775
POPTR_0014s04680	DMR_14_3580421	14	3580421	3581258	28	838	0.367465	0.500269	0.734534	-0.132804	hypo	POPTR_0014s04680	exon	POPTRDRAFT_781371	Pleckstrin homology-type||Protein kinase-like domain||Serine/threonine-protein kinase domain||Serine/threonine-protein kinase, active site||Protein kinase, catalytic domain
POPTR_0010s07750	DMR_10_8720504	10	8720504	8720841	15	338	0.279532	0.383341	0.729199	-0.103809	hypo	POPTR_0010s07750	exon,intron	POPTRDRAFT_229877	Arp2/3 complex, 34kDa subunit p34-Arc
POPTR_0007s01670	DMR_7_960620	7	960620	960673	11	54	0.240001	0.440772	0.544501	-0.200771	hypo	POPTR_0007s01670	promoter	POPTRDRAFT_763795	Mammalian cell entry-related
POPTR_0004s14920	DMR_4_15576130	4	15576130	15576232	4	103	0.0904673	0.200625	0.450928	-0.110157	hypo	POPTR_0004s14920	promoter	POPTRDRAFT_744271	Alpha/Beta hydrolase fold||Protein of unknown function DUF829, TMEM53
POPTR_0080s00210	DMR_scaffold_80_11444	scaffold_80	11444	11507	16	64	0.245221	0.35646	0.687934	-0.111239	hypo	POPTR_0080s00210	promoter	-	Bulb-type lectin domain
POPTR_0012s04320	DMR_12_3536173	12	3536173	3536637	14	465	0.44628	0.571475	0.780927	-0.125194	hypo	POPTR_0012s04320	exon,utr3	XM_002317830.1	DNA/RNA helicase, DEAD/DEAH box type, N-terminal||RNA helicase, DEAD-box type, Q motif||Helicase, C-terminal||RNA helicase, ATP-dependent, DEAD-box, conserved site||P-loop containing nucleoside triphosphate hydrolase||DEAD-like helicase
POPTR_0007s03520	DMR_7_2017721	7	2017721	2017970	3	250	0.00731985	0.328402	0.0222893	-0.321082	hypo	POPTR_0007s03520	promoter	POPTRDRAFT_763966	Mitochondrial brown fat uncoupling protein||Mitochondrial carrier domain||Mitochondrial substrate/solute carrier
POPTR_0157s00210	DMR_scaffold_157_12211	scaffold_157	12211	12442	6	232	0.0784556	0.231695	0.338616	-0.153239	hypo	POPTR_0157s00210	exon,utr5,promoter	POPTRDRAFT_790988	Extracellular ligand-binding receptor||Ionotropic glutamate receptor||Periplasmic binding protein-like I||Ionotropic glutamate receptor, plant
POPTR_0001s38220	DMR_1_37301010	1	37301010	37301340	4	331	0.288126	0.163774	1.75929	0.124352	hyper	POPTR_0001s38220	exon,utr3	POPTRDRAFT_176324	-||Alcohol dehydrogenase superfamily, zinc-containing||Polyketide synthase, enoylreductase||NAD(P)-binding domain
POPTR_0365s00220	DMR_scaffold_365_15690	scaffold_365	15690	16144	6	455	0.186521	0.30946	0.602729	-0.12294	hypo	POPTR_0365s00220	promoter	POPTRDRAFT_596617	Six-bladed beta-propeller, TolB-like
POPTR_0008s09110	DMR_8_5642558	8	5642558	5642601	6	44	0.0441876	0.156511	0.28233	-0.112323	hypo	POPTR_0008s09110	promoter	POPTRDRAFT_803418	-
POPTR_0001s25550	DMR_1_24620948	1	24620948	24621192	8	245	0.200114	0.0393361	5.08727	0.160777	hyper	POPTR_0001s25550	promoter	POPTRDRAFT_797648	Uncharacterised protein family UPF0503
POPTR_0013s02880	DMR_13_1742270	13	1742270	1742553	4	284	0.110869	0.211959	0.52307	-0.10109	hypo	POPTR_0013s02880	exon,intron	POPTRDRAFT_1096353	Major facilitator superfamily||General substrate transporter||Sugar transporter, conserved site||Sugar/inositol transporter
POPTR_0008s18920	DMR_8_12910142	8	12910142	12910376	14	235	0.229522	0.33801	0.67904	-0.108488	hypo	POPTR_0008s18920	promoter	-	Aldolase-type TIM barrel||Glycoside hydrolase, superfamily||Glycosyl hydrolase, family 13, all-beta||Glycoside hydrolase, family 27||Ricin B lectin
POPTR_0018s02840	DMR_18_2504255	18	2504255	2505144	91	890	0.388514	0.524341	0.740957	-0.135827	hypo	POPTR_0018s02840	exon,utr3	POPTRDRAFT_578310	Zinc finger, CCCH-type||D111/G-patch
POPTR_0018s02850	DMR_18_2504255	18	2504255	2505144	91	890	0.388514	0.524341	0.740957	-0.135827	hypo	POPTR_0018s02850	promoter	-	F-box domain, cyclin-like||Phloem protein 2-like
POPTR_0003s01840	DMR_3_1705429	3	1705429	1705885	11	457	0.448243	0.295578	1.5165	0.152665	hyper	POPTR_0003s01840	exon,intron	-	ATPase, P-type, cytoplasmic domain N||HAD-like domain||ATPase, P-type, K/Mg/Cd/Cu/Zn/Na/Ca/Na/H-transporter
POPTR_0011s05360	DMR_11_5297668	11	5297668	5298482	27	815	0.437389	0.570057	0.767272	-0.132668	hypo	POPTR_0011s05360	exon	POPTRDRAFT_580918	Telomerase activating protein Est1||Tetratricopeptide-like helical||Telomere elongation protein Est1, DNA-binding
POPTR_0004s09260	DMR_4_7787010	4	7787010	7787179	19	170	0.177927	0.279319	0.637004	-0.101392	hypo	POPTR_0004s09260	promoter
POPTR_0001s38280	DMR_1_37368544	1	37368544	37368697	3	154	0.137783	0.26549	0.518977	-0.127707	hypo	POPTR_0001s38280	promoter	POPTRDRAFT_642365	-||Zinc finger, RING/FYVE/PHD-type||Zinc finger, RING-type
POPTR_0001s01980	DMR_1_1441231	1	1441231	1441510	6	280	0.512489	0.616577	0.831184	-0.104088	hypo	POPTR_0001s01980	exon,intron	POPTRDRAFT_590056	RST domain of plant C-terminal||Poly(ADP-ribose) polymerase, catalytic domain||WWE domain
POPTR_0006s17740	DMR_6_15916878	6	15916878	15917435	10	558	0.247921	0.386263	0.641843	-0.138343	hypo	POPTR_0006s17740	exon,utr3	XM_002332309.1	Pentatricopeptide repeat||Tetratricopeptide-like helical
POPTR_0008s15170	DMR_8_10158167	8	10158167	10158451	39	285	0.691781	0.81805	0.845647	-0.126269	hypo	POPTR_0008s15170	exon,utr3	POPTRDRAFT_1085371	Protein kinase, catalytic domain||Serine/threonine-protein kinase, active site||Serine/threonine-protein kinase domain||Protein kinase-like domain
POPTR_0008s04230	DMR_8_2369657	8	2369657	2370056	13	400	0.0878989	0.272274	0.322832	-0.184376	hypo	POPTR_0008s04230	promoter	POPTRDRAFT_720367	Translation elongation factor EFTu/EF1A, domain 2||Translation elongation factor EF1A/initiation factor IF2gamma, C-terminal||Translation elongation factor EF1A, eukaryotic/archaeal||P-loop containing nucleoside triphosphate hydrolase||Translation elongation factor EFTu/EF1A, C-terminal||Protein synthesis factor, GTP-binding||Translation elongation/initiation factor/Ribosomal, beta-barrel||Tr-typ…
POPTR_0008s14010	DMR_8_9247165	8	9247165	9247267	3	103	0.150017	0.0455429	3.29397	0.104474	hyper	POPTR_0008s14010	promoter	-	Cation/H+ exchanger, CPA1 family||Cation/H+ exchanger
POPTR_0006s27860	DMR_6_25712947	6	25712947	25713124	8	178	0.545005	0.423455	1.28704	0.121549	hyper	POPTR_0006s27860	intron	HSP98.7	ClpA/B, conserved site 2||Double Clp-N motif||Chaperonin ClpA/B, conserved site||ATPase, AAA-type, core||Clp, N-terminal||ATPase, AAA+ type, core||P-loop containing nucleoside triphosphate hydrolase||Chaperonin ClpA/B
POPTR_0001s33800	DMR_1_31957790	1	31957790	31958024	15	235	0.587799	0.69746	0.84277	-0.109661	hypo	POPTR_0001s33800	exon,intron,utr3	POPTRDRAFT_797936	Transcription factor, enhancer of yellow 2
POPTR_0006s12620	DMR_6_9777566	6	9777566	9777718	17	153	0.210638	0.324503	0.649111	-0.113865	hypo	POPTR_0006s12620	promoter	-	Transcription factor E2F/dimerisation partner (TDP)||Transcription factor DP, C-terminal||Transcription factor DP||Winged helix-turn-helix transcription repressor DNA-binding
POPTR_0010s14720	DMR_10_14230851	10	14230851	14231099	4	249	0.2463	0.129708	1.89888	0.116592	hyper	POPTR_0010s14720	exon,utr3	POPTRDRAFT_659020	Phosphatidylinositol 3-/4-kinase, catalytic
POPTR_0008s16450	DMR_8_11034653	8	11034653	11035063	23	411	0.249474	0.121503	2.05323	0.127971	hyper	POPTR_0008s16450	promoter	POPTRDRAFT_564938	-
POPTR_0002s13280	DMR_2_9884948	2	9884948	9885085	5	138	0.405634	0.521094	0.778426	-0.115461	hypo	POPTR_0002s13280	promoter	POPTRDRAFT_644177	Exocyst complex component Sec3, PIP2-binding N-terminal domain||Exocyst complex, component Exoc1
POPTR_0004s21460	DMR_4_20586255	4	20586255	20586500	39	246	0.283266	0.39673	0.714003	-0.113464	hypo	POPTR_0004s21460	promoter	POPTRDRAFT_293884	Protein of unknown function DUF300||Lazarus 1
POPTR_0004s21470	DMR_4_20586255	4	20586255	20586500	39	246	0.283266	0.39673	0.714003	-0.113464	hypo	POPTR_0004s21470	promoter	POPTRDRAFT_679950	EF-Hand 1, calcium-binding site||Calcium-binding EF-hand||EF-hand-like domain
POPTR_0003s04550	DMR_3_5263499	3	5263499	5263959	3	461	0.195476	0.304908	0.641099	-0.109432	hypo	POPTR_0003s04550	exon,intron,promoter	-	GroEL-like equatorial domain||Chaperone, tailless complex polypeptide 1||Chaperonin Cpn60/TCP-1
POPTR_0009s07480	DMR_9_6973458	9	6973458	6973897	22	440	0.646687	0.752733	0.859118	-0.106046	hypo	POPTR_0009s07480	exon,intron	-	DOMON domain
POPTR_0005s27880	DMR_5_25347647	5	25347647	25348134	5	488	0.322603	0.21734	1.48433	0.105263	hyper	POPTR_0005s27880	exon,intron,utr5	POPTRDRAFT_715705	RNA helicase, ATP-dependent, DEAD-box, conserved site||DEAD-like helicase||P-loop containing nucleoside triphosphate hydrolase||DNA/RNA helicase, DEAD/DEAH box type, N-terminal||Helicase, C-terminal||RNA helicase, DEAD-box type, Q motif
POPTR_0017s01150	DMR_17_827743	17	827743	827815	4	73	0.183376	0.321082	0.571119	-0.137706	hypo	POPTR_0017s01150	promoter	POPTRDRAFT_814578	Plectin/S10, N-terminal
POPTR_0004s02300	DMR_4_1441710	4	1441710	1441813	9	104	0.131935	0.278224	0.474203	-0.146289	hypo	POPTR_0004s02300	promoter	POPTRDRAFT_713593	Concanavalin A-like lectin/glucanase, subgroup||Gnk2-homologous domain||Protein kinase, ATP binding site||Protein kinase, catalytic domain||Serine/threonine-protein kinase, active site||Serine/threonine-protein kinase domain||Protein kinase-like domain||Serine-threonine/tyrosine-protein kinase
POPTR_0004s08040	DMR_4_6574713	4	6574713	6574893	14	181	0.293215	0.431437	0.679623	-0.138223	hypo	POPTR_0004s08040	promoter	POPTRDRAFT_831166	OPI10 family||Protein of unknown function DUF775
POPTR_0001s12350	DMR_1_9566434	1	9566434	9566815	3	382	0.0938796	0.271175	0.346195	-0.177296	hypo	POPTR_0001s12350	exon,utr5,promoter	POPTRDRAFT_797239	Esterase, SGNH hydrolase-type||Lipase, GDSL
POPTR_0017s08810	DMR_17_7391938	17	7391938	7392409	30	472	0.403444	0.559293	0.721345	-0.15585	hypo	POPTR_0017s08810	promoter	POPTRDRAFT_810676	ATPase, V1 complex, subunit C
POPTR_0019s11700	DMR_19_12951415	19	12951415	12951713	35	299	0.409218	0.602131	0.679617	-0.192913	hypo	POPTR_0019s11700	promoter	POPTRDRAFT_738881	50S ribosomal protein L30e-like||Ribosomal protein L7Ae conserved site||Ribosomal protein L7Ae/L30e/S12e/Gadd45||H/ACA ribonucleoprotein complex, subunit Nhp2, eukaryote||Ribosomal protein L7Ae/L8/Nhp2 family
POPTR_0004s15890	DMR_4_16410987	4	16410987	16411092	22	106	0.335243	0.443883	0.755252	-0.10864	hypo	POPTR_0004s15890	promoter	XM_002334079.1	Ribonuclease H-like||HAT dimerisation||Domain of unknown function DUF4413
POPTR_0004s15900	DMR_4_16410987	4	16410987	16411092	22	106	0.335243	0.443883	0.755252	-0.10864	hypo	POPTR_0004s15900	promoter	POPTRDRAFT_580034	Major facilitator superfamily||General substrate transporter||Sugar/inositol transporter||Sugar transporter, conserved site
POPTR_0014s06760	DMR_14_5115826	14	5115826	5116284	17	459	0.56006	0.45296	1.23644	0.1071	hyper	POPTR_0014s06760	promoter	POPTRDRAFT_244112	P-loop containing nucleoside triphosphate hydrolase||ATPase, AAA+ type, core||ATPase, AAA-type, conserved site||-||ATPase, AAA-type, core
POPTR_0015s02230	DMR_15_1573613	15	1573613	1573740	21	128	0.162074	0.0034113	47.511	0.158663	hyper	POPTR_0015s02230	promoter	POPTRDRAFT_251115	Peptidase M41, FtsH||ATPase, AAA-type, core||ATPase, AAA-type, conserved site||P-loop containing nucleoside triphosphate hydrolase||ATPase, AAA+ type, core||Peptidase M41
POPTR_0011s09610	DMR_11_11950577	11	11950577	11950864	4	288	0.211486	0.390863	0.541073	-0.179378	hypo	POPTR_0011s09610	exon,utr5,promoter	POPTRDRAFT_771495	Serine/threonine-protein kinase, active site||Serine/threonine-protein kinase domain||Concanavalin A-like lectin/glucanase, subgroup||Protein kinase, catalytic domain||Legume lectin, beta chain||Protein kinase-like domain||Protein kinase, ATP binding site
POPTR_0016s07570	DMR_16_5442968	16	5442968	5443527	24	560	0.298184	0.459292	0.649226	-0.161108	hypo	POPTR_0016s07570	promoter	POPTRDRAFT_256432	PMR5 N-terminal domain||-||Protein trichome birefringence-like 8-11||Trichome birefringence-like family
POPTR_0007s11750	DMR_7_12146555	7	12146555	12146706	23	152	0.114594	0.257962	0.444229	-0.143368	hypo	POPTR_0007s11750	promoter	POPTRDRAFT_218861	Alpha/Beta hydrolase fold||Alpha/beta hydrolase fold-1
POPTR_0009s05060	DMR_9_5238567	9	5238567	5239156	22	590	0.313345	0.212065	1.47759	0.10128	hyper	POPTR_0009s05060	promoter	POPTRDRAFT_557925	CS-like domain||HSP20-like chaperone
POPTR_0001s30670	DMR_1_29145464	1	29145464	29146039	6	576	0.173811	0.286832	0.605968	-0.113021	hypo	POPTR_0001s30670	promoter	POPTRDRAFT_841345	Helix-loop-helix DNA-binding
POPTR_0004s11550	DMR_4_10342249	4	10342249	10342767	6	519	0.363176	0.249418	1.45609	0.113758	hyper	POPTR_0004s11550	exon,intron	POPTRDRAFT_1076411	Alpha/Beta hydrolase fold||Alpha/beta hydrolase fold-1
POPTR_0009s07950	DMR_9_7359775	9	7359775	7360000	5	226	0.340315	0.467817	0.727453	-0.127502	hypo	POPTR_0009s07950	exon,intron	POPTRDRAFT_722610	Ubiquitin-activating enzyme, E1, active site||Ubiquitin-activating enzyme||NAD(P)-binding domain||UBA/THIF-type NAD/FAD binding fold||Ubiquitin-activating enzyme, E1||Ubiquitin/SUMO-activating enzyme E1||Ubiquitin-activating enzyme e1, C-terminal
POPTR_0002s07470	DMR_2_5106617	2	5106617	5106668	7	52	0.179406	0.301176	0.595683	-0.121771	hypo	POPTR_0002s07470	promoter
POPTR_0019s13590	DMR_19_14481623	19	14481623	14482774	27	1152	0.373491	0.474513	0.787103	-0.101022	hypo	POPTR_0019s13590	intron	POPTRDRAFT_743301	-
POPTR_0005s27880	DMR_5_25349429	5	25349429	25349787	21	359	0.545628	0.708488	0.770131	-0.16286	hypo	POPTR_0005s27880	exon	POPTRDRAFT_715705	RNA helicase, ATP-dependent, DEAD-box, conserved site||DEAD-like helicase||P-loop containing nucleoside triphosphate hydrolase||DNA/RNA helicase, DEAD/DEAH box type, N-terminal||Helicase, C-terminal||RNA helicase, DEAD-box type, Q motif
POPTR_0006s22270	DMR_6_21309951	6	21309951	21310330	12	380	0.308387	0.438574	0.703158	-0.130187	hypo	POPTR_0006s22270	promoter	POPTRDRAFT_763034	Glucose/ribitol dehydrogenase||Short-chain dehydrogenase/reductase, conserved site||Short-chain dehydrogenase/reductase SDR||NAD(P)-binding domain
POPTR_0010s04630	DMR_10_5765946	10	5765946	5766323	37	378	0.559285	0.444231	1.25899	0.115054	hyper	POPTR_0010s04630	exon,promoter	POPTRDRAFT_820947	-
POPTR_0009s12770	DMR_9_10367425	9	10367425	10368044	12	620	0.610883	0.714949	0.854444	-0.104065	hypo	POPTR_0009s12770	exon,intron	POPTRDRAFT_821134	Domain of unknown function DUF1731, C-terminal||Sugar nucleotide epimerase YfcH, putative||NAD-dependent epimerase/dehydratase||NAD(P)-binding domain
POPTR_0014s17010	DMR_14_13201511	14	13201511	13201798	6	288	0.447774	0.337491	1.32677	0.110282	hyper	POPTR_0014s17010	exon	-	RNA recognition motif domain||Nucleotide-binding, alpha-beta plait||Spen paralogue and orthologue SPOC, C-terminal
POPTR_0009s10720	DMR_9_9141247	9	9141247	9141549	17	303	0.118207	0.278528	0.424398	-0.160321	hypo	POPTR_0009s10720	promoter	POPTRDRAFT_875145	Alpha/Beta hydrolase fold||Alpha/beta hydrolase fold-3
POPTR_0006s05330	DMR_6_3764254	6	3764254	3764485	9	232	0.241339	0.124442	1.93937	0.116897	hyper	POPTR_0006s05330	exon,intron,utr5,promoter	POPTRDRAFT_560544	DNA helicase, putative||DEAD-like helicase||P-loop containing nucleoside triphosphate hydrolase||ATPase, AAA+ type, core
POPTR_0016s07580	DMR_16_5456285	16	5456285	5456801	15	517	0.110219	0.228549	0.482254	-0.11833	hypo	POPTR_0016s07580	exon,intron	POPTRDRAFT_256434	LETM1-like
POPTR_0001s25550	DMR_1_24620228	1	24620228	24620321	11	94	0.289895	0.166484	1.74128	0.123411	hyper	POPTR_0001s25550	promoter	POPTRDRAFT_797648	Uncharacterised protein family UPF0503
POPTR_0001s34440	DMR_1_32581817	1	32581817	32582306	12	490	0.64879	0.537318	1.20746	0.111472	hyper	POPTR_0001s34440	exon,utr3	POPTRDRAFT_674781	Protein of unknown function DUF1296||-
POPTR_0010s19150	DMR_10_17144334	10	17144334	17144435	6	102	0.301045	0.454656	0.662136	-0.153612	hypo	POPTR_0010s19150	intron
POPTR_0009s15210	DMR_9_11811345	9	11811345	11811686	4	342	0.0359842	0.184674	0.194853	-0.14869	hypo	POPTR_0009s15210	exon,intron	POPTRDRAFT_556937	AT hook, DNA-binding motif||Domain of unknown function DUF296
POPTR_0008s10590	DMR_8_6632397	8	6632397	6632508	22	112	0.322075	0.425983	0.756076	-0.103907	hypo	POPTR_0008s10590	promoter	ALPHA-DOX1	Haem peroxidase||Haem peroxidase, animal
POPTR_0010s15930	DMR_10_14988604	10	14988604	14989022	4	419	0.0439919	0.162011	0.271537	-0.118019	hypo	POPTR_0010s15930	exon,utr3	POPTRDRAFT_225986	Glycoside hydrolase, superfamily||Glycoside hydrolase, family 1||Glycoside hydrolase, subgroup, catalytic core
POPTR_0007s13210	DMR_7_13333488	7	13333488	13333538	5	51	0.420307	0.224439	1.8727	0.195869	hyper	POPTR_0007s13210	exon,utr3	-	P-loop containing nucleoside triphosphate hydrolase||DEAD-like helicase||DNA/RNA helicase, DEAD/DEAH box type, N-terminal||RNA helicase, DEAD-box type, Q motif||Helicase, C-terminal
POPTR_0012s14730	DMR_12_14511004	12	14511004	14511203	10	200	0.0813897	0.201315	0.40429	-0.119926	hypo	POPTR_0012s14730	promoter	POPTRDRAFT_570603	NAD(P)-binding domain||Glucose/ribitol dehydrogenase||Short-chain dehydrogenase/reductase SDR
POPTR_0011s15080	DMR_11_17268299	11	17268299	17268623	6	325	0.23836	0.383823	0.621016	-0.145462	hypo	POPTR_0011s15080	promoter	POPTRDRAFT_569228	Ribosomal protein L6||Ribosomal protein L6, conserved site-2||Ribosomal protein L6, alpha-beta domain
POPTR_0013s10190	DMR_13_10203827	13	10203827	10204276	14	450	0.309822	0.451814	0.685728	-0.141993	hypo	POPTR_0013s10190	promoter	-	Transcription factor, MADS-box
POPTR_0005s15560	DMR_5_12203972	5	12203972	12204104	54	133	0.331198	0.0930546	3.55918	0.238144	hyper	POPTR_0005s15560	promoter	POPTRDRAFT_266243	Mannose-6-phosphate isomerase||RmlC-like jelly roll fold||Mannose-6-phosphate isomerase, type I||Phosphomannose isomerase, type I, conserved site||Cupin, RmlC-type
POPTR_0003s11040	DMR_3_11896094	3	11896094	11896251	4	158	0.0826959	0.266573	0.310219	-0.183877	hypo	POPTR_0003s11040	promoter	POPTRDRAFT_799860	YbaK/aminoacyl-tRNA synthetase-associated domain
POPTR_0001s08580	DMR_1_6535976	1	6535976	6536191	9	216	0.157381	0.307845	0.511236	-0.150464	hypo	POPTR_0001s08580	promoter	-	Peptidase S8, subtilisin-related||Peptidase S8/S53, subtilisin/kexin/sedolisin
POPTR_0009s10820	DMR_9_9185748	9	9185748	9186249	19	502	0.514001	0.404339	1.27121	0.109662	hyper	POPTR_0009s10820	exon,intron	POPTRDRAFT_767539	RNA recognition motif domain||Nucleotide-binding, alpha-beta plait
POPTR_0018s13710	DMR_18_13987662	18	13987662	13987922	3	261	0.296445	0.396756	0.747171	-0.100312	hypo	POPTR_0018s13710	promoter	POPTRDRAFT_579009	-
POPTR_0003s17520	DMR_3_16859078	3	16859078	16859304	8	227	0.164277	0.274545	0.598362	-0.110268	hypo	POPTR_0003s17520	promoter	POPTRDRAFT_830949	Aconitase/3-isopropylmalate dehydratase, swivel||Dihydroxy-acid/6-phosphogluconate dehydratase, conserved site||Dihydroxy-acid/6-phosphogluconate dehydratase||Dihydroxy-acid dehydratase
POPTR_0004s12380	DMR_4_11486673	4	11486673	11486750	19	78	0.248977	0.380156	0.654933	-0.131179	hypo	POPTR_0004s12380	promoter	POPTRDRAFT_818049	F-box domain, cyclin-like
POPTR_0001s31840	DMR_1_30188278	1	30188278	30189213	35	936	0.481578	0.340693	1.41353	0.140885	hyper	POPTR_0001s31840	exon,utr3	POPTRDRAFT_175017	Armadillo-type fold||HEAT, type 2||Armadillo-like helical||Splicing factor 3B subunit 1
POPTR_0001s31830	DMR_1_30188278	1	30188278	30189213	35	936	0.481578	0.340693	1.41353	0.140885	hyper	POPTR_0001s31830	promoter
POPTR_0010s06790	DMR_10_8054272	10	8054272	8054380	21	109	0.519956	0.639618	0.812916	-0.119662	hypo	POPTR_0010s06790	promoter	POPTRDRAFT_768974	-
POPTR_0012s03920	DMR_12_3151885	12	3151885	3151968	9	84	0.432717	0.574416	0.753316	-0.141699	hypo	POPTR_0012s03920	exon	POPTRDRAFT_569372	Nonaspanin (TM9SF)
POPTR_0001s37200	DMR_1_36163971	1	36163971	36164220	5	250	0.0233026	0.173304	0.134461	-0.150001	hypo	POPTR_0001s37200	exon,utr3	POPTRDRAFT_707630	C2 calcium-dependent membrane targeting
POPTR_0020s00520	DMR_scaffold_20_813634	scaffold_20	813634	813875	4	242	0.15537	0.25965	0.598382	-0.10428	hypo	POPTR_0020s00520	exon,intron	POPTRDRAFT_824472	Spermatogenesis-associated protein 20||Domain of unknown function DUF255||Thioredoxin-like fold||Six-hairpin glycosidase||Six-hairpin glycosidase-like
POPTR_0013s04520	DMR_13_3103285	13	3103285	3103386	29	102	0.447128	0.558056	0.801223	-0.110929	hypo	POPTR_0013s04520	promoter	-	ATPase, AAA+ type, core||P-loop containing nucleoside triphosphate hydrolase||ATPase, AAA-type, conserved site||AAA-type ATPase, N-terminal domain||ATPase, AAA-type, core
POPTR_0001s43990	DMR_1_44434267	1	44434267	44434430	39	164	0.577692	0.69437	0.831965	-0.116679	hypo	POPTR_0001s43990	promoter	-	GH3 auxin-responsive promoter
POPTR_0006s25970	DMR_6_24270509	6	24270509	24270892	5	384	0.219805	0.336111	0.653965	-0.116306	hypo	POPTR_0006s25970	promoter	POPTRDRAFT_819556	Adaptor protein complex, beta subunit||Beta2-adaptin/TATA-box binding, C-terminal||Clathrin/coatomer adaptor, adaptin-like, N-terminal||Clathrin adaptor, beta-adaptin, appendage, C-terminal subdomain||AP complex subunit beta||Armadillo-type fold||Armadillo-like helical
POPTR_0014s03640	DMR_14_2900918	14	2900918	2900936	4	19	0.205431	0.405514	0.506594	-0.200083	hypo	POPTR_0014s03640	promoter	-	Protein of unknown function DUF2053, membrane
POPTR_0187s00240	DMR_scaffold_187_78259	scaffold_187	78259	78355	11	97	0.403546	0.269762	1.49593	0.133783	hyper	POPTR_0187s00240	promoter	POPTRDRAFT_723183	HSP20-like chaperone||Heat shock protein Hsp20||Small heat shock protein HSP20
POPTR_0015s13670	DMR_15_13520512	15	13520512	13521426	17	915	0.305598	0.175283	1.74346	0.130316	hyper	POPTR_0015s13670	exon,utr3,utr5,promoter	POPTRDRAFT_575765	Like-Sm ribonucleoprotein (LSM) domain||Like-Sm ribonucleoprotein (LSM)-related domain
POPTR_0008s17390	DMR_8_11667262	8	11667262	11667649	25	388	0.268957	0.371556	0.723866	-0.102599	hypo	POPTR_0008s17390	promoter	-	Ammonium/urea transporter||Ammonium transporter AmtB-like||Ammonium transporter||Ammonium transporter, conserved site
POPTR_0005s08490	DMR_5_5909783	5	5909783	5909802	3	20	0.612371	0.777491	0.787624	-0.16512	hypo	POPTR_0005s08490	promoter	-	Protein kinase-like domain||ABC-1
POPTR_0008s00840	DMR_8_376989	8	376989	377246	6	258	0.663612	0.412945	1.60702	0.250667	hyper	POPTR_0008s00840	exon,intron	-	Ribosomal protein L7, eukaryotic||Ribosomal protein L30, ferredoxin-like fold domain||Ribosomal protein L30, conserved site||Ribosomal protein L30, N-terminal
POPTR_0014s12890	DMR_14_9494223	14	9494223	9494670	10	448	0.20378	0.341872	0.596072	-0.138092	hypo	POPTR_0014s12890	promoter	POPTRDRAFT_245964	Zinc finger, CHY-type||Ring finger and CHY zinc finger domain-containing protein, plant||Rubredoxin-type Fe(Cys)4 protein||Zinc finger, RING/FYVE/PHD-type||Zinc finger, CTCHY-type||Zinc finger, RING-type
POPTR_0002s06800	DMR_2_4569158	2	4569158	4569496	16	339	0.0924682	0.233056	0.396764	-0.140588	hypo	POPTR_0002s06800	promoter	POPTRDRAFT_754448	Basic-leucine zipper (bZIP) transcription factor
[truncated: 1,751 more rows]
